# Supplementary material for: RNA binding protein PRRC2B mediates translation of specific mRNAs and regulates cell cycle progression
Source: Nucleic Acids Res. 2023 May 1;51(11):5831–46. doi: 10.1093/nar/gkad322 (PMC10287950; doi:10.1093/nar/gkad322)
Supplement: gkad322_Supplemental_Files [file gkad322_supplemental_files.zip]

Archive with 2 entries (2 files):
- PRRC2B_Supplemental Information_revised.pdf
- Supplemental Tables 1-8_PRRC2B MS_revised.xlsx
