# Supplementary material for: RNA binding protein PRRC2B mediates translation of specific mRNAs and regulates cell cycle progression
Source: Nucleic Acids Res. 2023 May 1;51(11):5831–46. doi: 10.1093/nar/gkad322 (PMC10287950; doi:10.1093/nar/gkad322)
Supplement: gkad322_Supplemental_Files [file gkad322_supplemental_files.zip › Supplemental Tables 1-8_PRRC2B MS_revised.xlsx]

## Sheet: Supplemental Table 1
Supplemental Table 1. Summarized results of PAR-CLIP peaks for full-length PRRC2B
All Peaks found in full-length PRRC2B PAR-CLIP										Peaks found in full-length PRRC2B PAR-CLIP overlaping with Peaks found in P2 PAR-CLIP
Chr	start	end	peak	ph	strand	region	gene_name	gene_type		Chr	start	end	peak	ph	strand	region	gene_name	gene_type
chr1	15617702	15617802	Peak_5[gene=84301][PH=8][PH0=0.02][P=3.65e-09]	8	+	CDS	DDI2	protein_coding		chr1	15719812	15719912	Peak_6[gene=23207][PH=5][PH0=0.02][P=1.50e-03]	5	+	CDS	PLEKHM2	protein_coding
chr1	15719812	15719912	Peak_6[gene=23207][PH=5][PH0=0.02][P=1.50e-03]	5	+	CDS	PLEKHM2	protein_coding		chr1	32031518	32031618	Peak_27[gene=10657][PH=10][PH0=0.05][P=1.00e-100]	10	+	CDS	KHDRBS1	protein_coding
chr1	16861896	16861996	Peak_9[gene=9696][PH=12][PH0=0.01][P=1.64e-08]	12	+	intron	CROCC	protein_coding		chr1	32042721	32042821	Peak_28[gene=10657][PH=9][PH0=0.05][P=3.33e-09]	9	+	3'UTR	KHDRBS1	protein_coding
chr1	32031518	32031618	Peak_27[gene=10657][PH=10][PH0=0.05][P=1.00e-100]	10	+	CDS	KHDRBS1	protein_coding		chr1	39114238	39114338	Peak_34[gene=23499][PH=15][PH0=0.01][P=1.00e-100]	15	+	intron	MACF1	protein_coding
chr1	32042721	32042821	Peak_28[gene=10657][PH=9][PH0=0.05][P=3.33e-09]	9	+	3'UTR	KHDRBS1	protein_coding		chr1	50969371	50969471	Peak_46[gene=1031][PH=9][PH0=0.07][P=1.08e-08]	9	+	5'UTR	CDKN2C	protein_coding
chr1	32197347	32197447	Peak_29[gene=200081][PH=8][PH0=0.09][P=1.39e-05]	8	+	3'UTR	TXLNA	protein_coding		chr1	70244716	70244816	Peak_52[gene=9295][PH=10][PH0=0.05][P=3.35e-09]	10	+	CDS	SRSF11	protein_coding
chr1	32651906	32652006	Peak_31[gene=5928][PH=7][PH0=0.03][P=5.85e-07]	7	+	CDS||5'UTR	RBBP4	protein_coding		chr1	93346401	93346501	Peak_63[gene=1810][PH=11][PH0=0.08][P=1.00e-100]	11	+	5'UTR	DR1	protein_coding
chr1	36093165	36093265	Peak_32[gene=54936][PH=7][PH0=0.09][P=1.91e-04]	7	+	CDS	ADPRS	protein_coding		chr1	99008317	99008417	Peak_65[gene=100129620][PH=9][PH0=0.00][P=1.00e-100]	9	+	intron	PLPPR5-AS1	lncRNA
chr1	36174919	36175019	Peak_33[gene=55700][PH=8][PH0=0.08][P=3.64e-06]	8	+	CDS	MAP7D1	protein_coding		chr1	145096544	145096644	Peak_78[gene=728833][PH=6][PH0=0.05][P=1.12e-03]	6	+	5'UTR	FAM72D	protein_coding
chr1	39114238	39114338	Peak_34[gene=23499][PH=15][PH0=0.01][P=1.00e-100]	15	+	intron	MACF1	protein_coding		chr1	147073200	147073300	Peak_80[gene=170688][PH=15][PH0=0.00][P=1.74e-07]	15	+	upstream_10k	NUDT4P2	processed_pseudogene
chr1	42456770	42456870	Peak_37[gene=728621][PH=4][PH0=0.00][P=4.45e-04]	4	+	CDS||5'UTR	CCDC30	protein_coding		chr1	148032798	148032898	Peak_81[gene=170688][PH=18][PH0=0.00][P=1.74e-07]	18	+	downstream_10k	NUDT4P2	processed_pseudogene
chr1	43591334	43591434	Peak_42[gene=5792][PH=7][PH0=0.03][P=3.61e-06]	7	+	CDS	PTPRF	protein_coding		chr1	148355583	148355683	Peak_84[gene=170688][PH=10][PH0=0.00][P=1.74e-07]	10	+	deep_intergenic	NUDT4P2	processed_pseudogene
chr1	46248028	46248128	Peak_45[gene=8438][PH=6][PH0=0.03][P=2.69e-04]	6	+	5'UTR	RAD54L	protein_coding		chr1	147073200	147073300	Peak_87[gene=440672][PH=15][PH0=0.00][P=1.00e-100]	15	+	upstream_10k	NUDT4B	protein_coding
chr1	50969371	50969471	Peak_46[gene=1031][PH=9][PH0=0.07][P=1.08e-08]	9	+	5'UTR	CDKN2C	protein_coding		chr1	148032798	148032898	Peak_88[gene=440672][PH=18][PH0=0.00][P=1.00e-100]	18	+	downstream_10k	NUDT4B	protein_coding
chr1	70244716	70244816	Peak_52[gene=9295][PH=10][PH0=0.05][P=3.35e-09]	10	+	CDS	SRSF11	protein_coding		chr1	148355583	148355683	Peak_91[gene=440672][PH=10][PH0=0.00][P=1.00e-100]	10	+	deep_intergenic	NUDT4B	protein_coding
chr1	93346401	93346501	Peak_63[gene=1810][PH=11][PH0=0.08][P=1.00e-100]	11	+	5'UTR	DR1	protein_coding		chr1	161540250	161540350	Peak_99[gene=2212][PH=5][PH0=0.01][P=1.42e-04]	5	+	intron	FCGR2A	protein_coding
chr1	99008317	99008417	Peak_65[gene=100129620][PH=9][PH0=0.00][P=1.00e-100]	9	+	intron	PLPPR5-AS1	lncRNA		chr1	171532468	171532568	Peak_102[gene=23215][PH=11][PH0=0.04][P=1.53e-08]	11	+	CDS	PRRC2C	protein_coding
chr1	100082803	100082903	Peak_66[gene=64645][PH=5][PH0=0.02][P=1.29e-03]	5	+	3'UTR	MFSD14A	protein_coding		chr1	172533296	172533396	Peak_104[gene=51430][PH=5][PH0=0.01][P=1.67e-04]	5	+	CDS||5'UTR	SUCO	protein_coding
chr1	116373398	116373498	Peak_71[gene=476][PH=6][PH0=0.06][P=1.09e-02]	6	+	5'UTR	ATP1A1	protein_coding		chr1	212608752	212608852	Peak_121[gene=467][PH=6][PH0=0.02][P=5.67e-05]	6	+	5'UTR	ATF3	protein_coding
chr1	116944913	116945013	Peak_73[gene=5738][PH=5][PH0=0.02][P=4.12e-03]	5	+	CDS	PTGFRN	protein_coding		chr1	228097915	228098015	Peak_128[gene=375][PH=10][PH0=0.28][P=5.44e-05]	10	+	CDS||3'UTR	ARF1	protein_coding
chr1	119721225	119721325	Peak_74[gene=26227][PH=6][PH0=0.04][P=8.35e-04]	6	+	CDS	PHGDH	protein_coding		chr1	228098759	228098859	Peak_129[gene=375][PH=13][PH0=0.28][P=2.15e-12]	13	+	3'UTR	ARF1	protein_coding
chr1	119726833	119726933	Peak_75[gene=26227][PH=7][PH0=0.04][P=4.92e-06]	7	+	CDS	PHGDH	protein_coding		chr1	228687474	228687574	Peak_131[gene=58480][PH=9][PH0=0.01][P=1.00e-100]	9	+	intron	RHOU	protein_coding
chr1	119740414	119740514	Peak_76[gene=26227][PH=6][PH0=0.04][P=8.35e-04]	6	+	CDS	PHGDH	protein_coding		chr1	237603059	237603159	Peak_138[gene=6262][PH=24][PH0=0.01][P=1.00e-100]	24	+	intron	RYR2	protein_coding
chr1	145096544	145096644	Peak_78[gene=728833][PH=6][PH0=0.05][P=1.12e-03]	6	+	5'UTR	FAM72D	protein_coding		chr1	237603232	237603332	Peak_139[gene=6262][PH=48][PH0=0.01][P=1.00e-100]	48	+	intron	RYR2	protein_coding
chr1	147073200	147073300	Peak_80[gene=170688][PH=15][PH0=0.00][P=1.74e-07]	15	+	upstream_10k	NUDT4P2	processed_pseudogene		chr1	25900992	25901092	Peak_157[gene=3925][PH=14][PH0=0.07][P=1.00e-100]	14	-	CDS||3'UTR	STMN1	protein_coding
chr1	148032798	148032898	Peak_81[gene=170688][PH=18][PH0=0.00][P=1.74e-07]	18	+	downstream_10k	NUDT4P2	processed_pseudogene		chr1	27405067	27405167	Peak_159[gene=10163][PH=6][PH0=0.02][P=3.70e-05]	6	-	3'UTR	WASF2	protein_coding
chr1	148355583	148355683	Peak_84[gene=170688][PH=10][PH0=0.00][P=1.74e-07]	10	+	deep_intergenic	NUDT4P2	processed_pseudogene		chr1	35187977	35188077	Peak_174[gene=6421][PH=14][PH0=0.29][P=1.19e-09]	14	-	CDS	SFPQ	protein_coding
chr1	147073200	147073300	Peak_87[gene=440672][PH=15][PH0=0.00][P=1.00e-100]	15	+	upstream_10k	NUDT4B	protein_coding		chr1	35189002	35189102	Peak_175[gene=6421][PH=23][PH0=0.29][P=1.19e-09]	23	-	CDS	SFPQ	protein_coding
chr1	148032798	148032898	Peak_88[gene=440672][PH=18][PH0=0.00][P=1.00e-100]	18	+	downstream_10k	NUDT4B	protein_coding		chr1	67426151	67426251	Peak_192[gene=26135][PH=16][PH0=0.11][P=1.00e-100]	16	-	CDS	SERBP1	protein_coding
chr1	148355583	148355683	Peak_91[gene=440672][PH=10][PH0=0.00][P=1.00e-100]	10	+	deep_intergenic	NUDT4B	protein_coding		chr1	91387364	91387464	Peak_200[gene=164045][PH=89][PH0=0.11][P=1.00e-100]	89	-	intron	HFM1	protein_coding
chr1	161166586	161166686	Peak_97[gene=5498][PH=5][PH0=0.02][P=2.17e-03]	5	+	5'UTR	PPOX	protein_coding		chr1	93156316	93156416	Peak_201[gene=50999][PH=8][PH0=0.04][P=1.31e-08]	8	-	CDS||3'UTR	TMED5	protein_coding
chr1	161540250	161540350	Peak_99[gene=2212][PH=5][PH0=0.01][P=1.42e-04]	5	+	intron	FCGR2A	protein_coding		chr1	149812004	149812104	Peak_224[gene=440689][PH=5][PH0=0.01][P=3.26e-04]	5	-	CDS	H2BC18	protein_coding
chr1	165908822	165908922	Peak_100[gene=7371][PH=5][PH0=0.03][P=2.25e-02]	5	+	3'UTR	UCK2	protein_coding		chr1	149904942	149905042	Peak_225[gene=9900][PH=6][PH0=0.07][P=9.13e-03]	6	-	CDS||3'UTR	SV2A	protein_coding
chr1	171532468	171532568	Peak_102[gene=23215][PH=11][PH0=0.04][P=1.53e-08]	11	+	CDS	PRRC2C	protein_coding		chr1	156312125	156312225	Peak_237[gene=7203][PH=7][PH0=0.03][P=2.98e-06]	7	-	CDS||3'UTR	CCT3	protein_coding
chr1	172533296	172533396	Peak_104[gene=51430][PH=5][PH0=0.01][P=1.67e-04]	5	+	CDS||5'UTR	SUCO	protein_coding		chr1	204410752	204410852	Peak_258[gene=84919][PH=8][PH0=0.26][P=1.62e-02]	8	-	CDS	PPP1R15B	protein_coding
chr1	173734157	173734257	Peak_105[gene=27252][PH=4][PH0=0.01][P=3.18e-02]	4	+	CDS	KLHL20	protein_coding		chr1	224418298	224418398	Peak_265[gene=80232][PH=11][PH0=0.06][P=1.00e-100]	11	-	CDS||3'UTR	WDR26	protein_coding
chr1	174159550	174159650	Peak_106[gene=9910][PH=4][PH0=0.00][P=3.52e-03]	4	+	5'UTR	RABGAP1L	protein_coding		chr1	225403255	225403355	Peak_267[gene=3930][PH=5][PH0=0.03][P=3.36e-02]	5	-	CDS||3'UTR	LBR	protein_coding
chr1	175004661	175004761	Peak_108[gene=27101][PH=5][PH0=0.04][P=2.53e-02]	5	+	CDS||5'UTR	CACYBP	protein_coding		chr1	225645786	225645886	Peak_270[gene=55740][PH=11][PH0=0.02][P=1.00e-100]	11	-	intron	ENAH	protein_coding
chr1	183134692	183134792	Peak_110[gene=3915][PH=5][PH0=0.01][P=2.38e-03]	5	+	CDS	LAMC1	protein_coding		chr10	17229616	17229716	Peak_305[gene=7431][PH=16][PH0=0.28][P=1.00e-100]	16	+	CDS	VIM	protein_coding
chr1	193060056	193060156	Peak_113[gene=6738][PH=5][PH0=0.03][P=3.67e-02]	5	+	5'UTR	RO60	protein_coding		chr10	102379351	102379451	Peak_329[gene=8729][PH=5][PH0=0.02][P=4.23e-03]	5	+	CDS	GBF1	protein_coding
chr1	203796318	203796418	Peak_116[gene=9877][PH=8][PH0=0.05][P=1.78e-07]	8	+	5'UTR	ZC3H11A	protein_coding		chr10	125823613	125823713	Peak_337[gene=56647][PH=9][PH0=0.04][P=1.00e-100]	9	+	CDS	BCCIP	protein_coding
chr1	203847519	203847619	Peak_117[gene=9877][PH=6][PH0=0.05][P=3.28e-03]	6	+	CDS	ZC3H11A	protein_coding		chr10	67045435	67045535	Peak_351[gene=29119][PH=6][PH0=0.00][P=1.00e-100]	6	-	intron	CTNNA3	protein_coding
chr1	203796318	203796418	Peak_118[gene=100381270][PH=8][PH0=0.19][P=8.77e-04]	8	+	5'UTR	ZBED6	protein_coding		chr10	67045506	67045606	Peak_352[gene=29119][PH=29][PH0=0.00][P=1.00e-100]	29	-	intron	CTNNA3	protein_coding
chr1	206704207	206704307	Peak_119[gene=9261][PH=8][PH0=0.02][P=1.00e-100]	8	+	intron	MAPKAPK2	protein_coding		chr10	75399631	75399731	Peak_361[gene=84858][PH=6][PH0=0.07][P=4.85e-02]	6	-	CDS	ZNF503	protein_coding
chr1	207752120	207752220	Peak_120[gene=4179][PH=5][PH0=0.01][P=4.72e-04]	5	+	CDS||5'UTR	CD46	protein_coding		chr10	75399720	75399820	Peak_362[gene=84858][PH=13][PH0=0.07][P=8.64e-09]	13	-	CDS	ZNF503	protein_coding
chr1	212608752	212608852	Peak_121[gene=467][PH=6][PH0=0.02][P=5.67e-05]	6	+	5'UTR	ATF3	protein_coding		chr11	62888471	62888571	Peak_414[gene=6520][PH=16][PH0=0.08][P=1.00e-100]	16	+	CDS	SLC3A2	protein_coding
chr1	220528479	220528579	Peak_123[gene=4139][PH=4][PH0=0.01][P=1.90e-02]	4	+	5'UTR	MARK1	protein_coding		chr11	62888671	62888771	Peak_415[gene=6520][PH=10][PH0=0.08][P=1.00e-100]	10	+	CDS||3'UTR	SLC3A2	protein_coding
chr1	225777873	225777973	Peak_126[gene=6726][PH=6][PH0=0.07][P=7.11e-03]	6	+	CDS||5'UTR	SRP9	protein_coding		chr11	65352366	65352466	Peak_425[gene=5977][PH=5][PH0=0.04][P=4.44e-02]	5	+	3'UTR	DPF2	protein_coding
chr1	226555609	226555709	Peak_127[gene=375057][PH=4][PH0=0.00][P=2.69e-03]	4	+	intron	STUM	protein_coding		chr11	75400475	75400575	Peak_439[gene=6188][PH=25][PH0=0.24][P=1.00e-100]	25	+	5'UTR	RPS3	protein_coding
chr1	228097915	228098015	Peak_128[gene=375][PH=10][PH0=0.28][P=5.44e-05]	10	+	CDS||3'UTR	ARF1	protein_coding		chr11	77886485	77886585	Peak_444[gene=28971][PH=31][PH0=0.04][P=1.00e-100]	31	+	intron	AAMDC	protein_coding
chr1	228098759	228098859	Peak_129[gene=375][PH=13][PH0=0.28][P=2.15e-12]	13	+	3'UTR	ARF1	protein_coding		chr11	77886532	77886632	Peak_445[gene=28971][PH=12][PH0=0.04][P=1.00e-100]	12	+	intron	AAMDC	protein_coding
chr1	228458273	228458373	Peak_130[gene=128312][PH=8][PH0=0.24][P=2.87e-03]	8	+	CDS	H2BU1	protein_coding		chr11	77886647	77886747	Peak_446[gene=28971][PH=36][PH0=0.04][P=1.00e-100]	36	+	intron	AAMDC	protein_coding
chr1	228687474	228687574	Peak_131[gene=58480][PH=9][PH0=0.01][P=1.00e-100]	9	+	intron	RHOU	protein_coding		chr11	130144246	130144346	Peak_467[gene=334][PH=5][PH0=0.02][P=1.40e-02]	5	+	3'UTR	APLP2	protein_coding
chr1	236483367	236483467	Peak_135[gene=128178][PH=5][PH0=0.01][P=2.34e-05]	5	+	3'UTR	EDARADD	protein_coding		chr11	10508887	10508987	Peak_471[gene=100463486][PH=34][PH0=4.09][P=1.00e-100]	34	-	5'UTR	MTRNR2L8	protein_coding
chr1	237603059	237603159	Peak_138[gene=6262][PH=24][PH0=0.01][P=1.00e-100]	24	+	intron	RYR2	protein_coding		chr11	62571002	62571102	Peak_495[gene=1937][PH=8][PH0=0.14][P=4.59e-04]	8	-	CDS||3'UTR	EEF1G	protein_coding
chr1	237603232	237603332	Peak_139[gene=6262][PH=48][PH0=0.01][P=1.00e-100]	48	+	intron	RYR2	protein_coding		chr11	62841650	62841750	Peak_498[gene=54663][PH=89][PH0=0.57][P=6.30e-10]	89	-	5'UTR	WDR74	protein_coding
chr1	1542095	1542195	Peak_144[gene=29101][PH=6][PH0=0.04][P=1.37e-03]	6	-	CDS	SSU72	protein_coding		chr11	64768117	64768217	Peak_507[gene=7536][PH=8][PH0=0.28][P=4.39e-02]	8	-	CDS||3'UTR	SF1	protein_coding
chr1	1637067	1637167	Peak_145[gene=984][PH=5][PH0=0.03][P=2.93e-02]	5	-	CDS||3'UTR	CDK11B	protein_coding		chr11	103091933	103092033	Peak_531[gene=84259][PH=8][PH0=0.02][P=1.00e-100]	8	-	5'UTR	DCUN1D5	protein_coding
chr1	6235707	6235807	Peak_149[gene=23463][PH=10][PH0=0.12][P=1.36e-08]	10	-	CDS	ICMT	protein_coding		chr11	111821404	111821504	Peak_536[gene=79796][PH=8][PH0=0.01][P=1.00e-100]	8	-	intron	ALG9	protein_coding
chr1	9735946	9736046	Peak_151[gene=22883][PH=5][PH0=0.02][P=6.87e-03]	5	-	CDS	CLSTN1	protein_coding		chr11	111821933	111822033	Peak_537[gene=79796][PH=8][PH0=0.01][P=1.00e-100]	8	-	intron	ALG9	protein_coding
chr1	21219991	21220091	Peak_154[gene=1889][PH=5][PH0=0.01][P=1.15e-04]	5	-	CDS	ECE1	protein_coding		chr11	123058258	123058358	Peak_543[gene=3312][PH=19][PH0=0.76][P=1.00e-100]	19	-	CDS	HSPA8	protein_coding
chr1	25900992	25901092	Peak_157[gene=3925][PH=14][PH0=0.07][P=1.00e-100]	14	-	CDS||3'UTR	STMN1	protein_coding		chr11	123059292	123059392	Peak_544[gene=3312][PH=31][PH0=0.76][P=1.00e-100]	31	-	5'UTR	HSPA8	protein_coding
chr1	27405067	27405167	Peak_159[gene=10163][PH=6][PH0=0.02][P=3.70e-05]	6	-	3'UTR	WASF2	protein_coding		chr12	4273728	4273828	Peak_554[gene=894][PH=8][PH0=0.06][P=5.29e-07]	8	+	5'UTR	CCND2	protein_coding
chr1	28201120	28201220	Peak_162[gene=22826][PH=8][PH0=0.02][P=1.00e-100]	8	-	3'UTR	DNAJC8	protein_coding		chr12	6943816	6943916	Peak_561[gene=113246][PH=42][PH0=0.48][P=1.00e-100]	42	+	5'UTR	C12orf57	protein_coding
chr1	35187977	35188077	Peak_174[gene=6421][PH=14][PH0=0.29][P=1.19e-09]	14	-	CDS	SFPQ	protein_coding		chr12	20551484	20551584	Peak_568[gene=5139][PH=81][PH0=0.02][P=2.23e-08]	81	+	intron	PDE3A	protein_coding
chr1	35189002	35189102	Peak_175[gene=6421][PH=23][PH0=0.29][P=1.19e-09]	23	-	CDS	SFPQ	protein_coding		chr12	49272538	49272638	Peak_574[gene=84790][PH=7][PH0=0.03][P=1.09e-06]	7	+	CDS||3'UTR	TUBA1C	protein_coding
chr1	46678554	46678654	Peak_185[gene=9813][PH=6][PH0=0.02][P=3.25e-05]	6	-	CDS||3'UTR	EFCAB14	protein_coding		chr12	49272623	49272723	Peak_575[gene=84790][PH=11][PH0=0.03][P=1.00e-100]	11	+	CDS||3'UTR	TUBA1C	protein_coding
chr1	52396045	52396145	Peak_187[gene=4998][PH=6][PH0=0.02][P=2.47e-05]	6	-	CDS	ORC1	protein_coding		chr12	49764282	49764382	Peak_578[gene=7009][PH=7][PH0=0.04][P=7.77e-06]	7	+	3'UTR	TMBIM6	protein_coding
chr1	54851341	54851441	Peak_188[gene=1718][PH=6][PH0=0.05][P=2.01e-03]	6	-	3'UTR	DHCR24	protein_coding		chr12	54350495	54350595	Peak_586[gene=22818][PH=7][PH0=0.02][P=1.75e-07]	7	+	CDS||3'UTR	COPZ1	protein_coding
chr1	58656056	58656156	Peak_189[gene=114803][PH=6][PH0=0.03][P=3.71e-04]	6	-	3'UTR	MYSM1	protein_coding		chr12	55993319	55993419	Peak_587[gene=5869][PH=7][PH0=0.05][P=1.98e-05]	7	+	3'UTR	RAB5B	protein_coding
chr1	58656115	58656215	Peak_190[gene=114803][PH=7][PH0=0.03][P=2.12e-06]	7	-	3'UTR	MYSM1	protein_coding		chr12	68835587	68835687	Peak_598[gene=4193][PH=8][PH0=0.04][P=2.40e-08]	8	+	intron	MDM2	protein_coding
chr1	64883351	64883451	Peak_191[gene=3716][PH=5][PH0=0.01][P=2.08e-04]	5	-	CDS	JAK1	protein_coding		chr12	69589483	69589583	Peak_599[gene=10576][PH=13][PH0=0.06][P=1.00e-100]	13	+	CDS	CCT2	protein_coding
chr1	67426151	67426251	Peak_192[gene=26135][PH=16][PH0=0.11][P=1.00e-100]	16	-	CDS	SERBP1	protein_coding		chr12	98531707	98531807	Peak_602[gene=7112][PH=10][PH0=0.05][P=1.00e-100]	10	+	CDS	TMPO	protein_coding
chr1	77728580	77728680	Peak_194[gene=23032][PH=5][PH0=0.01][P=8.38e-04]	5	-	CDS	USP33	protein_coding		chr12	103938348	103938448	Peak_608[gene=7184][PH=11][PH0=0.10][P=1.00e-100]	11	+	CDS	HSP90B1	protein_coding
chr1	85259367	85259467	Peak_197[gene=148423][PH=6][PH0=0.08][P=1.70e-02]	6	-	CDS	C1orf52	protein_coding		chr12	103947304	103947404	Peak_609[gene=7184][PH=12][PH0=0.10][P=1.00e-100]	12	+	CDS||3'UTR	HSP90B1	protein_coding
chr1	91387364	91387464	Peak_200[gene=164045][PH=89][PH0=0.11][P=1.00e-100]	89	-	intron	HFM1	protein_coding		chr12	118144917	118145017	Peak_618[gene=5037][PH=7][PH0=0.08][P=1.84e-04]	7	+	3'UTR	PEBP1	protein_coding
chr1	93156316	93156416	Peak_201[gene=50999][PH=8][PH0=0.04][P=1.31e-08]	8	-	CDS||3'UTR	TMED5	protein_coding		chr12	123590363	123590463	Peak_626[gene=10959][PH=8][PH0=0.09][P=7.70e-06]	8	+	CDS	TMED2	protein_coding
chr1	93909202	93909302	Peak_202[gene=2730][PH=5][PH0=0.02][P=6.06e-03]	5	-	5'UTR	GCLM	protein_coding		chr12	120198614	120198714	Peak_684[gene=6175][PH=14][PH0=0.43][P=2.24e-09]	14	-	CDS||3'UTR	RPLP0	protein_coding
chr1	112917799	112917899	Peak_208[gene=6566][PH=7][PH0=0.03][P=2.81e-07]	7	-	CDS	SLC16A1	protein_coding		chr12	129127677	129127777	Peak_691[gene=121256][PH=8][PH0=0.00][P=5.88e-08]	8	-	intron	TMEM132D	protein_coding
chr1	112956111	112956211	Peak_209[gene=6566][PH=5][PH0=0.03][P=1.28e-02]	5	-	5'UTR	SLC16A1	protein_coding		chr13	41060732	41060832	Peak_720[gene=1997][PH=39][PH0=0.02][P=1.00e-100]	39	-	intron	ELF1	protein_coding
chr1	121020683	121020783	Peak_217[gene=101929798][PH=8][PH0=0.01][P=1.00e-100]	8	-	intron	PDE4DIPP4	transcribed_unprocessed_pseudogene		chr14	61068106	61068206	Peak_751[gene=145389][PH=8][PH0=0.01][P=1.00e-100]	8	+	intron	SLC38A6	protein_coding
chr1	145911606	145911706	Peak_219[gene=8799][PH=5][PH0=0.04][P=3.20e-02]	5	-	3'UTR	PEX11B	protein_coding		chr14	20609287	20609387	Peak_777[gene=122651][PH=10][PH0=0.01][P=1.91e-09]	10	-	intron	RNASE11	protein_coding
chr1	145922690	145922790	Peak_220[gene=9939][PH=6][PH0=0.10][P=4.10e-02]	6	-	3'UTR	RBM8A	protein_coding		chr14	58239889	58239989	Peak_799[gene=145407][PH=30][PH0=0.01][P=2.10e-08]	30	-	intron	ARMH4	protein_coding
chr1	145996245	145996345	Peak_221[gene=10628][PH=12][PH0=0.30][P=2.92e-08]	12	-	CDS||5'UTR	TXNIP	protein_coding		chr14	89875021	89875121	Peak_810[gene=1112][PH=21][PH0=0.00][P=5.87e-08]	21	-	intron	FOXN3	protein_coding
chr1	149812004	149812104	Peak_224[gene=440689][PH=5][PH0=0.01][P=3.26e-04]	5	-	CDS	H2BC18	protein_coding		chr14	89875021	89875121	Peak_812[gene=90141][PH=21][PH0=0.01][P=1.00e-100]	21	-	intron	EFCAB11	protein_coding
chr1	149904942	149905042	Peak_225[gene=9900][PH=6][PH0=0.07][P=9.13e-03]	6	-	CDS||3'UTR	SV2A	protein_coding		chr14	102083623	102083723	Peak_816[gene=3320][PH=10][PH0=0.09][P=2.15e-12]	10	-	CDS||3'UTR	HSP90AA1	protein_coding
chr1	150575272	150575372	Peak_226[gene=4170][PH=10][PH0=0.32][P=6.50e-05]	10	-	3'UTR	MCL1	protein_coding		chr14	102085308	102085408	Peak_818[gene=3320][PH=13][PH0=0.09][P=1.00e-100]	13	-	CDS||3'UTR	HSP90AA1	protein_coding
chr1	154173111	154173211	Peak_229[gene=7170][PH=6][PH0=0.03][P=3.56e-04]	6	-	CDS||5'UTR||3'UTR	TPM3	protein_coding		chr15	35773250	35773350	Peak_821[gene=100507466][PH=4][PH0=0.00][P=7.12e-06]	4	+	intron	DPH6-DT	lncRNA
chr1	154550286	154550386	Peak_230[gene=55585][PH=7][PH0=0.08][P=1.56e-04]	7	-	3'UTR	UBE2Q1	protein_coding		chr15	41380728	41380828	Peak_822[gene=51203][PH=7][PH0=0.02][P=1.06e-07]	7	+	3'UTR	NUSAP1	protein_coding
chr1	156312125	156312225	Peak_237[gene=7203][PH=7][PH0=0.03][P=2.98e-06]	7	-	CDS||3'UTR	CCT3	protein_coding		chr15	69452929	69453029	Peak_835[gene=6176][PH=16][PH0=0.51][P=1.00e-100]	16	+	CDS||5'UTR	RPLP1	protein_coding
chr1	159918397	159918497	Peak_239[gene=8407][PH=7][PH0=0.14][P=4.87e-03]	7	-	3'UTR	TAGLN2	protein_coding		chr15	72199052	72199152	Peak_889[gene=5315][PH=9][PH0=0.15][P=1.46e-05]	9	-	3'UTR	PKM	protein_coding
chr1	160289398	160289498	Peak_240[gene=1314][PH=5][PH0=0.03][P=2.53e-02]	5	-	3'UTR	COPA	protein_coding		chr15	101274591	101274691	Peak_907[gene=55829][PH=7][PH0=0.11][P=9.50e-04]	7	-	CDS	SELENOS	protein_coding
chr1	173963960	173964060	Peak_252[gene=149041][PH=5][PH0=0.02][P=4.49e-03]	5	-	CDS	RC3H1	protein_coding		chr16	2519679	2519779	Peak_910[gene=57465][PH=7][PH0=0.05][P=2.65e-05]	7	+	CDS||3'UTR	TBC1D24	protein_coding
chr1	182212418	182212518	Peak_254[gene=400799][PH=10][PH0=0.00][P=1.31e-08]	10	-	intron	LINC01344	lncRNA		chr16	2519679	2519779	Peak_911[gene=527][PH=7][PH0=0.17][P=2.20e-02]	7	+	CDS||3'UTR	ATP6V0C	protein_coding
chr1	183635529	183635629	Peak_257[gene=10092][PH=6][PH0=0.05][P=1.56e-03]	6	-	CDS	ARPC5	protein_coding		chr16	2519679	2519779	Peak_912[gene=51005][PH=7][PH0=0.09][P=5.33e-04]	7	+	CDS||3'UTR	AMDHD2	protein_coding
chr1	204410752	204410852	Peak_258[gene=84919][PH=8][PH0=0.26][P=1.62e-02]	8	-	CDS	PPP1R15B	protein_coding		chr16	30942368	30942468	Peak_1016[gene=54620][PH=7][PH0=0.05][P=2.59e-05]	7	+	CDS	FBXL19	protein_coding
chr1	207049376	207049476	Peak_262[gene=55432][PH=6][PH0=0.10][P=4.29e-02]	6	-	CDS	YOD1	protein_coding		chr16	47505300	47505400	Peak_1021[gene=5257][PH=8][PH0=0.01][P=1.00e-100]	8	+	intron	PHKB	protein_coding
chr1	224268996	224269096	Peak_264[gene=4931][PH=5][PH0=0.01][P=7.01e-04]	5	-	intron	NVL	protein_coding		chr16	67870909	67871009	Peak_1031[gene=10204][PH=8][PH0=0.04][P=5.11e-08]	8	+	CDS||3'UTR	NUTF2	protein_coding
chr1	224418298	224418398	Peak_265[gene=80232][PH=11][PH0=0.06][P=1.00e-100]	11	-	CDS||3'UTR	WDR26	protein_coding		chr16	71927880	71927980	Peak_1040[gene=9798][PH=6][PH0=0.03][P=1.62e-04]	6	+	3'UTR	IST1	protein_coding
chr1	225403255	225403355	Peak_267[gene=3930][PH=5][PH0=0.03][P=3.36e-02]	5	-	CDS||3'UTR	LBR	protein_coding		chr16	81961907	81962007	Peak_1042[gene=5336][PH=8][PH0=0.01][P=1.00e-100]	8	+	3'UTR	PLCG2	protein_coding
chr1	225645786	225645886	Peak_270[gene=55740][PH=11][PH0=0.02][P=1.00e-100]	11	-	intron	ENAH	protein_coding		chr16	1962291	1962391	Peak_1050[gene=6187][PH=23][PH0=1.55][P=3.98e-10]	23	-	3'UTR	RPS2	protein_coding
chr1	226152510	226152610	Peak_273[gene=64746][PH=7][PH0=0.03][P=1.01e-06]	7	-	CDS	ACBD3	protein_coding		chr16	84617822	84617922	Peak_1111[gene=23406][PH=6][PH0=0.02][P=2.64e-05]	6	-	CDS||5'UTR	COTL1	protein_coding
chr1	229594680	229594780	Peak_293[gene=27097][PH=5][PH0=0.03][P=1.38e-02]	5	-	CDS	TAF5L	protein_coding		chr16	89281117	89281217	Peak_1119[gene=29123][PH=9][PH0=0.03][P=1.00e-100]	9	-	CDS||3'UTR	ANKRD11	protein_coding
chr10	247387	247487	Peak_301[gene=10771][PH=6][PH0=0.00][P=8.49e-09]	6	+	CDS	ZMYND11	protein_coding		chr17	28720552	28720652	Peak_1157[gene=6147][PH=45][PH0=0.91][P=1.00e-100]	45	+	5'UTR	RPL23A	protein_coding
chr10	7802298	7802398	Peak_302[gene=509][PH=6][PH0=0.03][P=8.73e-05]	6	+	CDS	ATP5F1C	protein_coding		chr17	28720780	28720880	Peak_1158[gene=6147][PH=20][PH0=0.91][P=1.00e-100]	20	+	CDS||5'UTR	RPL23A	protein_coding
chr10	13171029	13171129	Peak_304[gene=55388][PH=7][PH0=0.03][P=2.12e-06]	7	+	CDS||5'UTR	MCM10	protein_coding		chr17	30117091	30117191	Peak_1164[gene=84081][PH=14][PH0=0.02][P=5.02e-09]	14	+	5'UTR	NSRP1	protein_coding
chr10	17229616	17229716	Peak_305[gene=7431][PH=16][PH0=0.28][P=1.00e-100]	16	+	CDS	VIM	protein_coding		chr17	30895261	30895361	Peak_1166[gene=79915][PH=9][PH0=0.02][P=1.00e-100]	9	+	3'UTR	ATAD5	protein_coding
chr10	35127018	35127118	Peak_311[gene=1390][PH=4][PH0=0.01][P=1.84e-02]	4	+	5'UTR	CREM	protein_coding		chr17	39203013	39203113	Peak_1172[gene=6143][PH=24][PH0=0.40][P=1.00e-100]	24	+	CDS	RPL19	protein_coding
chr10	35569127	35569227	Peak_312[gene=219771][PH=4][PH0=0.00][P=1.51e-02]	4	+	CDS||3'UTR	CCNY	protein_coding		chr17	40243252	40243352	Peak_1176[gene=147179][PH=17][PH0=0.04][P=1.00e-100]	17	+	intron	WIPF2	protein_coding
chr10	68765873	68765973	Peak_318[gene=55749][PH=7][PH0=0.03][P=1.16e-06]	7	+	CDS||3'UTR	CCAR1	protein_coding		chr17	48997505	48997605	Peak_1186[gene=10642][PH=11][PH0=0.04][P=1.00e-100]	11	+	5'UTR	IGF2BP1	protein_coding
chr10	78037198	78037298	Peak_320[gene=6229][PH=36][PH0=0.11][P=1.00e-100]	36	+	CDS	RPS24	protein_coding		chr17	67826155	67826255	Peak_1196[gene=2186][PH=8][PH0=0.02][P=2.25e-08]	8	+	CDS	BPTF	protein_coding
chr10	79512980	79513080	Peak_322[gene=143244][PH=9][PH0=0.23][P=8.34e-05]	9	+	CDS	EIF5AL1	protein_coding		chr17	74204106	74204206	Peak_1200[gene=6169][PH=11][PH0=0.13][P=4.95e-10]	11	+	5'UTR	RPL38	protein_coding
chr10	102379351	102379451	Peak_329[gene=8729][PH=5][PH0=0.02][P=4.23e-03]	5	+	CDS	GBF1	protein_coding		chr17	78158821	78158921	Peak_1210[gene=100141515][PH=7][PH0=0.01][P=2.82e-09]	7	+	intron	C17orf99	protein_coding
chr10	125823613	125823713	Peak_337[gene=56647][PH=9][PH0=0.04][P=1.00e-100]	9	+	CDS	BCCIP	protein_coding		chr17	5438981	5439081	Peak_1216[gene=708][PH=11][PH0=0.09][P=1.00e-100]	11	-	CDS||5'UTR	C1QBP	protein_coding
chr10	5765813	5765913	Peak_341[gene=2665][PH=5][PH0=0.01][P=4.74e-04]	5	-	3'UTR	GDI2	protein_coding		chr17	7930569	7930669	Peak_1217[gene=9196][PH=5][PH0=0.03][P=1.12e-02]	5	-	CDS||3'UTR	KCNAB3	protein_coding
chr10	67045435	67045535	Peak_351[gene=29119][PH=6][PH0=0.00][P=1.00e-100]	6	-	intron	CTNNA3	protein_coding		chr17	8173447	8173547	Peak_1218[gene=84314][PH=49][PH0=0.82][P=1.00e-100]	49	-	3'UTR	TMEM107	protein_coding
chr10	67045506	67045606	Peak_352[gene=29119][PH=29][PH0=0.00][P=1.00e-100]	29	-	intron	CTNNA3	protein_coding		chr17	8226565	8226665	Peak_1222[gene=80169][PH=7][PH0=0.04][P=2.22e-06]	7	-	3'UTR	CTC1	protein_coding
chr10	75399631	75399731	Peak_361[gene=84858][PH=6][PH0=0.07][P=4.85e-02]	6	-	CDS	ZNF503	protein_coding		chr17	8841084	8841184	Peak_1226[gene=146850][PH=10][PH0=0.01][P=1.00e-100]	10	-	intron	PIK3R6	protein_coding
chr10	75399720	75399820	Peak_362[gene=84858][PH=13][PH0=0.07][P=8.64e-09]	13	-	CDS	ZNF503	protein_coding		chr17	21002794	21002894	Peak_1231[gene=23326][PH=14][PH0=0.10][P=3.12e-09]	14	-	3'UTR	USP22	protein_coding
chr10	87251976	87252076	Peak_368[gene=728190][PH=5][PH0=0.01][P=6.36e-04]	5	-	intron	NUTM2A-AS1	lncRNA		chr17	40630687	40630787	Peak_1245[gene=6605][PH=14][PH0=0.04][P=1.67e-09]	14	-	CDS||3'UTR	SMARCE1	protein_coding
chr10	92171409	92171509	Peak_369[gene=22849][PH=5][PH0=0.00][P=3.32e-06]	5	-	intron	CPEB3	protein_coding		chr17	40630687	40630787	Peak_1246[gene=125113][PH=14][PH0=0.02][P=1.00e-100]	14	-	CDS||3'UTR	KRT222	protein_coding
chr10	102480798	102480898	Peak_377[gene=10121][PH=7][PH0=0.06][P=7.94e-05]	7	-	CDS||3'UTR	ACTR1A	protein_coding		chr17	48579863	48579963	Peak_1255[gene=3213][PH=10][PH0=0.05][P=2.93e-09]	10	-	5'UTR	HOXB3	protein_coding
chr10	106603629	106603729	Peak_379[gene=114815][PH=3][PH0=0.00][P=1.87e-02]	3	-	intron	SORCS1	protein_coding		chr17	48579863	48579963	Peak_1256[gene=3216][PH=10][PH0=0.08][P=2.19e-09]	10	-	5'UTR	HOXB6	protein_coding
chr10	118691308	118691408	Peak_380[gene=143384][PH=6][PH0=0.02][P=1.27e-05]	6	-	CDS||3'UTR	CACUL1	protein_coding		chr17	48579863	48579963	Peak_1257[gene=3214][PH=10][PH0=0.13][P=6.47e-09]	10	-	5'UTR	HOXB4	protein_coding
chr10	118754439	118754539	Peak_381[gene=143384][PH=8][PH0=0.02][P=1.00e-100]	8	-	CDS	CACUL1	protein_coding		chr17	48579863	48579963	Peak_1258[gene=406902][PH=10][PH0=0.20][P=3.19e-07]	10	-	5'UTR	MIR10A	miRNA
chr10	119056915	119057015	Peak_382[gene=8661][PH=6][PH0=0.07][P=2.10e-02]	6	-	CDS	EIF3A	protein_coding		chr17	81511236	81511336	Peak_1274[gene=71][PH=14][PH0=0.27][P=9.81e-10]	14	-	CDS||3'UTR	ACTG1	protein_coding
chr10	119058106	119058206	Peak_383[gene=8661][PH=6][PH0=0.07][P=2.10e-02]	6	-	CDS	EIF3A	protein_coding		chr17	81512714	81512814	Peak_1275[gene=71][PH=18][PH0=0.27][P=9.81e-10]	18	-	5'UTR	ACTG1	protein_coding
chr11	2397040	2397140	Peak_386[gene=975][PH=7][PH0=0.08][P=3.23e-04]	7	+	3'UTR	CD81	protein_coding		chr17	82615551	82615651	Peak_1280[gene=56270][PH=6][PH0=0.03][P=1.16e-04]	6	-	3'UTR	WDR45B	protein_coding
chr11	2397253	2397353	Peak_387[gene=975][PH=6][PH0=0.08][P=2.46e-02]	6	+	3'UTR	CD81	protein_coding		chr18	34794088	34794188	Peak_1285[gene=1837][PH=8][PH0=0.01][P=2.82e-08]	8	+	CDS	DTNA	protein_coding
chr11	3855866	3855966	Peak_388[gene=6786][PH=4][PH0=0.01][P=4.49e-02]	4	+	5'UTR	STIM1	protein_coding		chr18	35692251	35692351	Peak_1286[gene=2589][PH=4][PH0=0.01][P=2.52e-02]	4	+	CDS||3'UTR	GALNT1	protein_coding
chr11	16738692	16738792	Peak_396[gene=10944][PH=5][PH0=0.01][P=6.42e-04]	5	+	CDS||5'UTR	C11orf58	protein_coding		chr18	49491628	49491728	Peak_1308[gene=100526842][PH=28][PH0=0.33][P=1.00e-100]	28	-	CDS||5'UTR	RPL17-C18orf32	protein_coding
chr11	16752756	16752856	Peak_397[gene=10944][PH=6][PH0=0.01][P=1.43e-06]	6	+	CDS	C11orf58	protein_coding		chr18	49491628	49491728	Peak_1311[gene=6139][PH=28][PH0=0.84][P=1.00e-100]	28	-	CDS||5'UTR	RPL17	protein_coding
chr11	57816919	57817019	Peak_407[gene=100528016][PH=6][PH0=0.03][P=1.38e-04]	6	+	3'UTR	TMX2-CTNND1	unknown		chr19	1438817	1438917	Peak_1318[gene=6209][PH=18][PH0=0.84][P=1.46e-10]	18	+	CDS||5'UTR	RPS15	protein_coding
chr11	57816919	57817019	Peak_409[gene=1500][PH=6][PH0=0.03][P=1.46e-04]	6	+	3'UTR	CTNND1	protein_coding		chr19	2273128	2273228	Peak_1319[gene=4946][PH=13][PH0=0.50][P=3.91e-07]	13	+	3'UTR	OAZ1	protein_coding
chr11	62888471	62888571	Peak_414[gene=6520][PH=16][PH0=0.08][P=1.00e-100]	16	+	CDS	SLC3A2	protein_coding		chr19	2271388	2271488	Peak_1320[gene=56928][PH=9][PH0=0.04][P=1.00e-100]	9	+	CDS	SPPL2B	protein_coding
chr11	62888671	62888771	Peak_415[gene=6520][PH=10][PH0=0.08][P=1.00e-100]	10	+	CDS||3'UTR	SLC3A2	protein_coding		chr19	2273128	2273228	Peak_1323[gene=56928][PH=13][PH0=0.04][P=1.00e-100]	13	+	3'UTR	SPPL2B	protein_coding
chr11	63818856	63818956	Peak_417[gene=144097][PH=6][PH0=0.06][P=4.69e-03]	6	+	CDS	SPINDOC	protein_coding		chr19	10687611	10687711	Peak_1339[gene=3609][PH=7][PH0=0.14][P=3.33e-02]	7	+	CDS	ILF3	protein_coding
chr11	63976234	63976334	Peak_418[gene=55611][PH=8][PH0=0.08][P=5.57e-06]	8	+	CDS||3'UTR	OTUB1	protein_coding		chr19	30009194	30009294	Peak_1362[gene=8725][PH=17][PH0=0.02][P=1.00e-100]	17	+	CDS||3'UTR	URI1	protein_coding
chr11	64199949	64200049	Peak_420[gene=10963][PH=9][PH0=0.13][P=3.69e-06]	9	+	CDS	STIP1	protein_coding		chr19	34400010	34400110	Peak_1365[gene=84306][PH=9][PH0=0.05][P=2.11e-09]	9	+	CDS||3'UTR	PDCD2L	protein_coding
chr11	64203123	64203223	Peak_421[gene=10963][PH=10][PH0=0.13][P=5.71e-08]	10	+	CDS	STIP1	protein_coding		chr19	36049115	36049215	Peak_1367[gene=101927572][PH=16][PH0=0.02][P=1.00e-100]	16	+	intron	LOC101927572	lncRNA
chr11	65352366	65352466	Peak_425[gene=5977][PH=5][PH0=0.04][P=4.44e-02]	5	+	3'UTR	DPF2	protein_coding		chr19	41272154	41272254	Peak_1382[gene=11100][PH=7][PH0=0.07][P=4.71e-04]	7	+	CDS||3'UTR	HNRNPUL1	protein_coding
chr11	66059809	66059909	Peak_427[gene=10992][PH=13][PH0=0.15][P=1.00e-100]	13	+	CDS	SF3B2	protein_coding		chr19	49108284	49108384	Peak_1402[gene=6625][PH=8][PH0=0.09][P=1.10e-05]	8	+	CDS||3'UTR	SNRNP70	protein_coding
chr11	66267173	66267273	Peak_429[gene=64837][PH=6][PH0=0.10][P=4.40e-02]	6	+	CDS||3'UTR	KLC2	protein_coding		chr19	49491806	49491906	Peak_1406[gene=23521][PH=16][PH0=1.28][P=3.06e-05]	16	+	CDS||3'UTR	RPL13A	protein_coding
chr11	66276540	66276640	Peak_430[gene=81876][PH=11][PH0=0.23][P=1.41e-07]	11	+	3'UTR	RAB1B	protein_coding		chr19	52226147	52226247	Peak_1416[gene=5518][PH=14][PH0=0.08][P=1.00e-100]	14	+	3'UTR	PPP2R1A	protein_coding
chr11	66277121	66277221	Peak_431[gene=81876][PH=10][PH0=0.23][P=6.05e-06]	10	+	3'UTR	RAB1B	protein_coding		chr19	1577652	1577752	Peak_1429[gene=53615][PH=7][PH0=0.14][P=2.71e-02]	7	-	3'UTR	MBD3	protein_coding
chr11	66625103	66625203	Peak_433[gene=100526737][PH=7][PH0=0.11][P=4.52e-03]	7	+	CDS	RBM14-RBM4	protein_coding		chr19	2430354	2430454	Peak_1435[gene=84823][PH=12][PH0=0.15][P=2.08e-09]	12	-	3'UTR	LMNB2	protein_coding
chr11	66625103	66625203	Peak_434[gene=10432][PH=7][PH0=0.14][P=1.26e-02]	7	+	CDS	RBM14	protein_coding		chr19	3979330	3979430	Peak_1441[gene=1938][PH=24][PH0=1.47][P=1.00e-100]	24	-	CDS	EEF2	protein_coding
chr11	73918031	73918131	Peak_437[gene=80227][PH=7][PH0=0.01][P=1.00e-100]	7	+	intron	PAAF1	protein_coding		chr19	3983156	3983256	Peak_1443[gene=1938][PH=16][PH0=1.47][P=4.43e-04]	16	-	CDS	EEF2	protein_coding
chr11	75400475	75400575	Peak_439[gene=6188][PH=25][PH0=0.24][P=1.00e-100]	25	+	5'UTR	RPS3	protein_coding		chr19	48615319	48615419	Peak_1478[gene=6141][PH=19][PH0=0.60][P=1.00e-100]	19	-	CDS||3'UTR	RPL18	protein_coding
chr11	77886485	77886585	Peak_444[gene=28971][PH=31][PH0=0.04][P=1.00e-100]	31	+	intron	AAMDC	protein_coding		chr2	27050818	27050918	Peak_1494[gene=60509][PH=52][PH0=0.08][P=2.00e-09]	52	+	intron	AGBL5	protein_coding
chr11	77886532	77886632	Peak_445[gene=28971][PH=12][PH0=0.04][P=1.00e-100]	12	+	intron	AAMDC	protein_coding		chr2	52162642	52162742	Peak_1509[gene=730100][PH=4][PH0=0.00][P=5.87e-05]	4	+	intron	LOC730100	lncRNA
chr11	77886647	77886747	Peak_446[gene=28971][PH=36][PH0=0.04][P=1.00e-100]	36	+	intron	AAMDC	protein_coding		chr2	119626442	119626542	Peak_1524[gene=200373][PH=5][PH0=0.00][P=5.83e-07]	5	+	intron	CFAP221	protein_coding
chr11	90283902	90284002	Peak_451[gene=101929222][PH=8][PH0=0.00][P=1.00e-100]	8	+	intron	DISC1FP1	lncRNA		chr2	162123731	162123831	Peak_1529[gene=101929532][PH=5][PH0=0.00][P=1.83e-07]	5	+	intron	LOC101929532	lncRNA
chr11	102110994	102111094	Peak_460[gene=10413][PH=7][PH0=0.01][P=1.00e-100]	7	+	CDS	YAP1	protein_coding		chr2	186590349	186590449	Peak_1537[gene=3685][PH=4][PH0=0.01][P=2.34e-02]	4	+	CDS	ITGAV	protein_coding
chr11	108940251	108940351	Peak_462[gene=1662][PH=4][PH0=0.00][P=4.52e-03]	4	+	CDS	DDX10	protein_coding		chr2	47280715	47280815	Peak_1573[gene=101927043][PH=3][PH0=0.00][P=4.80e-02]	3	-	intron	EPCAM-DT	lncRNA
chr11	118590337	118590437	Peak_463[gene=372][PH=8][PH0=0.04][P=4.11e-08]	8	+	CDS	ARCN1	protein_coding		chr2	127472134	127472234	Peak_1592[gene=55677][PH=8][PH0=0.01][P=6.41e-09]	8	-	intron	IWS1	protein_coding
chr11	125412283	125412383	Peak_466[gene=63876][PH=4][PH0=0.01][P=3.67e-02]	4	+	intron	PKNOX2	protein_coding		chr2	132254630	132254730	Peak_1598[gene=554226][PH=19][PH0=0.09][P=1.00e-100]	19	-	intron	ANKRD30BL	protein_coding
chr11	130144246	130144346	Peak_467[gene=334][PH=5][PH0=0.02][P=1.40e-02]	5	+	3'UTR	APLP2	protein_coding		chr2	132254841	132254941	Peak_1599[gene=554226][PH=27][PH0=0.09][P=1.00e-100]	27	-	intron	ANKRD30BL	protein_coding
chr11	1753540	1753640	Peak_469[gene=1509][PH=9][PH0=0.12][P=8.92e-07]	9	-	CDS||3'UTR	CTSD	protein_coding		chr2	132255122	132255222	Peak_1600[gene=554226][PH=42][PH0=0.09][P=1.00e-100]	42	-	intron	ANKRD30BL	protein_coding
chr11	10508887	10508987	Peak_471[gene=100463486][PH=34][PH0=4.09][P=1.00e-100]	34	-	5'UTR	MTRNR2L8	protein_coding		chr2	132255243	132255343	Peak_1601[gene=554226][PH=58][PH0=0.09][P=1.00e-100]	58	-	intron	ANKRD30BL	protein_coding
chr11	10802081	10802181	Peak_474[gene=1982][PH=9][PH0=0.41][P=3.83e-02]	9	-	CDS||3'UTR	EIF4G2	protein_coding		chr2	132255467	132255567	Peak_1602[gene=554226][PH=39][PH0=0.09][P=1.00e-100]	39	-	intron	ANKRD30BL	protein_coding
chr11	10805899	10805999	Peak_475[gene=1982][PH=9][PH0=0.41][P=3.83e-02]	9	-	CDS||3'UTR	EIF4G2	protein_coding		chr2	132255634	132255734	Peak_1603[gene=554226][PH=11][PH0=0.09][P=1.00e-100]	11	-	intron	ANKRD30BL	protein_coding
chr11	46397343	46397443	Peak_480[gene=55626][PH=5][PH0=0.02][P=5.67e-03]	5	-	3'UTR	AMBRA1	protein_coding		chr2	132256001	132256101	Peak_1605[gene=554226][PH=9][PH0=0.09][P=7.57e-07]	9	-	intron	ANKRD30BL	protein_coding
chr11	46428747	46428847	Peak_481[gene=55626][PH=5][PH0=0.02][P=5.67e-03]	5	-	intron	AMBRA1	protein_coding		chr2	199783304	199783404	Peak_1615[gene=348751][PH=20][PH0=0.01][P=1.00e-100]	20	-	intron	FTCDNL1	protein_coding
chr11	60899119	60899219	Peak_487[gene=27339][PH=6][PH0=0.04][P=5.57e-04]	6	-	CDS	PRPF19	protein_coding		chr2	229180733	229180833	Peak_1619[gene=55022][PH=38][PH0=0.01][P=1.00e-100]	38	-	intron	PID1	protein_coding
chr11	61403408	61403508	Peak_488[gene=79869][PH=7][PH0=0.08][P=3.45e-04]	7	-	3'UTR	CPSF7	protein_coding		chr2	231460677	231460777	Peak_1626[gene=4691][PH=27][PH0=0.31][P=2.13e-09]	27	-	CDS	NCL	protein_coding
chr11	61404008	61404108	Peak_489[gene=79869][PH=6][PH0=0.08][P=2.70e-02]	6	-	3'UTR	CPSF7	protein_coding		chr2	231461523	231461623	Peak_1627[gene=4691][PH=20][PH0=0.31][P=2.13e-09]	20	-	CDS	NCL	protein_coding
chr11	62571002	62571102	Peak_495[gene=1937][PH=8][PH0=0.14][P=4.59e-04]	8	-	CDS||3'UTR	EEF1G	protein_coding		chr20	25446007	25446107	Peak_1641[gene=9837][PH=5][PH0=0.02][P=4.02e-03]	5	+	3'UTR	GINS1	protein_coding
chr11	62841650	62841750	Peak_498[gene=54663][PH=89][PH0=0.57][P=6.30e-10]	89	-	5'UTR	WDR74	protein_coding		chr20	34985878	34985978	Peak_1653[gene=57644][PH=4][PH0=0.00][P=5.59e-04]	4	+	intron	MYH7B	protein_coding
chr11	64768117	64768217	Peak_507[gene=7536][PH=8][PH0=0.28][P=4.39e-02]	8	-	CDS||3'UTR	SF1	protein_coding		chr20	37228643	37228743	Peak_1656[gene=6185][PH=6][PH0=0.02][P=3.85e-05]	6	+	CDS	RPN2	protein_coding
chr11	78079599	78079699	Peak_517[gene=100532726][PH=10][PH0=0.01][P=1.00e-100]	10	-	CDS	NDUFC2-KCTD14	protein_coding		chr20	45812630	45812730	Peak_1660[gene=11065][PH=12][PH0=0.16][P=3.10e-10]	12	+	CDS||5'UTR	UBE2C	protein_coding
chr11	78079599	78079699	Peak_518[gene=4718][PH=10][PH0=0.05][P=1.00e-100]	10	-	CDS	NDUFC2	protein_coding		chr20	58445222	58445322	Peak_1668[gene=9217][PH=10][PH0=0.03][P=1.00e-100]	10	+	3'UTR	VAPB	protein_coding
chr11	85664068	85664168	Peak_520[gene=58487][PH=9][PH0=0.08][P=3.40e-08]	9	-	CDS	CREBZF	protein_coding		chr20	5115283	5115383	Peak_1685[gene=5111][PH=11][PH0=0.14][P=1.65e-09]	11	-	CDS	PCNA	protein_coding
chr11	88886265	88886365	Peak_521[gene=2915][PH=10][PH0=0.00][P=1.00e-100]	10	-	intron	GRM5	protein_coding		chr20	7981576	7981676	Peak_1687[gene=56255][PH=5][PH0=0.02][P=1.07e-03]	5	-	3'UTR	TMX4	protein_coding
chr11	93733426	93733526	Peak_530[gene=677805][PH=42][PH0=15.22][P=1.41e-02]	42	-	3'UTR	SNORA18	snoRNA		chr20	34105350	34105450	Peak_1698[gene=8894][PH=11][PH0=0.05][P=1.70e-09]	11	-	CDS	EIF2S2	protein_coding
chr11	103091933	103092033	Peak_531[gene=84259][PH=8][PH0=0.02][P=1.00e-100]	8	-	5'UTR	DCUN1D5	protein_coding		chr21	8196227	8196327	Peak_1715[gene=1409][PH=22][PH0=0.03][P=1.00e-100]	22	+	upstream_10k	CRYAA	protein_coding
chr11	110237560	110237660	Peak_533[gene=5962][PH=4][PH0=0.01][P=4.04e-02]	4	-	CDS||3'UTR	RDX	protein_coding		chr21	8250597	8250697	Peak_1750[gene=1409][PH=24][PH0=0.03][P=1.00e-100]	24	+	intron	CRYAA	protein_coding
chr11	111821404	111821504	Peak_536[gene=79796][PH=8][PH0=0.01][P=1.00e-100]	8	-	intron	ALG9	protein_coding		chr21	8250695	8250795	Peak_1751[gene=1409][PH=15][PH0=0.03][P=1.00e-100]	15	+	intron	CRYAA	protein_coding
chr11	111821933	111822033	Peak_537[gene=79796][PH=8][PH0=0.01][P=1.00e-100]	8	-	intron	ALG9	protein_coding		chr21	8250809	8250909	Peak_1752[gene=1409][PH=12][PH0=0.03][P=1.00e-100]	12	+	intron	CRYAA	protein_coding
chr11	117315954	117316054	Peak_538[gene=23621][PH=5][PH0=0.02][P=1.04e-03]	5	-	5'UTR	BACE1	protein_coding		chr21	8251899	8251999	Peak_1754[gene=1409][PH=10][PH0=0.03][P=1.00e-100]	10	+	intron	CRYAA	protein_coding
chr11	123058258	123058358	Peak_543[gene=3312][PH=19][PH0=0.76][P=1.00e-100]	19	-	CDS	HSPA8	protein_coding		chr21	8252072	8252172	Peak_1755[gene=1409][PH=23][PH0=0.03][P=1.00e-100]	23	+	intron	CRYAA	protein_coding
chr11	123059292	123059392	Peak_544[gene=3312][PH=31][PH0=0.76][P=1.00e-100]	31	-	5'UTR	HSPA8	protein_coding		chr21	8252849	8252949	Peak_1756[gene=1409][PH=14][PH0=0.03][P=1.00e-100]	14	+	intron	CRYAA	protein_coding
chr11	128973318	128973418	Peak_545[gene=9743][PH=4][PH0=0.00][P=1.20e-02]	4	-	CDS||3'UTR	ARHGAP32	protein_coding		chr21	8253928	8254028	Peak_1761[gene=1409][PH=92][PH0=0.03][P=1.00e-100]	92	+	intron	CRYAA	protein_coding
chr12	1786317	1786417	Peak_552[gene=79602][PH=5][PH0=0.01][P=1.55e-03]	5	+	3'UTR	ADIPOR2	protein_coding		chr21	8254095	8254195	Peak_1762[gene=1409][PH=66][PH0=0.03][P=1.00e-100]	66	+	intron	CRYAA	protein_coding
chr12	4273728	4273828	Peak_554[gene=894][PH=8][PH0=0.06][P=5.29e-07]	8	+	5'UTR	CCND2	protein_coding		chr21	8254312	8254412	Peak_1763[gene=1409][PH=33][PH0=0.03][P=1.00e-100]	33	+	intron	CRYAA	protein_coding
chr12	6528764	6528864	Peak_558[gene=9918][PH=7][PH0=0.08][P=8.81e-04]	7	+	CDS||3'UTR	NCAPD2	protein_coding		chr21	8254477	8254577	Peak_1764[gene=1409][PH=77][PH0=0.03][P=1.00e-100]	77	+	intron	CRYAA	protein_coding
chr12	6537597	6537697	Peak_559[gene=2597][PH=18][PH0=0.62][P=1.00e-100]	18	+	CDS	GAPDH	protein_coding		chr21	8255278	8255378	Peak_1766[gene=1409][PH=81][PH0=0.03][P=1.00e-100]	81	+	intron	CRYAA	protein_coding
chr12	6537808	6537908	Peak_560[gene=2597][PH=12][PH0=0.62][P=1.21e-04]	12	+	CDS	GAPDH	protein_coding		chr21	8255488	8255588	Peak_1767[gene=1409][PH=77][PH0=0.03][P=1.00e-100]	77	+	intron	CRYAA	protein_coding
chr12	6943816	6943916	Peak_561[gene=113246][PH=42][PH0=0.48][P=1.00e-100]	42	+	5'UTR	C12orf57	protein_coding		chr21	8255608	8255708	Peak_1768[gene=1409][PH=42][PH0=0.03][P=1.00e-100]	42	+	intron	CRYAA	protein_coding
chr12	9695944	9696044	Peak_562[gene=29121][PH=9][PH0=0.01][P=1.00e-100]	9	+	3'UTR	CLEC2D	protein_coding		chr21	8258448	8258548	Peak_1772[gene=1409][PH=79][PH0=0.03][P=1.00e-100]	79	+	intron	CRYAA	protein_coding
chr12	20551484	20551584	Peak_568[gene=5139][PH=81][PH0=0.02][P=2.23e-08]	81	+	intron	PDE3A	protein_coding		chr21	8260498	8260598	Peak_1779[gene=1409][PH=87][PH0=0.03][P=1.00e-100]	87	+	intron	CRYAA	protein_coding
chr12	49272538	49272638	Peak_574[gene=84790][PH=7][PH0=0.03][P=1.09e-06]	7	+	CDS||3'UTR	TUBA1C	protein_coding		chr21	8379274	8379374	Peak_1781[gene=1409][PH=27][PH0=0.03][P=1.00e-100]	27	+	intron	CRYAA	protein_coding
chr12	49272623	49272723	Peak_575[gene=84790][PH=11][PH0=0.03][P=1.00e-100]	11	+	CDS||3'UTR	TUBA1C	protein_coding		chr21	8987864	8987964	Peak_1850[gene=1409][PH=7][PH0=0.03][P=5.93e-04]	7	+	downstream_10k	CRYAA	protein_coding
chr12	49764282	49764382	Peak_578[gene=7009][PH=7][PH0=0.04][P=7.77e-06]	7	+	3'UTR	TMBIM6	protein_coding		chr21	8988017	8988117	Peak_1851[gene=1409][PH=11][PH0=0.03][P=1.00e-100]	11	+	downstream_10k	CRYAA	protein_coding
chr12	53454740	53454840	Peak_584[gene=5094][PH=6][PH0=0.05][P=5.32e-03]	6	+	CDS||5'UTR	PCBP2	protein_coding		chr21	8988265	8988365	Peak_1852[gene=1409][PH=95][PH0=0.03][P=1.00e-100]	95	+	downstream_10k	CRYAA	protein_coding
chr12	54350495	54350595	Peak_586[gene=22818][PH=7][PH0=0.02][P=1.75e-07]	7	+	CDS||3'UTR	COPZ1	protein_coding		chr21	8988536	8988636	Peak_1853[gene=1409][PH=64][PH0=0.03][P=1.00e-100]	64	+	downstream_10k	CRYAA	protein_coding
chr12	55993319	55993419	Peak_587[gene=5869][PH=7][PH0=0.05][P=1.98e-05]	7	+	3'UTR	RAB5B	protein_coding		chr21	8196227	8196327	Peak_1859[gene=102724652][PH=22][PH0=0.03][P=1.00e-100]	22	+	upstream_10k	LOC102724652	lncRNA
chr12	57602253	57602353	Peak_588[gene=79837][PH=5][PH0=0.03][P=1.57e-02]	5	+	3'UTR	PIP4K2C	protein_coding		chr21	8250597	8250697	Peak_1894[gene=102724652][PH=24][PH0=0.03][P=1.00e-100]	24	+	intron	LOC102724652	lncRNA
chr12	57715805	57715905	Peak_589[gene=10956][PH=6][PH0=0.08][P=4.25e-02]	6	+	CDS||3'UTR	OS9	protein_coding		chr21	8250695	8250795	Peak_1895[gene=102724652][PH=15][PH0=0.03][P=1.00e-100]	15	+	intron	LOC102724652	lncRNA
chr12	57719021	57719121	Peak_590[gene=10956][PH=15][PH0=0.08][P=1.00e-100]	15	+	CDS	OS9	protein_coding		chr21	8250809	8250909	Peak_1896[gene=102724652][PH=12][PH0=0.03][P=1.00e-100]	12	+	intron	LOC102724652	lncRNA
chr12	57720987	57721087	Peak_591[gene=10956][PH=8][PH0=0.08][P=6.94e-06]	8	+	3'UTR	OS9	protein_coding		chr21	8251899	8251999	Peak_1898[gene=102724652][PH=10][PH0=0.03][P=1.00e-100]	10	+	intron	LOC102724652	lncRNA
chr12	57721102	57721202	Peak_592[gene=10956][PH=9][PH0=0.08][P=6.82e-08]	9	+	3'UTR	OS9	protein_coding		chr21	8252072	8252172	Peak_1899[gene=102724652][PH=23][PH0=0.03][P=1.00e-100]	23	+	intron	LOC102724652	lncRNA
chr12	65964488	65964588	Peak_596[gene=8091][PH=4][PH0=0.01][P=1.23e-02]	4	+	3'UTR	HMGA2	protein_coding		chr21	8252849	8252949	Peak_1900[gene=102724652][PH=14][PH0=0.03][P=1.00e-100]	14	+	intron	LOC102724652	lncRNA
chr12	67302391	67302491	Peak_597[gene=55832][PH=5][PH0=0.02][P=3.44e-03]	5	+	CDS	CAND1	protein_coding		chr21	8253928	8254028	Peak_1905[gene=102724652][PH=92][PH0=0.03][P=1.00e-100]	92	+	intron	LOC102724652	lncRNA
chr12	68835587	68835687	Peak_598[gene=4193][PH=8][PH0=0.04][P=2.40e-08]	8	+	intron	MDM2	protein_coding		chr21	8254095	8254195	Peak_1906[gene=102724652][PH=66][PH0=0.03][P=1.00e-100]	66	+	intron	LOC102724652	lncRNA
chr12	69589483	69589583	Peak_599[gene=10576][PH=13][PH0=0.06][P=1.00e-100]	13	+	CDS	CCT2	protein_coding		chr21	8254312	8254412	Peak_1907[gene=102724652][PH=33][PH0=0.03][P=1.00e-100]	33	+	intron	LOC102724652	lncRNA
chr12	98531707	98531807	Peak_602[gene=7112][PH=10][PH0=0.05][P=1.00e-100]	10	+	CDS	TMPO	protein_coding		chr21	8254477	8254577	Peak_1908[gene=102724652][PH=77][PH0=0.03][P=1.00e-100]	77	+	intron	LOC102724652	lncRNA
chr12	103938348	103938448	Peak_608[gene=7184][PH=11][PH0=0.10][P=1.00e-100]	11	+	CDS	HSP90B1	protein_coding		chr21	8255278	8255378	Peak_1910[gene=102724652][PH=81][PH0=0.03][P=1.00e-100]	81	+	intron	LOC102724652	lncRNA
chr12	103947304	103947404	Peak_609[gene=7184][PH=12][PH0=0.10][P=1.00e-100]	12	+	CDS||3'UTR	HSP90B1	protein_coding		chr21	8255488	8255588	Peak_1911[gene=102724652][PH=77][PH0=0.03][P=1.00e-100]	77	+	intron	LOC102724652	lncRNA
chr12	111781933	111782033	Peak_615[gene=217][PH=4][PH0=0.01][P=4.55e-02]	4	+	CDS||3'UTR	ALDH2	protein_coding		chr21	8255608	8255708	Peak_1912[gene=102724652][PH=42][PH0=0.03][P=1.00e-100]	42	+	intron	LOC102724652	lncRNA
chr12	111842277	111842377	Peak_616[gene=8550][PH=5][PH0=0.01][P=3.33e-04]	5	+	5'UTR	MAPKAPK5	protein_coding		chr21	8258448	8258548	Peak_1916[gene=102724652][PH=79][PH0=0.03][P=1.00e-100]	79	+	intron	LOC102724652	lncRNA
chr12	118144917	118145017	Peak_618[gene=5037][PH=7][PH0=0.08][P=1.84e-04]	7	+	3'UTR	PEBP1	protein_coding		chr21	8260498	8260598	Peak_1923[gene=102724652][PH=87][PH0=0.03][P=1.00e-100]	87	+	intron	LOC102724652	lncRNA
chr12	120438096	120438196	Peak_620[gene=1337][PH=9][PH0=0.36][P=2.54e-03]	9	+	CDS||5'UTR	COX6A1	protein_coding		chr21	8379274	8379374	Peak_1925[gene=102724652][PH=27][PH0=0.03][P=1.00e-100]	27	+	intron	LOC102724652	lncRNA
chr12	120496478	120496578	Peak_621[gene=8655][PH=6][PH0=0.02][P=2.44e-06]	6	+	CDS	DYNLL1	protein_coding		chr21	8987864	8987964	Peak_1994[gene=102724652][PH=7][PH0=0.03][P=5.93e-04]	7	+	downstream_10k	LOC102724652	lncRNA
chr12	123395045	123395145	Peak_624[gene=387893][PH=10][PH0=0.06][P=1.00e-100]	10	+	CDS||5'UTR	KMT5A	protein_coding		chr21	8988017	8988117	Peak_1995[gene=102724652][PH=11][PH0=0.03][P=1.00e-100]	11	+	downstream_10k	LOC102724652	lncRNA
chr12	123590363	123590463	Peak_626[gene=10959][PH=8][PH0=0.09][P=7.70e-06]	8	+	CDS	TMED2	protein_coding		chr21	8988265	8988365	Peak_1996[gene=102724652][PH=95][PH0=0.03][P=1.00e-100]	95	+	downstream_10k	LOC102724652	lncRNA
chr12	131711161	131711261	Peak_633[gene=6433][PH=8][PH0=0.02][P=6.27e-09]	8	+	CDS||5'UTR	SFSWAP	protein_coding		chr21	8988536	8988636	Peak_1997[gene=102724652][PH=64][PH0=0.03][P=1.00e-100]	64	+	downstream_10k	LOC102724652	lncRNA
chr12	6750204	6750304	Peak_639[gene=8079][PH=6][PH0=0.07][P=1.00e-02]	6	-	CDS	MLF2	protein_coding		chr21	8196227	8196327	Peak_2003[gene=110091777][PH=22][PH0=0.15][P=1.00e-100]	22	+	upstream_10k	LOC110091777	lncRNA
chr12	6752991	6753091	Peak_640[gene=8079][PH=6][PH0=0.07][P=1.00e-02]	6	-	5'UTR	MLF2	protein_coding		chr21	8250597	8250697	Peak_2033[gene=110091777][PH=24][PH0=0.15][P=1.00e-100]	24	+	intron	LOC110091777	lncRNA
chr12	45187403	45187503	Peak_646[gene=51054][PH=8][PH0=0.01][P=1.00e-100]	8	-	intron	PLEKHA8P1	transcribed_processed_pseudogene		chr21	8250695	8250795	Peak_2034[gene=110091777][PH=15][PH0=0.15][P=1.00e-100]	15	+	intron	LOC110091777	lncRNA
chr12	48845551	48845651	Peak_649[gene=9416][PH=6][PH0=0.05][P=2.13e-03]	6	-	CDS	DDX23	protein_coding		chr21	8250809	8250909	Peak_2035[gene=110091777][PH=12][PH0=0.15][P=1.00e-100]	12	+	intron	LOC110091777	lncRNA
chr12	56688180	56688280	Peak_658[gene=10728][PH=7][PH0=0.06][P=7.20e-05]	7	-	5'UTR	PTGES3	protein_coding		chr21	8251899	8251999	Peak_2037[gene=110091777][PH=10][PH0=0.15][P=5.32e-05]	10	+	intron	LOC110091777	lncRNA
chr12	56752207	56752307	Peak_660[gene=5557][PH=5][PH0=0.02][P=5.84e-04]	5	-	CDS||5'UTR	PRIM1	protein_coding		chr21	8252072	8252172	Peak_2038[gene=110091777][PH=23][PH0=0.15][P=1.00e-100]	23	+	intron	LOC110091777	lncRNA
chr12	57517104	57517204	Peak_661[gene=1649][PH=6][PH0=0.12][P=4.44e-02]	6	-	CDS	DDIT3	protein_coding		chr21	8252849	8252949	Peak_2039[gene=110091777][PH=14][PH0=0.15][P=1.00e-100]	14	+	intron	LOC110091777	lncRNA
chr12	76059788	76059888	Peak_666[gene=4673][PH=7][PH0=0.04][P=4.97e-06]	7	-	CDS||5'UTR	NAP1L1	protein_coding		chr21	8253928	8254028	Peak_2043[gene=110091777][PH=92][PH0=0.15][P=1.00e-100]	92	+	intron	LOC110091777	lncRNA
chr12	76068885	76068985	Peak_667[gene=4673][PH=11][PH0=0.04][P=1.00e-100]	11	-	CDS||5'UTR	NAP1L1	protein_coding		chr21	8254095	8254195	Peak_2044[gene=110091777][PH=66][PH0=0.15][P=1.00e-100]	66	+	intron	LOC110091777	lncRNA
chr12	79796851	79796951	Peak_671[gene=4659][PH=5][PH0=0.01][P=7.11e-04]	5	-	CDS	PPP1R12A	protein_coding		chr21	8254312	8254412	Peak_2045[gene=110091777][PH=33][PH0=0.15][P=1.00e-100]	33	+	intron	LOC110091777	lncRNA
chr12	108530196	108530296	Peak_678[gene=9733][PH=5][PH0=0.02][P=5.87e-03]	5	-	CDS||3'UTR	SART3	protein_coding		chr21	8254477	8254577	Peak_2046[gene=110091777][PH=77][PH0=0.15][P=1.00e-100]	77	+	intron	LOC110091777	lncRNA
chr12	120198614	120198714	Peak_684[gene=6175][PH=14][PH0=0.43][P=2.24e-09]	14	-	CDS||3'UTR	RPLP0	protein_coding		chr21	8255278	8255378	Peak_2048[gene=110091777][PH=81][PH0=0.15][P=1.00e-100]	81	+	intron	LOC110091777	lncRNA
chr12	122865978	122866078	Peak_689[gene=79720][PH=5][PH0=0.03][P=1.03e-02]	5	-	3'UTR	VPS37B	protein_coding		chr21	8255488	8255588	Peak_2049[gene=110091777][PH=77][PH0=0.15][P=1.00e-100]	77	+	intron	LOC110091777	lncRNA
chr12	123364697	123364797	Peak_690[gene=55206][PH=5][PH0=0.02][P=2.97e-03]	5	-	5'UTR	SBNO1	protein_coding		chr21	8255608	8255708	Peak_2050[gene=110091777][PH=42][PH0=0.15][P=1.00e-100]	42	+	intron	LOC110091777	lncRNA
chr12	129127677	129127777	Peak_691[gene=121256][PH=8][PH0=0.00][P=5.88e-08]	8	-	intron	TMEM132D	protein_coding		chr21	8258448	8258548	Peak_2053[gene=110091777][PH=79][PH0=0.15][P=1.00e-100]	79	+	intron	LOC110091777	lncRNA
chr13	26686369	26686469	Peak_698[gene=10810][PH=4][PH0=0.01][P=1.83e-02]	4	+	3'UTR	WASF3	protein_coding		chr21	8260498	8260598	Peak_2060[gene=110091777][PH=87][PH0=0.15][P=1.00e-100]	87	+	intron	LOC110091777	lncRNA
chr13	48360044	48360144	Peak_702[gene=5925][PH=4][PH0=0.00][P=6.24e-03]	4	+	CDS||3'UTR	RB1	protein_coding		chr21	8379274	8379374	Peak_2062[gene=110091777][PH=27][PH0=0.15][P=1.00e-100]	27	+	intron	LOC110091777	lncRNA
chr13	79554251	79554351	Peak_706[gene=54602][PH=5][PH0=0.01][P=9.80e-04]	5	+	3'UTR	NDFIP2	protein_coding		chr21	8988017	8988117	Peak_2122[gene=110091777][PH=11][PH0=0.15][P=1.00e-100]	11	+	downstream_10k	LOC110091777	lncRNA
chr13	95791986	95792086	Peak_707[gene=5611][PH=5][PH0=0.01][P=1.02e-04]	5	+	3'UTR	DNAJC3	protein_coding		chr21	8988265	8988365	Peak_2123[gene=110091777][PH=95][PH0=0.15][P=1.00e-100]	95	+	downstream_10k	LOC110091777	lncRNA
chr13	99562852	99562952	Peak_712[gene=9375][PH=6][PH0=0.01][P=4.96e-07]	6	+	3'UTR	TM9SF2	protein_coding		chr21	8988536	8988636	Peak_2124[gene=110091777][PH=64][PH0=0.15][P=1.00e-100]	64	+	downstream_10k	LOC110091777	lncRNA
chr13	113640179	113640279	Peak_714[gene=7027][PH=7][PH0=0.02][P=1.24e-07]	7	+	CDS||3'UTR	TFDP1	protein_coding		chr21	8196227	8196327	Peak_2125[gene=54065][PH=22][PH0=0.04][P=1.88e-06]	22	+	upstream_10k	SMIM11	protein_coding
chr13	23734356	23734456	Peak_715[gene=4285][PH=4][PH0=0.00][P=4.36e-03]	4	-	intron	MIPEP	protein_coding		chr21	8250597	8250697	Peak_2160[gene=54065][PH=24][PH0=0.04][P=1.88e-06]	24	+	intron	SMIM11	protein_coding
chr13	25274064	25274164	Peak_716[gene=9107][PH=5][PH0=0.01][P=2.34e-04]	5	-	CDS	MTMR6	protein_coding		chr21	8250695	8250795	Peak_2161[gene=54065][PH=15][PH0=0.04][P=1.88e-06]	15	+	intron	SMIM11	protein_coding
chr13	30461339	30461439	Peak_717[gene=3146][PH=5][PH0=0.01][P=8.12e-05]	5	-	CDS||3'UTR	HMGB1	protein_coding		chr21	8250809	8250909	Peak_2162[gene=54065][PH=12][PH0=0.04][P=1.88e-06]	12	+	intron	SMIM11	protein_coding
chr13	41060732	41060832	Peak_720[gene=1997][PH=39][PH0=0.02][P=1.00e-100]	39	-	intron	ELF1	protein_coding		chr21	8251899	8251999	Peak_2164[gene=54065][PH=10][PH0=0.04][P=1.88e-06]	10	+	intron	SMIM11	protein_coding
chr13	44434036	44434136	Peak_722[gene=8848][PH=9][PH0=0.01][P=1.02e-08]	9	-	3'UTR	TSC22D1	protein_coding		chr21	8252072	8252172	Peak_2165[gene=54065][PH=23][PH0=0.04][P=1.88e-06]	23	+	intron	SMIM11	protein_coding
chr13	45340688	45340788	Peak_724[gene=7178][PH=8][PH0=0.21][P=3.18e-03]	8	-	CDS||5'UTR	TPT1	protein_coding		chr21	8252849	8252949	Peak_2166[gene=54065][PH=14][PH0=0.04][P=1.88e-06]	14	+	intron	SMIM11	protein_coding
chr13	67225660	67225760	Peak_729[gene=5101][PH=6][PH0=0.00][P=1.00e-100]	6	-	CDS	PCDH9	protein_coding		chr21	8253928	8254028	Peak_2171[gene=54065][PH=92][PH0=0.04][P=1.88e-06]	92	+	intron	SMIM11	protein_coding
chr13	72762012	72762112	Peak_730[gene=22894][PH=7][PH0=0.04][P=6.49e-06]	7	-	CDS||3'UTR	DIS3	protein_coding		chr21	8254095	8254195	Peak_2172[gene=54065][PH=66][PH0=0.04][P=1.88e-06]	66	+	intron	SMIM11	protein_coding
chr13	106544014	106544114	Peak_733[gene=55082][PH=8][PH0=0.04][P=2.25e-08]	8	-	CDS	ARGLU1	protein_coding		chr21	8254312	8254412	Peak_2173[gene=54065][PH=33][PH0=0.04][P=1.88e-06]	33	+	intron	SMIM11	protein_coding
chr14	55299058	55299158	Peak_746[gene=55030][PH=5][PH0=0.01][P=5.42e-04]	5	+	intron	FBXO34	protein_coding		chr21	8254477	8254577	Peak_2174[gene=54065][PH=77][PH0=0.04][P=1.88e-06]	77	+	intron	SMIM11	protein_coding
chr14	60811976	60812076	Peak_750[gene=4331][PH=5][PH0=0.01][P=8.36e-05]	5	+	CDS	MNAT1	protein_coding		chr21	8255278	8255378	Peak_2176[gene=54065][PH=81][PH0=0.04][P=1.88e-06]	81	+	intron	SMIM11	protein_coding
chr14	61068106	61068206	Peak_751[gene=145389][PH=8][PH0=0.01][P=1.00e-100]	8	+	intron	SLC38A6	protein_coding		chr21	8255488	8255588	Peak_2177[gene=54065][PH=77][PH0=0.04][P=1.88e-06]	77	+	intron	SMIM11	protein_coding
chr14	90404681	90404781	Peak_761[gene=801][PH=8][PH0=0.09][P=6.01e-06]	8	+	CDS||3'UTR	CALM1	protein_coding		chr21	8255608	8255708	Peak_2178[gene=54065][PH=42][PH0=0.04][P=1.88e-06]	42	+	intron	SMIM11	protein_coding
chr14	103334457	103334557	Peak_766[gene=1983][PH=9][PH0=0.23][P=2.58e-04]	9	+	5'UTR	EIF5	protein_coding		chr21	8258448	8258548	Peak_2182[gene=54065][PH=79][PH0=0.04][P=1.88e-06]	79	+	intron	SMIM11	protein_coding
chr14	103338732	103338832	Peak_768[gene=1983][PH=8][PH0=0.23][P=8.92e-03]	8	+	CDS	EIF5	protein_coding		chr21	8260498	8260598	Peak_2189[gene=54065][PH=87][PH0=0.04][P=1.88e-06]	87	+	intron	SMIM11	protein_coding
chr14	20298804	20298904	Peak_772[gene=91875][PH=6][PH0=0.03][P=3.27e-05]	6	-	CDS||3'UTR	TTC5	protein_coding		chr21	8379274	8379374	Peak_2191[gene=54065][PH=27][PH0=0.04][P=1.88e-06]	27	+	intron	SMIM11	protein_coding
chr14	20609287	20609387	Peak_777[gene=122651][PH=10][PH0=0.01][P=1.91e-09]	10	-	intron	RNASE11	protein_coding		chr21	8987864	8987964	Peak_2260[gene=54065][PH=7][PH0=0.04][P=3.45e-03]	7	+	downstream_10k	SMIM11	protein_coding
chr14	21428072	21428172	Peak_780[gene=57680][PH=6][PH0=0.04][P=2.23e-03]	6	-	CDS	CHD8	protein_coding		chr21	8988017	8988117	Peak_2261[gene=54065][PH=11][PH0=0.04][P=1.88e-06]	11	+	downstream_10k	SMIM11	protein_coding
chr14	22900837	22900937	Peak_781[gene=55147][PH=9][PH0=0.06][P=3.67e-09]	9	-	3'UTR	RBM23	protein_coding		chr21	8988265	8988365	Peak_2262[gene=54065][PH=95][PH0=0.04][P=1.88e-06]	95	+	downstream_10k	SMIM11	protein_coding
chr14	22919004	22919104	Peak_783[gene=55147][PH=6][PH0=0.06][P=5.19e-03]	6	-	5'UTR	RBM23	protein_coding		chr21	8988536	8988636	Peak_2263[gene=54065][PH=64][PH0=0.04][P=1.88e-06]	64	+	downstream_10k	SMIM11	protein_coding
chr14	24217017	24217117	Peak_785[gene=100528064][PH=6][PH0=0.04][P=7.24e-04]	6	-	3'UTR	NEDD8-MDP1	protein_coding		chr21	8196227	8196327	Peak_2268[gene=102723553][PH=22][PH0=0.04][P=1.88e-06]	22	+	upstream_10k	LOC102723553	lncRNA
chr14	24217017	24217117	Peak_786[gene=4738][PH=6][PH0=0.04][P=3.72e-04]	6	-	3'UTR	NEDD8	protein_coding		chr21	8250597	8250697	Peak_2303[gene=102723553][PH=24][PH0=0.04][P=1.88e-06]	24	+	intron	LOC102723553	lncRNA
chr14	34562753	34562853	Peak_788[gene=58533][PH=4][PH0=0.01][P=2.87e-02]	4	-	3'UTR	SNX6	protein_coding		chr21	8250695	8250795	Peak_2304[gene=102723553][PH=15][PH0=0.04][P=1.88e-06]	15	+	intron	LOC102723553	lncRNA
chr14	37591638	37591738	Peak_789[gene=3169][PH=7][PH0=0.10][P=3.90e-04]	7	-	CDS	FOXA1	protein_coding		chr21	8250809	8250909	Peak_2305[gene=102723553][PH=12][PH0=0.04][P=1.88e-06]	12	+	intron	LOC102723553	lncRNA
chr14	50072360	50072460	Peak_793[gene=196913][PH=4][PH0=0.01][P=1.59e-02]	4	-	intron	LINC01599	unknown		chr21	8251899	8251999	Peak_2307[gene=102723553][PH=10][PH0=0.04][P=1.88e-06]	10	+	intron	LOC102723553	lncRNA
chr14	50228577	50228677	Peak_794[gene=6655][PH=4][PH0=0.01][P=1.17e-02]	4	-	intron	SOS2	protein_coding		chr21	8252072	8252172	Peak_2308[gene=102723553][PH=23][PH0=0.04][P=1.88e-06]	23	+	intron	LOC102723553	lncRNA
chr14	58239889	58239989	Peak_799[gene=145407][PH=30][PH0=0.01][P=2.10e-08]	30	-	intron	ARMH4	protein_coding		chr21	8252849	8252949	Peak_2309[gene=102723553][PH=14][PH0=0.04][P=1.88e-06]	14	+	intron	LOC102723553	lncRNA
chr14	75134018	75134118	Peak_804[gene=10972][PH=5][PH0=0.03][P=2.10e-02]	5	-	3'UTR	TMED10	protein_coding		chr21	8253928	8254028	Peak_2314[gene=102723553][PH=92][PH0=0.04][P=1.88e-06]	92	+	intron	LOC102723553	lncRNA
chr14	75176338	75176438	Peak_805[gene=10972][PH=6][PH0=0.03][P=1.19e-04]	6	-	CDS	TMED10	protein_coding		chr21	8254095	8254195	Peak_2315[gene=102723553][PH=66][PH0=0.04][P=1.88e-06]	66	+	intron	LOC102723553	lncRNA
chr14	89875021	89875121	Peak_810[gene=1112][PH=21][PH0=0.00][P=5.87e-08]	21	-	intron	FOXN3	protein_coding		chr21	8254312	8254412	Peak_2316[gene=102723553][PH=33][PH0=0.04][P=1.88e-06]	33	+	intron	LOC102723553	lncRNA
chr14	89875021	89875121	Peak_812[gene=90141][PH=21][PH0=0.01][P=1.00e-100]	21	-	intron	EFCAB11	protein_coding		chr21	8254477	8254577	Peak_2317[gene=102723553][PH=77][PH0=0.04][P=1.88e-06]	77	+	intron	LOC102723553	lncRNA
chr14	102083623	102083723	Peak_816[gene=3320][PH=10][PH0=0.09][P=2.15e-12]	10	-	CDS||3'UTR	HSP90AA1	protein_coding		chr21	8255278	8255378	Peak_2319[gene=102723553][PH=81][PH0=0.04][P=1.88e-06]	81	+	intron	LOC102723553	lncRNA
chr14	102085308	102085408	Peak_818[gene=3320][PH=13][PH0=0.09][P=1.00e-100]	13	-	CDS||3'UTR	HSP90AA1	protein_coding		chr21	8255488	8255588	Peak_2320[gene=102723553][PH=77][PH0=0.04][P=1.88e-06]	77	+	intron	LOC102723553	lncRNA
chr14	103915029	103915129	Peak_819[gene=9556][PH=5][PH0=0.02][P=1.66e-03]	5	-	CDS	ATP5MJ	protein_coding		chr21	8255608	8255708	Peak_2321[gene=102723553][PH=42][PH0=0.04][P=1.88e-06]	42	+	intron	LOC102723553	lncRNA
chr15	35773250	35773350	Peak_821[gene=100507466][PH=4][PH0=0.00][P=7.12e-06]	4	+	intron	DPH6-DT	lncRNA		chr21	8258448	8258548	Peak_2325[gene=102723553][PH=79][PH0=0.04][P=1.88e-06]	79	+	intron	LOC102723553	lncRNA
chr15	41380728	41380828	Peak_822[gene=51203][PH=7][PH0=0.02][P=1.06e-07]	7	+	3'UTR	NUSAP1	protein_coding		chr21	8260498	8260598	Peak_2332[gene=102723553][PH=87][PH0=0.04][P=1.88e-06]	87	+	intron	LOC102723553	lncRNA
chr15	41481441	41481541	Peak_823[gene=23168][PH=4][PH0=0.01][P=3.39e-02]	4	+	3'UTR	RTF1	protein_coding		chr21	8379274	8379374	Peak_2334[gene=102723553][PH=27][PH0=0.04][P=1.88e-06]	27	+	intron	LOC102723553	lncRNA
chr15	43771162	43771262	Peak_824[gene=2923][PH=10][PH0=0.03][P=1.00e-100]	10	+	CDS||3'UTR	PDIA3	protein_coding		chr21	8987864	8987964	Peak_2403[gene=102723553][PH=7][PH0=0.04][P=3.44e-03]	7	+	downstream_10k	LOC102723553	lncRNA
chr15	59058375	59058475	Peak_828[gene=54778][PH=5][PH0=0.00][P=4.86e-06]	5	+	CDS	RNF111	protein_coding		chr21	8988017	8988117	Peak_2404[gene=102723553][PH=11][PH0=0.04][P=1.88e-06]	11	+	downstream_10k	LOC102723553	lncRNA
chr15	68278209	68278309	Peak_834[gene=10116][PH=7][PH0=0.09][P=9.53e-04]	7	+	5'UTR	FEM1B	protein_coding		chr21	8988265	8988365	Peak_2405[gene=102723553][PH=95][PH0=0.04][P=1.88e-06]	95	+	downstream_10k	LOC102723553	lncRNA
chr15	69452929	69453029	Peak_835[gene=6176][PH=16][PH0=0.51][P=1.00e-100]	16	+	CDS||5'UTR	RPLP1	protein_coding		chr21	8988536	8988636	Peak_2406[gene=102723553][PH=64][PH0=0.04][P=1.88e-06]	64	+	downstream_10k	LOC102723553	lncRNA
chr15	72474597	72474697	Peak_838[gene=25820][PH=5][PH0=0.02][P=6.27e-03]	5	+	CDS||5'UTR	ARIH1	protein_coding		chr21	8250597	8250697	Peak_2434[gene=100500862][PH=24][PH0=1.28][P=5.50e-08]	24	+	intron	MIR3648-1	miRNA
chr15	72474689	72474789	Peak_839[gene=25820][PH=5][PH0=0.02][P=6.27e-03]	5	+	CDS	ARIH1	protein_coding		chr21	8252072	8252172	Peak_2435[gene=100500862][PH=23][PH0=1.28][P=5.50e-08]	23	+	intron	MIR3648-1	miRNA
chr15	78548844	78548944	Peak_841[gene=5685][PH=7][PH0=0.06][P=1.66e-05]	7	+	CDS||3'UTR	PSMA4	protein_coding		chr21	8253928	8254028	Peak_2436[gene=100500862][PH=92][PH0=1.28][P=5.50e-08]	92	+	intron	MIR3648-1	miRNA
chr15	78860562	78860662	Peak_842[gene=10933][PH=31][PH0=0.03][P=6.20e-09]	31	+	intron	MORF4L1	protein_coding		chr21	8254095	8254195	Peak_2437[gene=100500862][PH=66][PH0=1.28][P=5.50e-08]	66	+	intron	MIR3648-1	miRNA
chr15	80695437	80695537	Peak_844[gene=58489][PH=5][PH0=0.01][P=4.21e-04]	5	+	CDS	ABHD17C	protein_coding		chr21	8254312	8254412	Peak_2438[gene=100500862][PH=33][PH0=1.28][P=5.50e-08]	33	+	intron	MIR3648-1	miRNA
chr15	89624786	89624886	Peak_850[gene=90381][PH=7][PH0=0.03][P=1.95e-06]	7	+	CDS	TICRR	protein_coding		chr21	8254477	8254577	Peak_2439[gene=100500862][PH=77][PH0=1.28][P=5.50e-08]	77	+	intron	MIR3648-1	miRNA
chr15	90271329	90271429	Peak_851[gene=51335][PH=5][PH0=0.02][P=1.21e-02]	5	+	CDS||3'UTR	NGRN	protein_coding		chr21	8255278	8255378	Peak_2441[gene=100500862][PH=81][PH0=1.28][P=5.50e-08]	81	+	intron	MIR3648-1	miRNA
chr15	90881641	90881741	Peak_853[gene=5045][PH=6][PH0=0.09][P=3.78e-02]	6	+	CDS	FURIN	protein_coding		chr21	8255488	8255588	Peak_2442[gene=100500862][PH=77][PH0=1.28][P=5.50e-08]	77	+	intron	MIR3648-1	miRNA
chr15	98924575	98924675	Peak_854[gene=3480][PH=6][PH0=0.01][P=4.38e-06]	6	+	CDS	IGF1R	protein_coding		chr21	8255608	8255708	Peak_2443[gene=100500862][PH=42][PH0=1.28][P=5.50e-08]	42	+	intron	MIR3648-1	miRNA
chr15	43817278	43817378	Peak_859[gene=4236][PH=6][PH0=0.06][P=7.14e-03]	6	-	CDS	MFAP1	protein_coding		chr21	8258448	8258548	Peak_2445[gene=100500862][PH=79][PH0=1.28][P=5.50e-08]	79	+	intron	MIR3648-1	miRNA
chr15	58913607	58913707	Peak_865[gene=79811][PH=6][PH0=0.01][P=4.01e-07]	6	-	CDS||3'UTR	SLTM	protein_coding		chr21	8260498	8260598	Peak_2452[gene=100500862][PH=87][PH0=1.28][P=5.50e-08]	87	+	intron	MIR3648-1	miRNA
chr15	59677957	59678057	Peak_866[gene=663][PH=7][PH0=0.02][P=1.72e-08]	7	-	CDS||3'UTR	BNIP2	protein_coding		chr21	8379274	8379374	Peak_2454[gene=100500862][PH=27][PH0=1.28][P=5.50e-08]	27	+	intron	MIR3648-1	miRNA
chr15	68780060	68780160	Peak_884[gene=8125][PH=7][PH0=0.04][P=8.74e-06]	7	-	CDS||3'UTR	ANP32A	protein_coding		chr21	8250597	8250697	Peak_2523[gene=103504731][PH=24][PH0=1.28][P=5.50e-08]	24	+	intron	MIR3648-2	miRNA
chr15	70096894	70096994	Peak_885[gene=7090][PH=6][PH0=0.07][P=1.91e-02]	6	-	CDS||5'UTR	TLE3	protein_coding		chr21	8252072	8252172	Peak_2524[gene=103504731][PH=23][PH0=1.28][P=5.50e-08]	23	+	intron	MIR3648-2	miRNA
chr15	71164756	71164856	Peak_886[gene=101929196][PH=5][PH0=0.02][P=1.19e-03]	5	-	intron	THSD4-AS1	lncRNA		chr21	8253928	8254028	Peak_2525[gene=103504731][PH=92][PH0=1.28][P=5.50e-08]	92	+	intron	MIR3648-2	miRNA
chr15	72199052	72199152	Peak_889[gene=5315][PH=9][PH0=0.15][P=1.46e-05]	9	-	3'UTR	PKM	protein_coding		chr21	8254095	8254195	Peak_2526[gene=103504731][PH=66][PH0=1.28][P=5.50e-08]	66	+	intron	MIR3648-2	miRNA
chr15	74937946	74938046	Peak_895[gene=9377][PH=5][PH0=0.03][P=1.86e-02]	5	-	CDS||5'UTR	COX5A	protein_coding		chr21	8254312	8254412	Peak_2527[gene=103504731][PH=33][PH0=1.28][P=5.50e-08]	33	+	intron	MIR3648-2	miRNA
chr15	74937998	74938098	Peak_896[gene=9377][PH=6][PH0=0.03][P=1.24e-04]	6	-	CDS||5'UTR	COX5A	protein_coding		chr21	8254477	8254577	Peak_2528[gene=103504731][PH=77][PH0=1.28][P=5.50e-08]	77	+	intron	MIR3648-2	miRNA
chr15	83066733	83066833	Peak_900[gene=53339][PH=4][PH0=0.01][P=2.62e-02]	4	-	CDS	BTBD1	protein_coding		chr21	8255278	8255378	Peak_2530[gene=103504731][PH=81][PH0=1.28][P=5.50e-08]	81	+	intron	MIR3648-2	miRNA
chr15	90981845	90981945	Peak_905[gene=9055][PH=8][PH0=0.06][P=6.39e-07]	8	-	CDS	PRC1	protein_coding		chr21	8255488	8255588	Peak_2531[gene=103504731][PH=77][PH0=1.28][P=5.50e-08]	77	+	intron	MIR3648-2	miRNA
chr15	101274591	101274691	Peak_907[gene=55829][PH=7][PH0=0.11][P=9.50e-04]	7	-	CDS	SELENOS	protein_coding		chr21	8255608	8255708	Peak_2532[gene=103504731][PH=42][PH0=1.28][P=5.50e-08]	42	+	intron	MIR3648-2	miRNA
chr16	2176651	2176751	Peak_909[gene=84231][PH=6][PH0=0.07][P=1.35e-02]	6	+	3'UTR	TRAF7	protein_coding		chr21	8258448	8258548	Peak_2534[gene=103504731][PH=79][PH0=1.28][P=5.50e-08]	79	+	intron	MIR3648-2	miRNA
chr16	2519679	2519779	Peak_910[gene=57465][PH=7][PH0=0.05][P=2.65e-05]	7	+	CDS||3'UTR	TBC1D24	protein_coding		chr21	8260498	8260598	Peak_2541[gene=103504731][PH=87][PH0=1.28][P=5.50e-08]	87	+	intron	MIR3648-2	miRNA
chr16	2519679	2519779	Peak_911[gene=527][PH=7][PH0=0.17][P=2.20e-02]	7	+	CDS||3'UTR	ATP6V0C	protein_coding		chr21	8379274	8379374	Peak_2543[gene=103504731][PH=27][PH0=1.28][P=5.50e-08]	27	+	intron	MIR3648-2	miRNA
chr16	2519679	2519779	Peak_912[gene=51005][PH=7][PH0=0.09][P=5.33e-04]	7	+	CDS||3'UTR	AMDHD2	protein_coding		chr21	14084957	14085057	Peak_2629[gene=102724560][PH=20][PH0=0.00][P=1.00e-100]	20	-	upstream_10k	LOC102724560	lncRNA
chr16	2927657	2927757	Peak_913[gene=84256][PH=6][PH0=0.02][P=2.61e-05]	6	+	intron	FLYWCH1	protein_coding		chr21	14966438	14966538	Peak_2630[gene=102724560][PH=4][PH0=0.00][P=2.22e-02]	4	-	CDS	LOC102724560	lncRNA
chr16	11351093	11351193	Peak_915[gene=116028][PH=4][PH0=0.00][P=5.57e-03]	4	+	3'UTR	RMI2	protein_coding		chr21	17454794	17454894	Peak_2631[gene=102724560][PH=9][PH0=0.00][P=1.00e-100]	9	-	deep_intergenic	LOC102724560	lncRNA
chr16	21656318	21656418	Peak_916[gene=51108][PH=7][PH0=0.01][P=1.00e-100]	7	+	3'UTR	METTL9	protein_coding		chr21	14084957	14085057	Peak_2655[gene=875][PH=20][PH0=0.00][P=1.00e-100]	20	-	upstream_10k	CBS	protein_coding
chr16	23690027	23690127	Peak_918[gene=5347][PH=7][PH0=0.10][P=7.42e-04]	7	+	CDS||3'UTR	PLK1	protein_coding		chr21	14966438	14966538	Peak_2656[gene=875][PH=4][PH0=0.00][P=2.22e-02]	4	-	CDS	CBS	protein_coding
chr16	29996305	29996405	Peak_1008[gene=283899][PH=7][PH0=0.09][P=3.95e-04]	7	+	CDS||5'UTR	INO80E	protein_coding		chr21	17454794	17454894	Peak_2657[gene=875][PH=9][PH0=0.00][P=1.00e-100]	9	-	deep_intergenic	CBS	protein_coding
chr16	30067587	30067687	Peak_1010[gene=226][PH=9][PH0=0.19][P=8.79e-05]	9	+	CDS	ALDOA	protein_coding		chr21	14084957	14085057	Peak_2681[gene=102724594][PH=20][PH0=0.00][P=1.00e-100]	20	-	upstream_10k	LOC102724594	lncRNA
chr16	30670157	30670257	Peak_1013[gene=64319][PH=8][PH0=0.27][P=3.52e-02]	8	+	3'UTR	FBRS	protein_coding		chr21	14966438	14966538	Peak_2682[gene=102724594][PH=4][PH0=0.00][P=2.15e-02]	4	-	CDS	LOC102724594	lncRNA
chr16	30738193	30738293	Peak_1015[gene=10847][PH=7][PH0=0.13][P=2.78e-02]	7	+	CDS	SRCAP	protein_coding		chr21	17454794	17454894	Peak_2683[gene=102724594][PH=9][PH0=0.00][P=1.00e-100]	9	-	deep_intergenic	LOC102724594	lncRNA
chr16	30942368	30942468	Peak_1016[gene=54620][PH=7][PH0=0.05][P=2.59e-05]	7	+	CDS	FBXL19	protein_coding		chr21	14084957	14085057	Peak_2708[gene=7307][PH=20][PH0=0.00][P=1.00e-100]	20	-	upstream_10k	U2AF1	protein_coding
chr16	46697473	46697573	Peak_1017[gene=23594][PH=6][PH0=0.06][P=1.84e-03]	6	+	CDS||3'UTR	ORC6	protein_coding		chr21	14966438	14966538	Peak_2709[gene=7307][PH=4][PH0=0.00][P=2.15e-02]	4	-	CDS	U2AF1	protein_coding
chr16	47505300	47505400	Peak_1021[gene=5257][PH=8][PH0=0.01][P=1.00e-100]	8	+	intron	PHKB	protein_coding		chr21	17454794	17454894	Peak_2710[gene=7307][PH=9][PH0=0.00][P=1.00e-100]	9	-	deep_intergenic	U2AF1	protein_coding
chr16	67870909	67871009	Peak_1031[gene=10204][PH=8][PH0=0.04][P=5.11e-08]	8	+	CDS||3'UTR	NUTF2	protein_coding		chr21	14084957	14085057	Peak_2735[gene=106481742][PH=20][PH0=0.00][P=1.00e-100]	20	-	upstream_10k	FRGCA	lncRNA
chr16	69781007	69781107	Peak_1036[gene=11060][PH=4][PH0=0.01][P=4.00e-02]	4	+	intron	WWP2	protein_coding		chr21	14966438	14966538	Peak_2736[gene=106481742][PH=4][PH0=0.00][P=2.07e-02]	4	-	CDS	FRGCA	lncRNA
chr16	71927880	71927980	Peak_1040[gene=9798][PH=6][PH0=0.03][P=1.62e-04]	6	+	3'UTR	IST1	protein_coding		chr21	17454794	17454894	Peak_2737[gene=106481742][PH=9][PH0=0.00][P=1.00e-100]	9	-	deep_intergenic	FRGCA	lncRNA
chr16	81961907	81962007	Peak_1042[gene=5336][PH=8][PH0=0.01][P=1.00e-100]	8	+	3'UTR	PLCG2	protein_coding		chr21	14084957	14085057	Peak_2762[gene=106780825][PH=20][PH0=0.00][P=1.00e-100]	20	-	upstream_10k	LOC106780825	lncRNA
chr16	89560968	89561068	Peak_1044[gene=6137][PH=13][PH0=0.75][P=9.26e-05]	13	+	CDS	RPL13	protein_coding		chr21	14966438	14966538	Peak_2763[gene=106780825][PH=4][PH0=0.00][P=2.07e-02]	4	-	CDS	LOC106780825	lncRNA
chr16	1962291	1962391	Peak_1050[gene=6187][PH=23][PH0=1.55][P=3.98e-10]	23	-	3'UTR	RPS2	protein_coding		chr21	17454794	17454894	Peak_2764[gene=106780825][PH=9][PH0=0.00][P=1.00e-100]	9	-	deep_intergenic	LOC106780825	lncRNA
chr16	3731840	3731940	Peak_1055[gene=1387][PH=6][PH0=0.02][P=6.38e-05]	6	-	CDS	CREBBP	protein_coding		chr21	14084957	14085057	Peak_2789[gene=101928147][PH=20][PH0=0.00][P=1.88e-06]	20	-	upstream_10k	C21orf140	protein_coding
chr16	19504873	19504973	Peak_1062[gene=51573][PH=5][PH0=0.03][P=1.22e-02]	5	-	CDS||3'UTR	GDE1	protein_coding		chr21	14966438	14966538	Peak_2790[gene=101928147][PH=4][PH0=0.00][P=9.75e-03]	4	-	CDS	C21orf140	protein_coding
chr16	22349723	22349823	Peak_1082[gene=1039][PH=4][PH0=0.01][P=1.51e-02]	4	-	CDS||5'UTR||3'UTR	CDR2	protein_coding		chr21	17454794	17454894	Peak_2791[gene=101928147][PH=9][PH0=0.00][P=1.88e-06]	9	-	deep_intergenic	C21orf140	protein_coding
chr16	22349723	22349823	Peak_1083[gene=100131998][PH=4][PH0=0.00][P=3.75e-03]	4	-	CDS||5'UTR||3'UTR	RRN3P3	transcribed_unprocessed_pseudogene		chr21	14966438	14966538	Peak_2807[gene=8204][PH=4][PH0=0.00][P=4.92e-03]	4	-	CDS	NRIP1	protein_coding
chr16	29862601	29862701	Peak_1085[gene=552900][PH=6][PH0=0.01][P=3.61e-06]	6	-	CDS||5'UTR	BOLA2	protein_coding		chr22	20585182	20585282	Peak_2820[gene=51586][PH=6][PH0=0.03][P=1.42e-04]	6	+	CDS||3'UTR	MED15	protein_coding
chr16	30117675	30117775	Peak_1086[gene=552900][PH=5][PH0=0.01][P=1.81e-03]	5	-	CDS||5'UTR	BOLA2	protein_coding		chr22	20917669	20917769	Peak_2821[gene=1399][PH=4][PH0=0.00][P=2.16e-02]	4	+	5'UTR	CRKL	protein_coding
chr16	29862601	29862701	Peak_1087[gene=654483][PH=6][PH0=0.01][P=3.61e-06]	6	-	CDS||5'UTR	BOLA2B	protein_coding		chr22	41621997	41622097	Peak_2845[gene=2547][PH=11][PH0=0.06][P=3.04e-09]	11	+	CDS||5'UTR	XRCC6	protein_coding
chr16	30117675	30117775	Peak_1088[gene=654483][PH=5][PH0=0.01][P=1.81e-03]	5	-	CDS||5'UTR	BOLA2B	protein_coding		chr22	41636548	41636648	Peak_2846[gene=2547][PH=9][PH0=0.06][P=6.07e-09]	9	+	CDS	XRCC6	protein_coding
chr16	29862601	29862701	Peak_1089[gene=388242][PH=6][PH0=0.01][P=3.41e-06]	6	-	CDS||5'UTR	LOC388242	lncRNA		chr22	32895097	32895197	Peak_2869[gene=8224][PH=5][PH0=0.00][P=4.63e-07]	5	-	intron	SYN3	protein_coding
chr16	30117675	30117775	Peak_1090[gene=388242][PH=5][PH0=0.01][P=1.76e-03]	5	-	CDS||5'UTR	LOC388242	lncRNA		chr22	38291022	38291122	Peak_2874[gene=102800317][PH=10][PH0=0.05][P=1.00e-100]	10	-	3'UTR	TPTEP2-CSNK1E	protein_coding
chr16	29862601	29862701	Peak_1091[gene=613038][PH=6][PH0=0.01][P=3.41e-06]	6	-	CDS||5'UTR	LOC613038	lncRNA		chr22	38298813	38298913	Peak_2875[gene=102800317][PH=7][PH0=0.05][P=9.15e-05]	7	-	CDS	TPTEP2-CSNK1E	protein_coding
chr16	30117675	30117775	Peak_1092[gene=613038][PH=5][PH0=0.01][P=1.76e-03]	5	-	CDS||5'UTR	LOC613038	lncRNA		chr22	38291022	38291122	Peak_2878[gene=1454][PH=10][PH0=0.17][P=1.03e-06]	10	-	3'UTR	CSNK1E	protein_coding
chr16	29862601	29862701	Peak_1093[gene=440353][PH=6][PH0=0.01][P=3.45e-06]	6	-	CDS||5'UTR	NPIPB12	protein_coding		chr22	43167500	43167600	Peak_2892[gene=23170][PH=12][PH0=0.07][P=1.00e-100]	12	-	3'UTR	TTLL12	protein_coding
chr16	30117675	30117775	Peak_1094[gene=440353][PH=5][PH0=0.01][P=1.79e-03]	5	-	CDS||5'UTR	NPIPB12	protein_coding		chr3	10149826	10149926	Peak_2896[gene=7428][PH=7][PH0=0.10][P=1.25e-03]	7	+	CDS||3'UTR	VHL	protein_coding
chr16	56451168	56451268	Peak_1095[gene=11051][PH=5][PH0=0.03][P=1.87e-02]	5	-	CDS||5'UTR	NUDT21	protein_coding		chr3	23919178	23919278	Peak_2900[gene=6138][PH=26][PH0=0.29][P=1.14e-09]	26	+	CDS||3'UTR	RPL15	protein_coding
chr16	57185888	57185988	Peak_1097[gene=80011][PH=6][PH0=0.03][P=2.82e-04]	6	-	5'UTR	PSME3IP1	protein_coding		chr3	57557209	57557309	Peak_2925[gene=201626][PH=7][PH0=0.02][P=4.96e-08]	7	+	CDS	PDE12	protein_coding
chr16	67438466	67438566	Peak_1103[gene=9114][PH=5][PH0=0.03][P=2.22e-02]	5	-	CDS||3'UTR	ATP6V0D1	protein_coding		chr3	128813445	128813545	Peak_2941[gene=7879][PH=8][PH0=0.02][P=1.00e-100]	8	+	3'UTR	RAB7A	protein_coding
chr16	75640218	75640318	Peak_1109[gene=3735][PH=5][PH0=0.03][P=1.06e-02]	5	-	CDS||5'UTR	KARS1	protein_coding		chr3	130579849	130579949	Peak_2943[gene=131873][PH=3][PH0=0.00][P=1.74e-02]	3	+	intron	COL6A6	protein_coding
chr16	84617822	84617922	Peak_1111[gene=23406][PH=6][PH0=0.02][P=2.64e-05]	6	-	CDS||5'UTR	COTL1	protein_coding		chr3	179779602	179779702	Peak_2959[gene=8975][PH=13][PH0=0.01][P=1.00e-100]	13	+	intron	USP13	protein_coding
chr16	87383998	87384098	Peak_1112[gene=79791][PH=15][PH0=0.03][P=4.61e-09]	15	-	intron	FBXO31	protein_coding		chr3	184180147	184180247	Peak_2963[gene=8893][PH=6][PH0=0.02][P=6.00e-05]	6	+	CDS	EIF2B5	protein_coding
chr16	88721885	88721985	Peak_1117[gene=9780][PH=6][PH0=0.02][P=6.80e-05]	6	-	CDS	PIEZO1	protein_coding		chr3	184314605	184314705	Peak_2964[gene=8893][PH=5][PH0=0.02][P=1.81e-02]	5	+	5'UTR	EIF2B5	protein_coding
chr16	89281117	89281217	Peak_1119[gene=29123][PH=9][PH0=0.03][P=1.00e-100]	9	-	CDS||3'UTR	ANKRD11	protein_coding		chr3	9986577	9986677	Peak_2972[gene=55831][PH=5][PH0=0.01][P=4.94e-04]	5	-	CDS||5'UTR	EMC3	protein_coding
chr17	4721334	4721434	Peak_1123[gene=409][PH=6][PH0=0.07][P=7.38e-03]	6	+	3'UTR	ARRB2	protein_coding		chr3	12840270	12840370	Peak_2973[gene=6161][PH=35][PH0=0.33][P=1.00e-100]	35	-	5'UTR	RPL32	protein_coding
chr17	4944763	4944863	Peak_1124[gene=26001][PH=8][PH0=0.13][P=5.93e-05]	8	+	CDS||3'UTR	RNF167	protein_coding		chr3	12840270	12840370	Peak_2974[gene=619563][PH=35][PH0=7.37][P=3.11e-07]	35	-	5'UTR	SNORA7A	snoRNA
chr17	7254693	7254793	Peak_1127[gene=23587][PH=6][PH0=0.06][P=2.95e-03]	6	+	CDS	ELP5	protein_coding		chr3	16464280	16464380	Peak_2977[gene=23180][PH=6][PH0=0.00][P=1.00e-100]	6	-	intron	RFTN1	protein_coding
chr17	7484450	7484550	Peak_1128[gene=5430][PH=20][PH0=0.16][P=1.00e-100]	20	+	5'UTR	POLR2A	protein_coding		chr3	33014109	33014209	Peak_2980[gene=2720][PH=5][PH0=0.01][P=1.37e-03]	5	-	CDS	GLB1	protein_coding
chr17	14069569	14069669	Peak_1146[gene=1352][PH=4][PH0=0.01][P=3.96e-02]	4	+	CDS||5'UTR	COX10	protein_coding		chr3	156544327	156544427	Peak_3018[gene=6747][PH=6][PH0=0.03][P=3.27e-05]	6	-	CDS	SSR3	protein_coding
chr17	28720552	28720652	Peak_1157[gene=6147][PH=45][PH0=0.91][P=1.00e-100]	45	+	5'UTR	RPL23A	protein_coding		chr4	7582486	7582586	Peak_3038[gene=57537][PH=25][PH0=0.01][P=3.89e-08]	25	+	intron	SORCS2	protein_coding
chr17	28720780	28720880	Peak_1158[gene=6147][PH=20][PH0=0.91][P=1.00e-100]	20	+	CDS||5'UTR	RPL23A	protein_coding		chr4	7582572	7582672	Peak_3039[gene=57537][PH=22][PH0=0.01][P=3.89e-08]	22	+	intron	SORCS2	protein_coding
chr17	29390474	29390574	Peak_1162[gene=57551][PH=5][PH0=0.02][P=5.58e-03]	5	+	5'UTR	TAOK1	protein_coding		chr4	41600043	41600143	Peak_3050[gene=22998][PH=4][PH0=0.00][P=1.22e-03]	4	+	intron	LIMCH1	protein_coding
chr17	30117091	30117191	Peak_1164[gene=84081][PH=14][PH0=0.02][P=5.02e-09]	14	+	5'UTR	NSRP1	protein_coding		chr4	119237371	119237471	Peak_3064[gene=54532][PH=9][PH0=0.02][P=1.00e-100]	9	+	intron	USP53	protein_coding
chr17	30730760	30730860	Peak_1165[gene=440423][PH=5][PH0=0.02][P=2.04e-02]	5	+	intron	SUZ12P1	transcribed_unprocessed_pseudogene		chr4	119237467	119237567	Peak_3065[gene=54532][PH=6][PH0=0.02][P=1.13e-05]	6	+	intron	USP53	protein_coding
chr17	30895261	30895361	Peak_1166[gene=79915][PH=9][PH0=0.02][P=1.00e-100]	9	+	3'UTR	ATAD5	protein_coding		chr4	53637287	53637387	Peak_3082[gene=84708][PH=6][PH0=0.00][P=1.00e-100]	6	-	intron	LNX1	protein_coding
chr17	32350207	32350307	Peak_1167[gene=7756][PH=6][PH0=0.03][P=3.02e-04]	6	+	CDS||5'UTR	ZNF207	protein_coding		chr4	82429232	82429332	Peak_3092[gene=9987][PH=7][PH0=0.14][P=7.36e-03]	7	-	CDS	HNRNPDL	protein_coding
chr17	32360600	32360700	Peak_1169[gene=7756][PH=9][PH0=0.03][P=1.00e-100]	9	+	CDS	ZNF207	protein_coding		chr4	107236488	107236588	Peak_3105[gene=27123][PH=4][PH0=0.00][P=2.87e-03]	4	-	intron	DKK2	protein_coding
chr17	38878090	38878190	Peak_1171[gene=3927][PH=5][PH0=0.03][P=2.88e-02]	5	+	CDS||5'UTR	LASP1	protein_coding		chr4	173332110	173332210	Peak_3109[gene=3148][PH=16][PH0=0.42][P=5.29e-10]	16	-	CDS	HMGB2	protein_coding
chr17	39203013	39203113	Peak_1172[gene=6143][PH=24][PH0=0.40][P=1.00e-100]	24	+	CDS	RPL19	protein_coding		chr5	10374605	10374705	Peak_3116[gene=10299][PH=11][PH0=0.03][P=1.00e-100]	11	+	intron	MARCHF6	protein_coding
chr17	40122649	40122749	Peak_1175[gene=339287][PH=7][PH0=0.10][P=1.52e-03]	7	+	CDS||5'UTR	MSL1	protein_coding		chr5	36984806	36984906	Peak_3119[gene=25836][PH=5][PH0=0.01][P=4.47e-04]	5	+	CDS	NIPBL	protein_coding
chr17	40243252	40243352	Peak_1176[gene=147179][PH=17][PH0=0.04][P=1.00e-100]	17	+	intron	WIPF2	protein_coding		chr5	123512258	123512358	Peak_3138[gene=1456][PH=7][PH0=0.01][P=1.00e-100]	7	+	5'UTR	CSNK1G3	protein_coding
chr17	40289497	40289597	Peak_1177[gene=990][PH=7][PH0=0.06][P=3.49e-05]	7	+	CDS	CDC6	protein_coding		chr5	132867469	132867569	Peak_3140[gene=27089][PH=11][PH0=0.29][P=3.93e-07]	11	+	CDS	UQCRQ	protein_coding
chr17	41691090	41691190	Peak_1178[gene=10209][PH=10][PH0=0.47][P=2.21e-03]	10	+	3'UTR	EIF1	protein_coding		chr5	139364610	139364710	Peak_3167[gene=51247][PH=5][PH0=0.02][P=3.44e-03]	5	+	CDS	PAIP2	protein_coding
chr17	42998754	42998854	Peak_1181[gene=6155][PH=10][PH0=0.19][P=5.19e-07]	10	+	CDS	RPL27	protein_coding		chr5	140524152	140524252	Peak_3170[gene=404734][PH=5][PH0=0.02][P=6.69e-03]	5	+	CDS||5'UTR	ANKHD1-EIF4EBP3	protein_coding
chr17	48997505	48997605	Peak_1186[gene=10642][PH=11][PH0=0.04][P=1.00e-100]	11	+	5'UTR	IGF2BP1	protein_coding		chr5	140524152	140524252	Peak_3171[gene=54882][PH=5][PH0=0.02][P=6.12e-03]	5	+	CDS||5'UTR	ANKHD1	protein_coding
chr17	63629473	63629573	Peak_1192[gene=4215][PH=10][PH0=0.02][P=1.00e-100]	10	+	intron	MAP3K3	protein_coding		chr5	171387850	171387950	Peak_3179[gene=4869][PH=8][PH0=0.06][P=8.57e-07]	8	+	CDS||5'UTR	NPM1	protein_coding
chr17	67826155	67826255	Peak_1196[gene=2186][PH=8][PH0=0.02][P=2.25e-08]	8	+	CDS	BPTF	protein_coding		chr5	80650095	80650195	Peak_3213[gene=1719][PH=10][PH0=0.44][P=8.68e-03]	10	-	5'UTR	DHFR	protein_coding
chr17	68037363	68037463	Peak_1198[gene=3838][PH=6][PH0=0.08][P=1.81e-02]	6	+	CDS||3'UTR	KPNA2	protein_coding		chr5	80651477	80651577	Peak_3218[gene=1719][PH=80][PH0=0.44][P=2.03e-09]	80	-	intron	DHFR	protein_coding
chr17	74204106	74204206	Peak_1200[gene=6169][PH=11][PH0=0.13][P=4.95e-10]	11	+	5'UTR	RPL38	protein_coding		chr5	93683146	93683246	Peak_3221[gene=83989][PH=22][PH0=0.00][P=1.00e-100]	22	-	intron	FAM172A	protein_coding
chr17	75033903	75034003	Peak_1202[gene=23510][PH=20][PH0=0.05][P=4.71e-09]	20	+	intron	KCTD2	protein_coding		chr5	141319249	141319349	Peak_3232[gene=6879][PH=11][PH0=0.70][P=3.95e-03]	11	-	CDS	TAF7	protein_coding
chr17	78158821	78158921	Peak_1210[gene=100141515][PH=7][PH0=0.01][P=2.82e-09]	7	+	intron	C17orf99	protein_coding		chr5	150446775	150446875	Peak_3237[gene=6208][PH=8][PH0=0.10][P=8.60e-06]	8	-	CDS	RPS14	protein_coding
chr17	5438981	5439081	Peak_1216[gene=708][PH=11][PH0=0.09][P=1.00e-100]	11	-	CDS||5'UTR	C1QBP	protein_coding		chr5	180792363	180792463	Peak_3245[gene=4245][PH=8][PH0=0.06][P=4.77e-07]	8	-	CDS	MGAT1	protein_coding
chr17	7930569	7930669	Peak_1217[gene=9196][PH=5][PH0=0.03][P=1.12e-02]	5	-	CDS||3'UTR	KCNAB3	protein_coding		chr5	181191639	181191739	Peak_3247[gene=102577426][PH=22][PH0=1.02][P=1.00e-100]	22	-	intron	LINC01962	lncRNA
chr17	8173447	8173547	Peak_1218[gene=84314][PH=49][PH0=0.82][P=1.00e-100]	49	-	3'UTR	TMEM107	protein_coding		chr5	181239461	181239561	Peak_3249[gene=10399][PH=12][PH0=0.64][P=4.56e-04]	12	-	CDS||3'UTR	RACK1	protein_coding
chr17	8226565	8226665	Peak_1222[gene=80169][PH=7][PH0=0.04][P=2.22e-06]	7	-	3'UTR	CTC1	protein_coding		chr5	181243277	181243377	Peak_3254[gene=10399][PH=29][PH0=0.64][P=1.00e-100]	29	-	CDS||5'UTR	RACK1	protein_coding
chr17	8841084	8841184	Peak_1226[gene=146850][PH=10][PH0=0.01][P=1.00e-100]	10	-	intron	PIK3R6	protein_coding		chr6	44250387	44250487	Peak_3282[gene=3326][PH=14][PH0=0.42][P=2.72e-09]	14	+	CDS	HSP90AB1	protein_coding
chr17	13001076	13001176	Peak_1227[gene=60528][PH=5][PH0=0.03][P=2.30e-02]	5	-	intron	ELAC2	protein_coding		chr6	61574134	61574234	Peak_3286[gene=100463487][PH=32][PH0=2.95][P=1.48e-10]	32	+	5'UTR	MTRNR2L9	processed_pseudogene
chr17	21002794	21002894	Peak_1231[gene=23326][PH=14][PH0=0.10][P=3.12e-09]	14	-	3'UTR	USP22	protein_coding		chr6	73476009	73476109	Peak_3288[gene=25821][PH=8][PH0=0.01][P=1.00e-100]	8	+	intron	MTO1	protein_coding
chr17	28758547	28758647	Peak_1234[gene=55731][PH=6][PH0=0.01][P=5.61e-07]	6	-	CDS||3'UTR	FAM222B	protein_coding		chr6	133272791	133272891	Peak_3301[gene=2070][PH=10][PH0=0.01][P=1.00e-100]	10	+	intron	EYA4	protein_coding
chr17	29004379	29004479	Peak_1235[gene=124925][PH=8][PH0=0.01][P=1.00e-100]	8	-	intron	SEZ6	protein_coding		chr6	133272905	133273005	Peak_3302[gene=2070][PH=16][PH0=0.01][P=1.00e-100]	16	+	intron	EYA4	protein_coding
chr17	29286611	29286711	Peak_1237[gene=57532][PH=6][PH0=0.07][P=1.66e-02]	6	-	CDS	NUFIP2	protein_coding		chr6	139167009	139167109	Peak_3303[gene=51696][PH=9][PH0=0.04][P=1.00e-100]	9	+	CDS	HECA	protein_coding
chr17	39153682	39153782	Peak_1242[gene=57125][PH=9][PH0=0.01][P=1.00e-100]	9	-	intron	PLXDC1	protein_coding		chr6	7309933	7310033	Peak_3317[gene=6745][PH=11][PH0=0.03][P=1.00e-100]	11	-	CDS	SSR1	protein_coding
chr17	40389972	40390072	Peak_1243[gene=7153][PH=6][PH0=0.07][P=1.74e-02]	6	-	CDS	TOP2A	protein_coding		chr6	53043407	53043507	Peak_3331[gene=22858][PH=5][PH0=0.01][P=2.62e-04]	5	-	intron	CILK1	protein_coding
chr17	40630687	40630787	Peak_1245[gene=6605][PH=14][PH0=0.04][P=1.67e-09]	14	-	CDS||3'UTR	SMARCE1	protein_coding		chr7	2380281	2380381	Peak_3360[gene=8662][PH=8][PH0=0.06][P=6.57e-07]	8	+	3'UTR	EIF3B	protein_coding
chr17	40630687	40630787	Peak_1246[gene=125113][PH=14][PH0=0.02][P=1.00e-100]	14	-	CDS||3'UTR	KRT222	protein_coding		chr7	44801409	44801509	Peak_3373[gene=5478][PH=8][PH0=0.02][P=1.00e-100]	8	+	CDS||3'UTR	PPIA	protein_coding
chr17	44034720	44034820	Peak_1251[gene=124801][PH=7][PH0=0.03][P=4.45e-07]	7	-	3'UTR	LSM12	protein_coding		chr7	48632738	48632838	Peak_3374[gene=154664][PH=22][PH0=0.00][P=3.36e-08]	22	+	intron	ABCA13	protein_coding
chr17	48101235	48101335	Peak_1254[gene=10951][PH=5][PH0=0.02][P=1.31e-03]	5	-	5'UTR	CBX1	protein_coding		chr7	74196733	74196833	Peak_3382[gene=7458][PH=15][PH0=0.10][P=1.00e-100]	15	+	3'UTR	EIF4H	protein_coding
chr17	48579863	48579963	Peak_1255[gene=3213][PH=10][PH0=0.05][P=2.93e-09]	10	-	5'UTR	HOXB3	protein_coding		chr7	100875162	100875262	Peak_3394[gene=51593][PH=9][PH0=0.13][P=1.67e-06]	9	+	5'UTR	SRRT	protein_coding
chr17	48579863	48579963	Peak_1256[gene=3216][PH=10][PH0=0.08][P=2.19e-09]	10	-	5'UTR	HOXB6	protein_coding		chr7	139340696	139340796	Peak_3402[gene=154791][PH=23][PH0=0.20][P=1.00e-100]	23	+	intron	FMC1	protein_coding
chr17	48579863	48579963	Peak_1257[gene=3214][PH=10][PH0=0.13][P=6.47e-09]	10	-	5'UTR	HOXB4	protein_coding		chr7	139340696	139340796	Peak_3403[gene=51631][PH=23][PH0=0.05][P=1.00e-100]	23	+	intron	LUC7L2	protein_coding
chr17	48579863	48579963	Peak_1258[gene=406902][PH=10][PH0=0.20][P=3.19e-07]	10	-	5'UTR	MIR10A	miRNA		chr7	157416273	157416373	Peak_3414[gene=10049][PH=6][PH0=0.03][P=1.41e-04]	6	+	3'UTR	DNAJB6	protein_coding
chr17	49405002	49405102	Peak_1259[gene=5245][PH=7][PH0=0.08][P=1.61e-04]	7	-	CDS	PHB	protein_coding		chr7	157416349	157416449	Peak_3415[gene=10049][PH=5][PH0=0.03][P=2.67e-02]	5	+	3'UTR	DNAJB6	protein_coding
chr17	50134134	50134234	Peak_1260[gene=84687][PH=6][PH0=0.09][P=3.38e-02]	6	-	3'UTR	PPP1R9B	protein_coding		chr7	5528454	5528554	Peak_3423[gene=60][PH=7][PH0=0.10][P=2.11e-03]	7	-	CDS||3'UTR	ACTB	protein_coding
chr17	57974808	57974908	Peak_1262[gene=7716][PH=5][PH0=0.03][P=1.21e-02]	5	-	CDS	VEZF1	protein_coding		chr7	5529211	5529311	Peak_3425[gene=60][PH=11][PH0=0.10][P=1.00e-100]	11	-	CDS	ACTB	protein_coding
chr17	61983012	61983112	Peak_1265[gene=9969][PH=5][PH0=0.02][P=4.36e-03]	5	-	CDS	MED13	protein_coding		chr7	5529584	5529684	Peak_3426[gene=60][PH=8][PH0=0.10][P=2.88e-05]	8	-	CDS||5'UTR	ACTB	protein_coding
chr17	65056324	65056424	Peak_1267[gene=10672][PH=5][PH0=0.01][P=6.86e-04]	5	-	CDS	GNA13	protein_coding		chr7	6175180	6175280	Peak_3428[gene=9265][PH=7][PH0=0.01][P=1.00e-100]	7	-	intron	CYTH3	protein_coding
chr17	75318681	75318781	Peak_1269[gene=2885][PH=6][PH0=0.02][P=9.77e-06]	6	-	CDS||3'UTR	GRB2	protein_coding		chr7	6461541	6461641	Peak_3429[gene=221955][PH=5][PH0=0.02][P=4.39e-03]	5	-	3'UTR	DAGLB	protein_coding
chr17	75846370	75846470	Peak_1270[gene=23558][PH=6][PH0=0.09][P=3.30e-02]	6	-	3'UTR	WBP2	protein_coding		chr7	6461541	6461641	Peak_3430[gene=11014][PH=5][PH0=0.02][P=8.95e-03]	5	-	3'UTR	KDELR2	protein_coding
chr17	79833728	79833828	Peak_1271[gene=8535][PH=8][PH0=0.23][P=5.24e-03]	8	-	3'UTR	CBX4	protein_coding		chr7	43645257	43645357	Peak_3438[gene=55744][PH=5][PH0=0.01][P=1.59e-03]	5	-	CDS	COA1	protein_coding
chr17	80146830	80146930	Peak_1272[gene=9775][PH=7][PH0=0.08][P=2.81e-04]	7	-	CDS	EIF4A3	protein_coding		chr7	99396106	99396206	Peak_3455[gene=11333][PH=7][PH0=0.07][P=1.01e-04]	7	-	3'UTR	PDAP1	protein_coding
chr17	81511236	81511336	Peak_1274[gene=71][PH=14][PH0=0.27][P=9.81e-10]	14	-	CDS||3'UTR	ACTG1	protein_coding		chr7	100095769	100095869	Peak_3459[gene=4176][PH=10][PH0=0.40][P=1.08e-03]	10	-	CDS||3'UTR	MCM7	protein_coding
chr17	81512714	81512814	Peak_1275[gene=71][PH=18][PH0=0.27][P=9.81e-10]	18	-	5'UTR	ACTG1	protein_coding		chr7	133035456	133035556	Peak_3469[gene=54927][PH=11][PH0=0.02][P=2.10e-08]	11	-	intron	CHCHD3	protein_coding
chr17	81557485	81557585	Peak_1276[gene=55666][PH=5][PH0=0.02][P=1.39e-02]	5	-	3'UTR	NPLOC4	protein_coding		chr7	135977160	135977260	Peak_3473[gene=136319][PH=7][PH0=0.04][P=5.90e-06]	7	-	5'UTR	MTPN	protein_coding
chr17	82615551	82615651	Peak_1280[gene=56270][PH=6][PH0=0.03][P=1.16e-04]	6	-	3'UTR	WDR45B	protein_coding		chr7	135977160	135977260	Peak_3474[gene=767558][PH=7][PH0=0.04][P=5.90e-06]	7	-	5'UTR	LUZP6	protein_coding
chr18	13515083	13515183	Peak_1281[gene=753][PH=4][PH0=0.00][P=1.85e-03]	4	+	intron	LDLRAD4	protein_coding		chr7	139562928	139563028	Peak_3477[gene=28996][PH=7][PH0=0.02][P=5.05e-07]	7	-	3'UTR	HIPK2	protein_coding
chr18	34794088	34794188	Peak_1285[gene=1837][PH=8][PH0=0.01][P=2.82e-08]	8	+	CDS	DTNA	protein_coding		chr8	35573360	35573460	Peak_3489[gene=137970][PH=6][PH0=0.00][P=1.00e-100]	6	+	intron	UNC5D	protein_coding
chr18	35692251	35692351	Peak_1286[gene=2589][PH=4][PH0=0.01][P=2.52e-02]	4	+	CDS||3'UTR	GALNT1	protein_coding		chr8	68717262	68717362	Peak_3499[gene=116328][PH=12][PH0=0.00][P=3.45e-08]	12	+	intron	C8orf34	protein_coding
chr18	46263112	46263212	Peak_1288[gene=147339][PH=5][PH0=0.01][P=5.41e-04]	5	+	CDS||3'UTR	C18orf25	protein_coding		chr8	56074394	56074494	Peak_3529[gene=6224][PH=8][PH0=0.16][P=3.78e-04]	8	-	5'UTR	RPS20	protein_coding
chr18	13681628	13681728	Peak_1295[gene=125228][PH=14][PH0=0.10][P=1.00e-100]	14	-	CDS	FAM210A	protein_coding		chr8	56993463	56993563	Peak_3530[gene=54928][PH=12][PH0=0.03][P=2.54e-09]	12	-	CDS	BPNT2	protein_coding
chr18	36030781	36030881	Peak_1299[gene=55197][PH=5][PH0=0.02][P=1.19e-02]	5	-	CDS	RPRD1A	protein_coding		chr8	68306205	68306305	Peak_3532[gene=286189][PH=14][PH0=0.03][P=1.00e-100]	14	-	intron	C8orf34-AS1	lncRNA
chr18	47853239	47853339	Peak_1304[gene=4087][PH=9][PH0=0.01][P=1.00e-100]	9	-	intron	SMAD2	protein_coding		chr8	68306338	68306438	Peak_3533[gene=286189][PH=7][PH0=0.03][P=3.42e-07]	7	-	intron	C8orf34-AS1	lncRNA
chr18	49491628	49491728	Peak_1308[gene=100526842][PH=28][PH0=0.33][P=1.00e-100]	28	-	CDS||5'UTR	RPL17-C18orf32	protein_coding		chr8	69690094	69690194	Peak_3534[gene=81796][PH=69][PH0=0.06][P=1.00e-100]	69	-	intron	SLCO5A1	protein_coding
chr18	49491628	49491728	Peak_1311[gene=6139][PH=28][PH0=0.84][P=1.00e-100]	28	-	CDS||5'UTR	RPL17	protein_coding		chr8	69690307	69690407	Peak_3535[gene=81796][PH=42][PH0=0.06][P=1.00e-100]	42	-	intron	SLCO5A1	protein_coding
chr19	531964	532064	Peak_1312[gene=997][PH=7][PH0=0.10][P=9.75e-04]	7	+	CDS	CDC34	protein_coding		chr8	76645548	76645648	Peak_3537[gene=100192378][PH=10][PH0=0.00][P=1.00e-100]	10	-	intron	ZFHX4-AS1	lncRNA
chr19	810980	811080	Peak_1316[gene=5725][PH=11][PH0=0.20][P=5.27e-08]	11	+	3'UTR	PTBP1	protein_coding		chr8	100919492	100919592	Peak_3545[gene=7534][PH=8][PH0=0.04][P=2.86e-08]	8	-	3'UTR	YWHAZ	protein_coding
chr19	1106584	1106684	Peak_1317[gene=2879][PH=11][PH0=0.34][P=2.40e-06]	11	+	CDS||3'UTR	GPX4	protein_coding		chr8	108292321	108292421	Peak_3548[gene=3646][PH=12][PH0=0.01][P=1.00e-100]	12	-	intron	EIF3E	protein_coding
chr19	1438817	1438917	Peak_1318[gene=6209][PH=18][PH0=0.84][P=1.46e-10]	18	+	CDS||5'UTR	RPS15	protein_coding		chr8	108292365	108292465	Peak_3549[gene=3646][PH=28][PH0=0.01][P=1.00e-100]	28	-	intron	EIF3E	protein_coding
chr19	2273128	2273228	Peak_1319[gene=4946][PH=13][PH0=0.50][P=3.91e-07]	13	+	3'UTR	OAZ1	protein_coding		chr8	144791366	144791466	Peak_3559[gene=6132][PH=19][PH0=1.51][P=1.40e-07]	19	-	CDS	RPL8	protein_coding
chr19	2271388	2271488	Peak_1320[gene=56928][PH=9][PH0=0.04][P=1.00e-100]	9	+	CDS	SPPL2B	protein_coding		chr9	33025305	33025405	Peak_3568[gene=3301][PH=7][PH0=0.06][P=2.67e-05]	7	+	5'UTR	DNAJA1	protein_coding
chr19	2273128	2273228	Peak_1323[gene=56928][PH=13][PH0=0.04][P=1.00e-100]	13	+	3'UTR	SPPL2B	protein_coding		chr9	89311272	89311372	Peak_3578[gene=1164][PH=8][PH0=0.15][P=1.43e-04]	8	+	CDS||5'UTR	CKS2	protein_coding
chr19	4013056	4013156	Peak_1324[gene=51588][PH=6][PH0=0.04][P=1.17e-03]	6	+	CDS	PIAS4	protein_coding		chr9	131430120	131430220	Peak_3599[gene=84726][PH=20][PH0=0.70][P=1.50e-08]	20	+	CDS||5'UTR	PRRC2B	protein_coding
chr19	4013135	4013235	Peak_1325[gene=51588][PH=6][PH0=0.04][P=1.17e-03]	6	+	CDS	PIAS4	protein_coding		chr9	131432704	131432804	Peak_3600[gene=84726][PH=23][PH0=0.70][P=1.50e-08]	23	+	CDS	PRRC2B	protein_coding
chr19	5690253	5690353	Peak_1327[gene=25873][PH=11][PH0=0.11][P=1.00e-100]	11	+	5'UTR	RPL36	protein_coding		chr9	131436619	131436719	Peak_3601[gene=84726][PH=15][PH0=0.70][P=1.75e-06]	15	+	CDS	PRRC2B	protein_coding
chr19	5690253	5690353	Peak_1329[gene=374875][PH=11][PH0=0.05][P=1.00e-100]	11	+	5'UTR	HSD11B1L	protein_coding		chr9	131444212	131444312	Peak_3602[gene=84726][PH=26][PH0=0.70][P=1.50e-08]	26	+	CDS	PRRC2B	protein_coding
chr19	9829992	9830092	Peak_1331[gene=59286][PH=8][PH0=0.30][P=1.26e-02]	8	+	CDS||3'UTR	UBL5	protein_coding		chr9	131446500	131446600	Peak_3603[gene=84726][PH=39][PH0=0.70][P=1.50e-08]	39	+	CDS	PRRC2B	protein_coding
chr19	10687611	10687711	Peak_1339[gene=3609][PH=7][PH0=0.14][P=3.33e-02]	7	+	CDS	ILF3	protein_coding		chr9	131447088	131447188	Peak_3604[gene=84726][PH=15][PH0=0.70][P=1.75e-06]	15	+	CDS	PRRC2B	protein_coding
chr19	10759749	10759849	Peak_1341[gene=1785][PH=7][PH0=0.03][P=6.20e-07]	7	+	CDS||5'UTR	DNM2	protein_coding		chr9	131447719	131447819	Peak_3605[gene=84726][PH=25][PH0=0.70][P=1.50e-08]	25	+	CDS	PRRC2B	protein_coding
chr19	10841580	10841680	Peak_1342[gene=255809][PH=4][PH0=0.01][P=1.61e-02]	4	+	intron	C19orf38	protein_coding		chr9	131455100	131455200	Peak_3606[gene=84726][PH=26][PH0=0.70][P=1.50e-08]	26	+	CDS	PRRC2B	protein_coding
chr19	11007936	11008036	Peak_1343[gene=6597][PH=6][PH0=0.03][P=3.47e-04]	6	+	CDS	SMARCA4	protein_coding		chr9	131459204	131459304	Peak_3607[gene=84726][PH=33][PH0=0.70][P=1.50e-08]	33	+	CDS	PRRC2B	protein_coding
chr19	11041385	11041485	Peak_1344[gene=6597][PH=6][PH0=0.03][P=3.47e-04]	6	+	CDS	SMARCA4	protein_coding		chr9	131470888	131470988	Peak_3609[gene=84726][PH=27][PH0=0.70][P=1.50e-08]	27	+	CDS	PRRC2B	protein_coding
chr19	12894099	12894199	Peak_1345[gene=2639][PH=5][PH0=0.03][P=7.43e-03]	5	+	intron	GCDH	protein_coding		chr9	131473512	131473612	Peak_3610[gene=84726][PH=40][PH0=0.70][P=1.50e-08]	40	+	CDS	PRRC2B	protein_coding
chr19	16111959	16112059	Peak_1351[gene=4218][PH=6][PH0=0.06][P=3.18e-03]	6	+	CDS	RAB8A	protein_coding		chr9	131474429	131474529	Peak_3611[gene=84726][PH=21][PH0=0.70][P=1.50e-08]	21	+	CDS	PRRC2B	protein_coding
chr19	17521115	17521215	Peak_1352[gene=25796][PH=7][PH0=0.05][P=4.23e-06]	7	+	3'UTR	PGLS	protein_coding		chr9	131474543	131474643	Peak_3612[gene=84726][PH=21][PH0=0.70][P=1.50e-08]	21	+	CDS	PRRC2B	protein_coding
chr19	19386028	19386128	Peak_1354[gene=54815][PH=6][PH0=0.02][P=7.21e-05]	6	+	5'UTR	GATAD2A	protein_coding		chr9	131475036	131475136	Peak_3614[gene=84726][PH=34][PH0=0.70][P=1.50e-08]	34	+	CDS	PRRC2B	protein_coding
chr19	19498634	19498734	Peak_1355[gene=54815][PH=7][PH0=0.02][P=2.70e-07]	7	+	CDS||3'UTR	GATAD2A	protein_coding		chr9	131475330	131475430	Peak_3615[gene=84726][PH=42][PH0=0.70][P=1.50e-08]	42	+	CDS	PRRC2B	protein_coding
chr19	23827266	23827366	Peak_1358[gene=388524][PH=16][PH0=0.03][P=1.02e-08]	16	+	CDS	RPSAP58	protein_coding		chr9	131475533	131475633	Peak_3616[gene=84726][PH=33][PH0=0.70][P=1.50e-08]	33	+	CDS	PRRC2B	protein_coding
chr19	23827710	23827810	Peak_1359[gene=388524][PH=24][PH0=0.03][P=1.02e-08]	24	+	CDS	RPSAP58	protein_coding		chr9	131475824	131475924	Peak_3617[gene=84726][PH=32][PH0=0.70][P=1.50e-08]	32	+	CDS	PRRC2B	protein_coding
chr19	23827898	23827998	Peak_1360[gene=388524][PH=9][PH0=0.03][P=1.02e-08]	9	+	CDS	RPSAP58	protein_coding		chr9	131476167	131476267	Peak_3618[gene=84726][PH=29][PH0=0.70][P=1.50e-08]	29	+	CDS	PRRC2B	protein_coding
chr19	30009194	30009294	Peak_1362[gene=8725][PH=17][PH0=0.02][P=1.00e-100]	17	+	CDS||3'UTR	URI1	protein_coding		chr9	131477729	131477829	Peak_3619[gene=84726][PH=15][PH0=0.70][P=1.75e-06]	15	+	CDS	PRRC2B	protein_coding
chr19	34400010	34400110	Peak_1365[gene=84306][PH=9][PH0=0.05][P=2.11e-09]	9	+	CDS||3'UTR	PDCD2L	protein_coding		chr9	131477858	131477958	Peak_3620[gene=84726][PH=24][PH0=0.70][P=1.50e-08]	24	+	CDS	PRRC2B	protein_coding
chr19	36049115	36049215	Peak_1367[gene=101927572][PH=16][PH0=0.02][P=1.00e-100]	16	+	intron	LOC101927572	lncRNA		chr9	131479287	131479387	Peak_3621[gene=84726][PH=28][PH0=0.70][P=1.50e-08]	28	+	CDS	PRRC2B	protein_coding
chr19	36236241	36236341	Peak_1369[gene=7705][PH=6][PH0=0.04][P=3.56e-04]	6	+	5'UTR	ZNF146	protein_coding		chr9	131481741	131481841	Peak_3622[gene=84726][PH=15][PH0=0.70][P=1.75e-06]	15	+	CDS	PRRC2B	protein_coding
chr19	38082391	38082491	Peak_1370[gene=23094][PH=4][PH0=0.01][P=2.61e-02]	4	+	CDS	SIPA1L3	protein_coding		chr9	131482450	131482550	Peak_3623[gene=84726][PH=26][PH0=0.70][P=1.50e-08]	26	+	CDS	PRRC2B	protein_coding
chr19	38376325	38376425	Peak_1371[gene=5714][PH=7][PH0=0.06][P=2.76e-05]	7	+	CDS||5'UTR	PSMD8	protein_coding		chr9	131483339	131483439	Peak_3625[gene=84726][PH=22][PH0=0.70][P=1.50e-08]	22	+	CDS	PRRC2B	protein_coding
chr19	39178400	39178500	Peak_1373[gene=10298][PH=5][PH0=0.03][P=1.79e-02]	5	+	CDS	PAK4	protein_coding		chr9	131484729	131484829	Peak_3626[gene=84726][PH=36][PH0=0.70][P=1.50e-08]	36	+	CDS	PRRC2B	protein_coding
chr19	39383603	39383703	Peak_1374[gene=55095][PH=7][PH0=0.06][P=5.83e-05]	7	+	3'UTR	SAMD4B	protein_coding		chr9	131484962	131485062	Peak_3627[gene=84726][PH=32][PH0=0.70][P=1.50e-08]	32	+	CDS	PRRC2B	protein_coding
chr19	39486293	39486393	Peak_1376[gene=92609][PH=8][PH0=0.09][P=8.72e-06]	8	+	intron	TIMM50	protein_coding		chr9	131485071	131485171	Peak_3628[gene=84726][PH=20][PH0=0.70][P=1.50e-08]	20	+	CDS	PRRC2B	protein_coding
chr19	41272154	41272254	Peak_1382[gene=11100][PH=7][PH0=0.07][P=4.71e-04]	7	+	CDS||3'UTR	HNRNPUL1	protein_coding		chr9	131487155	131487255	Peak_3631[gene=84726][PH=28][PH0=0.70][P=1.50e-08]	28	+	CDS	PRRC2B	protein_coding
chr19	42079216	42079316	Peak_1387[gene=64763][PH=8][PH0=0.06][P=1.45e-07]	8	+	CDS||5'UTR	ZNF574	protein_coding		chr9	131494406	131494506	Peak_3635[gene=84726][PH=15][PH0=0.70][P=1.75e-06]	15	+	CDS	PRRC2B	protein_coding
chr19	48329341	48329441	Peak_1399[gene=2014][PH=5][PH0=0.03][P=9.91e-03]	5	+	CDS||5'UTR||3'UTR	EMP3	protein_coding		chr9	131487155	131487255	Peak_3639[gene=26786][PH=28][PH0=1.03][P=1.00e-100]	28	+	CDS	SNORD62A	snoRNA
chr19	49015027	49015127	Peak_1400[gene=10856][PH=6][PH0=0.03][P=1.03e-04]	6	+	CDS||3'UTR	RUVBL2	protein_coding		chr9	131487155	131487255	Peak_3644[gene=692093][PH=28][PH0=1.03][P=1.00e-100]	28	+	CDS	SNORD62B	snoRNA
chr19	49108284	49108384	Peak_1402[gene=6625][PH=8][PH0=0.09][P=1.10e-05]	8	+	CDS||3'UTR	SNRNP70	protein_coding		chr9	9726168	9726268	Peak_3656[gene=5789][PH=6][PH0=0.00][P=1.00e-100]	6	-	intron	PTPRD	protein_coding
chr19	49491806	49491906	Peak_1406[gene=23521][PH=16][PH0=1.28][P=3.06e-05]	16	+	CDS||3'UTR	RPL13A	protein_coding		chr9	21970994	21971094	Peak_3661[gene=1029][PH=6][PH0=0.05][P=1.59e-03]	6	-	CDS||3'UTR	CDKN2A	protein_coding
chr19	49497918	49498018	Peak_1408[gene=6205][PH=18][PH0=0.70][P=2.37e-10]	18	+	CDS||5'UTR||3'UTR	RPS11	protein_coding		chr9	35100596	35100696	Peak_3664[gene=30968][PH=11][PH0=0.32][P=1.53e-06]	11	-	CDS||3'UTR	STOML2	protein_coding
chr19	49614554	49614654	Peak_1410[gene=57479][PH=6][PH0=0.08][P=4.27e-02]	6	+	CDS	PRR12	protein_coding		chr9	97013504	97013604	Peak_3676[gene=84278][PH=5][PH0=0.01][P=1.74e-04]	5	-	5'UTR	MFSD14C	transcribed_unprocessed_pseudogene
chr19	50482386	50482486	Peak_1412[gene=284361][PH=6][PH0=0.08][P=1.55e-02]	6	+	CDS||3'UTR	EMC10	protein_coding		chr9	112222281	112222381	Peak_3682[gene=9991][PH=5][PH0=0.01][P=1.30e-03]	5	-	3'UTR	PTBP3	protein_coding
chr19	52226147	52226247	Peak_1416[gene=5518][PH=14][PH0=0.08][P=1.00e-100]	14	+	3'UTR	PPP2R1A	protein_coding		chr9	113408792	113408892	Peak_3683[gene=54107][PH=8][PH0=0.29][P=1.42e-02]	8	-	CDS||3'UTR	POLE3	protein_coding
chr19	55386585	55386685	Peak_1417[gene=6158][PH=7][PH0=0.10][P=1.44e-03]	7	+	CDS	RPL28	protein_coding		chr9	124861452	124861552	Peak_3689[gene=11224][PH=15][PH0=0.49][P=5.74e-10]	15	-	CDS	RPL35	protein_coding
chr19	57292533	57292633	Peak_1422[gene=10794][PH=7][PH0=0.06][P=2.66e-05]	7	+	3'UTR	ZNF460	protein_coding		chrX	55007216	55007316	Peak_3720[gene=27301][PH=8][PH0=0.09][P=4.50e-06]	8	+	CDS	APEX2	protein_coding
chr19	58393391	58393491	Peak_1424[gene=6193][PH=17][PH0=0.28][P=1.00e-100]	17	+	CDS	RPS5	protein_coding		chrX	65685866	65685966	Peak_3721[gene=4478][PH=17][PH0=0.01][P=1.00e-100]	17	+	intron	MSN	protein_coding
chr19	58394486	58394586	Peak_1425[gene=6193][PH=16][PH0=0.28][P=1.00e-100]	16	+	CDS	RPS5	protein_coding		chrX	103586632	103586732	Peak_3732[gene=79921][PH=5][PH0=0.04][P=3.93e-02]	5	+	CDS||5'UTR	TCEAL4	protein_coding
chr19	58549970	58550070	Peak_1426[gene=10155][PH=10][PH0=0.44][P=1.78e-03]	10	+	CDS	TRIM28	protein_coding		chrX	119236404	119236504	Peak_3736[gene=10857][PH=8][PH0=0.14][P=1.10e-04]	8	+	CDS	PGRMC1	protein_coding
chr19	663037	663137	Peak_1427[gene=55658][PH=11][PH0=0.11][P=1.11e-09]	11	-	CDS||5'UTR	RNF126	protein_coding		chrX	53412946	53413046	Peak_3768[gene=8243][PH=13][PH0=0.07][P=1.00e-100]	13	-	CDS||3'UTR	SMC1A	protein_coding
chr19	1577652	1577752	Peak_1429[gene=53615][PH=7][PH0=0.14][P=2.71e-02]	7	-	3'UTR	MBD3	protein_coding
chr19	1826925	1827025	Peak_1431[gene=57455][PH=7][PH0=0.12][P=8.71e-03]	7	-	CDS	REXO1	protein_coding
chr19	2101927	2102027	Peak_1434[gene=8943][PH=6][PH0=0.04][P=1.93e-03]	6	-	3'UTR	AP3D1	protein_coding
chr19	2430354	2430454	Peak_1435[gene=84823][PH=12][PH0=0.15][P=2.08e-09]	12	-	3'UTR	LMNB2	protein_coding
chr19	3979330	3979430	Peak_1441[gene=1938][PH=24][PH0=1.47][P=1.00e-100]	24	-	CDS	EEF2	protein_coding
chr19	3983156	3983256	Peak_1443[gene=1938][PH=16][PH0=1.47][P=4.43e-04]	16	-	CDS	EEF2	protein_coding
chr19	5622529	5622629	Peak_1445[gene=9667][PH=5][PH0=0.03][P=2.80e-02]	5	-	CDS	SAFB2	protein_coding
chr19	5896428	5896528	Peak_1446[gene=2527][PH=13][PH0=0.04][P=1.00e-100]	13	-	CDS||3'UTR	FUT5	protein_coding
chr19	5896428	5896528	Peak_1447[gene=126328][PH=13][PH0=0.04][P=1.00e-100]	13	-	CDS||3'UTR	NDUFA11	protein_coding
chr19	12668218	12668318	Peak_1456[gene=4125][PH=6][PH0=0.08][P=3.78e-02]	6	-	3'UTR	MAN2B1	protein_coding
chr19	12922798	12922898	Peak_1460[gene=2193][PH=6][PH0=0.08][P=1.98e-02]	6	-	CDS||3'UTR	FARSA	protein_coding
chr19	12924631	12924731	Peak_1461[gene=2193][PH=8][PH0=0.08][P=3.34e-06]	8	-	CDS||3'UTR	FARSA	protein_coding
chr19	15255327	15255427	Peak_1464[gene=23476][PH=6][PH0=0.05][P=6.93e-03]	6	-	CDS	BRD4	protein_coding
chr19	18312614	18312714	Peak_1467[gene=25804][PH=9][PH0=0.06][P=2.41e-09]	9	-	CDS	LSM4	protein_coding
chr19	36545566	36545666	Peak_1470[gene=57711][PH=6][PH0=0.01][P=5.27e-07]	6	-	3'UTR	ZNF529	protein_coding
chr19	45478599	45478699	Peak_1472[gene=2067][PH=16][PH0=0.02][P=1.00e-100]	16	-	intron	ERCC1	protein_coding
chr19	46716882	46716982	Peak_1474[gene=25865][PH=6][PH0=0.03][P=9.93e-05]	6	-	5'UTR	PRKD2	protein_coding
chr19	47067282	47067382	Peak_1476[gene=23211][PH=7][PH0=0.04][P=9.24e-06]	7	-	CDS	ZC3H4	protein_coding
chr19	48615319	48615419	Peak_1478[gene=6141][PH=19][PH0=0.60][P=1.00e-100]	19	-	CDS||3'UTR	RPL18	protein_coding
chr2	26780101	26780201	Peak_1492[gene=54978][PH=6][PH0=0.05][P=2.05e-03]	6	+	3'UTR	SLC35F6	protein_coding
chr2	26780101	26780201	Peak_1493[gene=1058][PH=6][PH0=0.03][P=2.47e-04]	6	+	3'UTR	CENPA	protein_coding
chr2	27050818	27050918	Peak_1494[gene=60509][PH=52][PH0=0.08][P=2.00e-09]	52	+	intron	AGBL5	protein_coding
chr2	37094078	37094178	Peak_1505[gene=253635][PH=5][PH0=0.03][P=1.06e-02]	5	+	CDS	GPATCH11	protein_coding
chr2	52162642	52162742	Peak_1509[gene=730100][PH=4][PH0=0.00][P=5.87e-05]	4	+	intron	LOC730100	lncRNA
chr2	99399600	99399700	Peak_1518[gene=9669][PH=7][PH0=0.02][P=3.16e-08]	7	+	3'UTR	EIF5B	protein_coding
chr2	112529194	112529294	Peak_1522[gene=150465][PH=5][PH0=0.02][P=9.86e-03]	5	+	3'UTR	TTL	protein_coding
chr2	119626442	119626542	Peak_1524[gene=200373][PH=5][PH0=0.00][P=5.83e-07]	5	+	intron	CFAP221	protein_coding
chr2	151410100	151410200	Peak_1528[gene=55183][PH=6][PH0=0.02][P=5.78e-05]	6	+	5'UTR	RIF1	protein_coding
chr2	162123731	162123831	Peak_1529[gene=101929532][PH=5][PH0=0.00][P=1.83e-07]	5	+	intron	LOC101929532	lncRNA
chr2	168769921	168770021	Peak_1530[gene=253782][PH=4][PH0=0.01][P=2.36e-02]	4	+	3'UTR	CERS6	protein_coding
chr2	169810942	169811042	Peak_1531[gene=6741][PH=6][PH0=0.04][P=4.70e-04]	6	+	CDS	SSB	protein_coding
chr2	169827439	169827539	Peak_1533[gene=130507][PH=5][PH0=0.01][P=8.72e-05]	5	+	CDS||5'UTR	UBR3	protein_coding
chr2	186590349	186590449	Peak_1537[gene=3685][PH=4][PH0=0.01][P=2.34e-02]	4	+	CDS	ITGAV	protein_coding
chr2	202376798	202376898	Peak_1546[gene=659][PH=5][PH0=0.01][P=1.76e-04]	5	+	5'UTR	BMPR2	protein_coding
chr2	205354200	205354300	Peak_1548[gene=117583][PH=22][PH0=0.00][P=1.00e-100]	22	+	intron	PARD3B	protein_coding
chr2	214847422	214847522	Peak_1551[gene=101928103][PH=12][PH0=0.00][P=1.00e-100]	12	+	intron	SNHG31	lncRNA
chr2	216205678	216205778	Peak_1553[gene=7520][PH=5][PH0=0.02][P=3.91e-03]	5	+	3'UTR	XRCC5	protein_coding
chr2	241153454	241153554	Peak_1565[gene=5510][PH=7][PH0=0.02][P=6.02e-08]	7	+	CDS	PPP1R7	protein_coding
chr2	9630186	9630286	Peak_1569[gene=10971][PH=5][PH0=0.03][P=2.24e-02]	5	-	CDS	YWHAQ	protein_coding
chr2	23926887	23926987	Peak_1570[gene=54454][PH=4][PH0=0.01][P=1.47e-02]	4	-	5'UTR	ATAD2B	protein_coding
chr2	47280715	47280815	Peak_1573[gene=101927043][PH=3][PH0=0.00][P=4.80e-02]	3	-	intron	EPCAM-DT	lncRNA
chr2	55050107	55050207	Peak_1574[gene=57142][PH=8][PH0=0.01][P=1.00e-100]	8	-	CDS	RTN4	protein_coding
chr2	60553486	60553586	Peak_1575[gene=53335][PH=16][PH0=0.01][P=1.00e-100]	16	-	5'UTR	BCL11A	protein_coding
chr2	68252328	68252428	Peak_1581[gene=116143][PH=5][PH0=0.01][P=1.12e-03]	5	-	5'UTR	DNAAF10	protein_coding
chr2	68252328	68252428	Peak_1584[gene=5534][PH=5][PH0=0.02][P=5.89e-03]	5	-	5'UTR	PPP3R1	protein_coding
chr2	96283878	96283978	Peak_1586[gene=23020][PH=9][PH0=0.07][P=1.99e-08]	9	-	CDS||5'UTR	SNRNP200	protein_coding
chr2	127289333	127289433	Peak_1591[gene=2071][PH=5][PH0=0.01][P=3.86e-04]	5	-	CDS||3'UTR	ERCC3	protein_coding
chr2	127472134	127472234	Peak_1592[gene=55677][PH=8][PH0=0.01][P=6.41e-09]	8	-	intron	IWS1	protein_coding
chr2	132254630	132254730	Peak_1598[gene=554226][PH=19][PH0=0.09][P=1.00e-100]	19	-	intron	ANKRD30BL	protein_coding
chr2	132254841	132254941	Peak_1599[gene=554226][PH=27][PH0=0.09][P=1.00e-100]	27	-	intron	ANKRD30BL	protein_coding
chr2	132255122	132255222	Peak_1600[gene=554226][PH=42][PH0=0.09][P=1.00e-100]	42	-	intron	ANKRD30BL	protein_coding
chr2	132255243	132255343	Peak_1601[gene=554226][PH=58][PH0=0.09][P=1.00e-100]	58	-	intron	ANKRD30BL	protein_coding
chr2	132255467	132255567	Peak_1602[gene=554226][PH=39][PH0=0.09][P=1.00e-100]	39	-	intron	ANKRD30BL	protein_coding
chr2	132255634	132255734	Peak_1603[gene=554226][PH=11][PH0=0.09][P=1.00e-100]	11	-	intron	ANKRD30BL	protein_coding
chr2	132256001	132256101	Peak_1605[gene=554226][PH=9][PH0=0.09][P=7.57e-07]	9	-	intron	ANKRD30BL	protein_coding
chr2	141096577	141096677	Peak_1606[gene=53353][PH=6][PH0=0.00][P=1.00e-100]	6	-	intron	LRP1B	protein_coding
chr2	159616337	159616437	Peak_1607[gene=29994][PH=6][PH0=0.00][P=1.00e-100]	6	-	5'UTR	BAZ2B	protein_coding
chr2	160042951	160043051	Peak_1608[gene=22925][PH=3][PH0=0.00][P=3.36e-02]	3	-	intron	PLA2R1	protein_coding
chr2	171056460	171056560	Peak_1609[gene=9874][PH=5][PH0=0.01][P=2.11e-05]	5	-	CDS||3'UTR	TLK1	protein_coding
chr2	199458394	199458494	Peak_1614[gene=23314][PH=6][PH0=0.01][P=2.85e-08]	6	-	5'UTR	SATB2	protein_coding
chr2	199783304	199783404	Peak_1615[gene=348751][PH=20][PH0=0.01][P=1.00e-100]	20	-	intron	FTCDNL1	protein_coding
chr2	229180733	229180833	Peak_1619[gene=55022][PH=38][PH0=0.01][P=1.00e-100]	38	-	intron	PID1	protein_coding
chr2	231460677	231460777	Peak_1626[gene=4691][PH=27][PH0=0.31][P=2.13e-09]	27	-	CDS	NCL	protein_coding
chr2	231461523	231461623	Peak_1627[gene=4691][PH=20][PH0=0.31][P=2.13e-09]	20	-	CDS	NCL	protein_coding
chr2	241256171	241256271	Peak_1629[gene=3069][PH=7][PH0=0.03][P=2.04e-06]	7	-	CDS	HDLBP	protein_coding
chr20	3889603	3889703	Peak_1637[gene=80025][PH=5][PH0=0.03][P=4.82e-02]	5	+	CDS||5'UTR	PANK2	protein_coding
chr20	14495886	14495986	Peak_1639[gene=140733][PH=5][PH0=0.00][P=2.15e-12]	5	+	intron	MACROD2	protein_coding
chr20	25446007	25446107	Peak_1641[gene=9837][PH=5][PH0=0.02][P=4.02e-03]	5	+	3'UTR	GINS1	protein_coding
chr20	31569333	31569433	Peak_1643[gene=81502][PH=6][PH0=0.04][P=1.18e-03]	6	+	3'UTR	HM13	protein_coding
chr20	32166143	32166243	Peak_1649[gene=9777][PH=6][PH0=0.03][P=8.81e-05]	6	+	3'UTR	TM9SF4	protein_coding
chr20	32846610	32846710	Peak_1650[gene=22919][PH=5][PH0=0.03][P=4.02e-02]	5	+	CDS	MAPRE1	protein_coding
chr20	34985878	34985978	Peak_1653[gene=57644][PH=4][PH0=0.00][P=5.59e-04]	4	+	intron	MYH7B	protein_coding
chr20	35557484	35557584	Peak_1654[gene=51614][PH=8][PH0=0.05][P=1.45e-07]	8	+	CDS||3'UTR	ERGIC3	protein_coding
chr20	37228643	37228743	Peak_1656[gene=6185][PH=6][PH0=0.02][P=3.85e-05]	6	+	CDS	RPN2	protein_coding
chr20	45812630	45812730	Peak_1660[gene=11065][PH=12][PH0=0.16][P=3.10e-10]	12	+	CDS||5'UTR	UBE2C	protein_coding
chr20	56518142	56518242	Peak_1666[gene=51507][PH=5][PH0=0.01][P=5.25e-04]	5	+	CDS||3'UTR	RTF2	protein_coding
chr20	56518142	56518242	Peak_1667[gene=200232][PH=5][PH0=0.03][P=1.03e-02]	5	+	CDS||3'UTR	FAM209A	protein_coding
chr20	58445222	58445322	Peak_1668[gene=9217][PH=10][PH0=0.03][P=1.00e-100]	10	+	3'UTR	VAPB	protein_coding
chr20	63891413	63891513	Peak_1676[gene=7165][PH=6][PH0=0.03][P=7.87e-05]	6	+	3'UTR	TPD52L2	protein_coding
chr20	63983134	63983234	Peak_1678[gene=24148][PH=10][PH0=0.03][P=1.00e-100]	10	+	CDS	PRPF6	protein_coding
chr20	2465712	2465812	Peak_1682[gene=6628][PH=8][PH0=0.13][P=9.24e-05]	8	-	CDS||3'UTR	SNRPB	protein_coding
chr20	3933736	3933836	Peak_1684[gene=11237][PH=5][PH0=0.01][P=2.80e-05]	5	-	3'UTR	RNF24	protein_coding
chr20	5115283	5115383	Peak_1685[gene=5111][PH=11][PH0=0.14][P=1.65e-09]	11	-	CDS	PCNA	protein_coding
chr20	7981576	7981676	Peak_1687[gene=56255][PH=5][PH0=0.02][P=1.07e-03]	5	-	3'UTR	TMX4	protein_coding
chr20	23637670	23637770	Peak_1694[gene=1471][PH=6][PH0=0.05][P=1.12e-03]	6	-	CDS	CST3	protein_coding
chr20	34105350	34105450	Peak_1698[gene=8894][PH=11][PH0=0.05][P=1.70e-09]	11	-	CDS	EIF2S2	protein_coding
chr20	35721715	35721815	Peak_1700[gene=9584][PH=6][PH0=0.07][P=2.07e-02]	6	-	CDS||3'UTR	RBM39	protein_coding
chr20	35732020	35732120	Peak_1701[gene=9584][PH=8][PH0=0.07][P=2.37e-06]	8	-	CDS||5'UTR||3'UTR	RBM39	protein_coding
chr20	46366966	46367066	Peak_1710[gene=63916][PH=4][PH0=0.01][P=4.80e-02]	4	-	3'UTR	ELMO2	protein_coding
chr20	49114655	49114755	Peak_1712[gene=6780][PH=5][PH0=0.01][P=2.85e-04]	5	-	3'UTR	STAU1	protein_coding
chr21	8196227	8196327	Peak_1715[gene=1409][PH=22][PH0=0.03][P=1.00e-100]	22	+	upstream_10k	CRYAA	protein_coding
chr21	8250597	8250697	Peak_1750[gene=1409][PH=24][PH0=0.03][P=1.00e-100]	24	+	intron	CRYAA	protein_coding
chr21	8250695	8250795	Peak_1751[gene=1409][PH=15][PH0=0.03][P=1.00e-100]	15	+	intron	CRYAA	protein_coding
chr21	8250809	8250909	Peak_1752[gene=1409][PH=12][PH0=0.03][P=1.00e-100]	12	+	intron	CRYAA	protein_coding
chr21	8251899	8251999	Peak_1754[gene=1409][PH=10][PH0=0.03][P=1.00e-100]	10	+	intron	CRYAA	protein_coding
chr21	8252072	8252172	Peak_1755[gene=1409][PH=23][PH0=0.03][P=1.00e-100]	23	+	intron	CRYAA	protein_coding
chr21	8252849	8252949	Peak_1756[gene=1409][PH=14][PH0=0.03][P=1.00e-100]	14	+	intron	CRYAA	protein_coding
chr21	8253928	8254028	Peak_1761[gene=1409][PH=92][PH0=0.03][P=1.00e-100]	92	+	intron	CRYAA	protein_coding
chr21	8254095	8254195	Peak_1762[gene=1409][PH=66][PH0=0.03][P=1.00e-100]	66	+	intron	CRYAA	protein_coding
chr21	8254312	8254412	Peak_1763[gene=1409][PH=33][PH0=0.03][P=1.00e-100]	33	+	intron	CRYAA	protein_coding
chr21	8254477	8254577	Peak_1764[gene=1409][PH=77][PH0=0.03][P=1.00e-100]	77	+	intron	CRYAA	protein_coding
chr21	8255278	8255378	Peak_1766[gene=1409][PH=81][PH0=0.03][P=1.00e-100]	81	+	intron	CRYAA	protein_coding
chr21	8255488	8255588	Peak_1767[gene=1409][PH=77][PH0=0.03][P=1.00e-100]	77	+	intron	CRYAA	protein_coding
chr21	8255608	8255708	Peak_1768[gene=1409][PH=42][PH0=0.03][P=1.00e-100]	42	+	intron	CRYAA	protein_coding
chr21	8258448	8258548	Peak_1772[gene=1409][PH=79][PH0=0.03][P=1.00e-100]	79	+	intron	CRYAA	protein_coding
chr21	8260498	8260598	Peak_1779[gene=1409][PH=87][PH0=0.03][P=1.00e-100]	87	+	intron	CRYAA	protein_coding
chr21	8379274	8379374	Peak_1781[gene=1409][PH=27][PH0=0.03][P=1.00e-100]	27	+	intron	CRYAA	protein_coding
chr21	8987864	8987964	Peak_1850[gene=1409][PH=7][PH0=0.03][P=5.93e-04]	7	+	downstream_10k	CRYAA	protein_coding
chr21	8988017	8988117	Peak_1851[gene=1409][PH=11][PH0=0.03][P=1.00e-100]	11	+	downstream_10k	CRYAA	protein_coding
chr21	8988265	8988365	Peak_1852[gene=1409][PH=95][PH0=0.03][P=1.00e-100]	95	+	downstream_10k	CRYAA	protein_coding
chr21	8988536	8988636	Peak_1853[gene=1409][PH=64][PH0=0.03][P=1.00e-100]	64	+	downstream_10k	CRYAA	protein_coding
chr21	8196227	8196327	Peak_1859[gene=102724652][PH=22][PH0=0.03][P=1.00e-100]	22	+	upstream_10k	LOC102724652	lncRNA
chr21	8250597	8250697	Peak_1894[gene=102724652][PH=24][PH0=0.03][P=1.00e-100]	24	+	intron	LOC102724652	lncRNA
chr21	8250695	8250795	Peak_1895[gene=102724652][PH=15][PH0=0.03][P=1.00e-100]	15	+	intron	LOC102724652	lncRNA
chr21	8250809	8250909	Peak_1896[gene=102724652][PH=12][PH0=0.03][P=1.00e-100]	12	+	intron	LOC102724652	lncRNA
chr21	8251899	8251999	Peak_1898[gene=102724652][PH=10][PH0=0.03][P=1.00e-100]	10	+	intron	LOC102724652	lncRNA
chr21	8252072	8252172	Peak_1899[gene=102724652][PH=23][PH0=0.03][P=1.00e-100]	23	+	intron	LOC102724652	lncRNA
chr21	8252849	8252949	Peak_1900[gene=102724652][PH=14][PH0=0.03][P=1.00e-100]	14	+	intron	LOC102724652	lncRNA
chr21	8253928	8254028	Peak_1905[gene=102724652][PH=92][PH0=0.03][P=1.00e-100]	92	+	intron	LOC102724652	lncRNA
chr21	8254095	8254195	Peak_1906[gene=102724652][PH=66][PH0=0.03][P=1.00e-100]	66	+	intron	LOC102724652	lncRNA
chr21	8254312	8254412	Peak_1907[gene=102724652][PH=33][PH0=0.03][P=1.00e-100]	33	+	intron	LOC102724652	lncRNA
chr21	8254477	8254577	Peak_1908[gene=102724652][PH=77][PH0=0.03][P=1.00e-100]	77	+	intron	LOC102724652	lncRNA
chr21	8255278	8255378	Peak_1910[gene=102724652][PH=81][PH0=0.03][P=1.00e-100]	81	+	intron	LOC102724652	lncRNA
chr21	8255488	8255588	Peak_1911[gene=102724652][PH=77][PH0=0.03][P=1.00e-100]	77	+	intron	LOC102724652	lncRNA
chr21	8255608	8255708	Peak_1912[gene=102724652][PH=42][PH0=0.03][P=1.00e-100]	42	+	intron	LOC102724652	lncRNA
chr21	8258448	8258548	Peak_1916[gene=102724652][PH=79][PH0=0.03][P=1.00e-100]	79	+	intron	LOC102724652	lncRNA
chr21	8260498	8260598	Peak_1923[gene=102724652][PH=87][PH0=0.03][P=1.00e-100]	87	+	intron	LOC102724652	lncRNA
chr21	8379274	8379374	Peak_1925[gene=102724652][PH=27][PH0=0.03][P=1.00e-100]	27	+	intron	LOC102724652	lncRNA
chr21	8987864	8987964	Peak_1994[gene=102724652][PH=7][PH0=0.03][P=5.93e-04]	7	+	downstream_10k	LOC102724652	lncRNA
chr21	8988017	8988117	Peak_1995[gene=102724652][PH=11][PH0=0.03][P=1.00e-100]	11	+	downstream_10k	LOC102724652	lncRNA
chr21	8988265	8988365	Peak_1996[gene=102724652][PH=95][PH0=0.03][P=1.00e-100]	95	+	downstream_10k	LOC102724652	lncRNA
chr21	8988536	8988636	Peak_1997[gene=102724652][PH=64][PH0=0.03][P=1.00e-100]	64	+	downstream_10k	LOC102724652	lncRNA
chr21	8196227	8196327	Peak_2003[gene=110091777][PH=22][PH0=0.15][P=1.00e-100]	22	+	upstream_10k	LOC110091777	lncRNA
chr21	8250597	8250697	Peak_2033[gene=110091777][PH=24][PH0=0.15][P=1.00e-100]	24	+	intron	LOC110091777	lncRNA
chr21	8250695	8250795	Peak_2034[gene=110091777][PH=15][PH0=0.15][P=1.00e-100]	15	+	intron	LOC110091777	lncRNA
chr21	8250809	8250909	Peak_2035[gene=110091777][PH=12][PH0=0.15][P=1.00e-100]	12	+	intron	LOC110091777	lncRNA
chr21	8251899	8251999	Peak_2037[gene=110091777][PH=10][PH0=0.15][P=5.32e-05]	10	+	intron	LOC110091777	lncRNA
chr21	8252072	8252172	Peak_2038[gene=110091777][PH=23][PH0=0.15][P=1.00e-100]	23	+	intron	LOC110091777	lncRNA
chr21	8252849	8252949	Peak_2039[gene=110091777][PH=14][PH0=0.15][P=1.00e-100]	14	+	intron	LOC110091777	lncRNA
chr21	8253928	8254028	Peak_2043[gene=110091777][PH=92][PH0=0.15][P=1.00e-100]	92	+	intron	LOC110091777	lncRNA
chr21	8254095	8254195	Peak_2044[gene=110091777][PH=66][PH0=0.15][P=1.00e-100]	66	+	intron	LOC110091777	lncRNA
chr21	8254312	8254412	Peak_2045[gene=110091777][PH=33][PH0=0.15][P=1.00e-100]	33	+	intron	LOC110091777	lncRNA
chr21	8254477	8254577	Peak_2046[gene=110091777][PH=77][PH0=0.15][P=1.00e-100]	77	+	intron	LOC110091777	lncRNA
chr21	8255278	8255378	Peak_2048[gene=110091777][PH=81][PH0=0.15][P=1.00e-100]	81	+	intron	LOC110091777	lncRNA
chr21	8255488	8255588	Peak_2049[gene=110091777][PH=77][PH0=0.15][P=1.00e-100]	77	+	intron	LOC110091777	lncRNA
chr21	8255608	8255708	Peak_2050[gene=110091777][PH=42][PH0=0.15][P=1.00e-100]	42	+	intron	LOC110091777	lncRNA
chr21	8258448	8258548	Peak_2053[gene=110091777][PH=79][PH0=0.15][P=1.00e-100]	79	+	intron	LOC110091777	lncRNA
chr21	8260498	8260598	Peak_2060[gene=110091777][PH=87][PH0=0.15][P=1.00e-100]	87	+	intron	LOC110091777	lncRNA
chr21	8379274	8379374	Peak_2062[gene=110091777][PH=27][PH0=0.15][P=1.00e-100]	27	+	intron	LOC110091777	lncRNA
chr21	8988017	8988117	Peak_2122[gene=110091777][PH=11][PH0=0.15][P=1.00e-100]	11	+	downstream_10k	LOC110091777	lncRNA
chr21	8988265	8988365	Peak_2123[gene=110091777][PH=95][PH0=0.15][P=1.00e-100]	95	+	downstream_10k	LOC110091777	lncRNA
chr21	8988536	8988636	Peak_2124[gene=110091777][PH=64][PH0=0.15][P=1.00e-100]	64	+	downstream_10k	LOC110091777	lncRNA
chr21	8196227	8196327	Peak_2125[gene=54065][PH=22][PH0=0.04][P=1.88e-06]	22	+	upstream_10k	SMIM11	protein_coding
chr21	8250597	8250697	Peak_2160[gene=54065][PH=24][PH0=0.04][P=1.88e-06]	24	+	intron	SMIM11	protein_coding
chr21	8250695	8250795	Peak_2161[gene=54065][PH=15][PH0=0.04][P=1.88e-06]	15	+	intron	SMIM11	protein_coding
chr21	8250809	8250909	Peak_2162[gene=54065][PH=12][PH0=0.04][P=1.88e-06]	12	+	intron	SMIM11	protein_coding
chr21	8251899	8251999	Peak_2164[gene=54065][PH=10][PH0=0.04][P=1.88e-06]	10	+	intron	SMIM11	protein_coding
chr21	8252072	8252172	Peak_2165[gene=54065][PH=23][PH0=0.04][P=1.88e-06]	23	+	intron	SMIM11	protein_coding
chr21	8252849	8252949	Peak_2166[gene=54065][PH=14][PH0=0.04][P=1.88e-06]	14	+	intron	SMIM11	protein_coding
chr21	8253928	8254028	Peak_2171[gene=54065][PH=92][PH0=0.04][P=1.88e-06]	92	+	intron	SMIM11	protein_coding
chr21	8254095	8254195	Peak_2172[gene=54065][PH=66][PH0=0.04][P=1.88e-06]	66	+	intron	SMIM11	protein_coding
chr21	8254312	8254412	Peak_2173[gene=54065][PH=33][PH0=0.04][P=1.88e-06]	33	+	intron	SMIM11	protein_coding
chr21	8254477	8254577	Peak_2174[gene=54065][PH=77][PH0=0.04][P=1.88e-06]	77	+	intron	SMIM11	protein_coding
chr21	8255278	8255378	Peak_2176[gene=54065][PH=81][PH0=0.04][P=1.88e-06]	81	+	intron	SMIM11	protein_coding
chr21	8255488	8255588	Peak_2177[gene=54065][PH=77][PH0=0.04][P=1.88e-06]	77	+	intron	SMIM11	protein_coding
chr21	8255608	8255708	Peak_2178[gene=54065][PH=42][PH0=0.04][P=1.88e-06]	42	+	intron	SMIM11	protein_coding
chr21	8258448	8258548	Peak_2182[gene=54065][PH=79][PH0=0.04][P=1.88e-06]	79	+	intron	SMIM11	protein_coding
chr21	8260498	8260598	Peak_2189[gene=54065][PH=87][PH0=0.04][P=1.88e-06]	87	+	intron	SMIM11	protein_coding
chr21	8379274	8379374	Peak_2191[gene=54065][PH=27][PH0=0.04][P=1.88e-06]	27	+	intron	SMIM11	protein_coding
chr21	8987864	8987964	Peak_2260[gene=54065][PH=7][PH0=0.04][P=3.45e-03]	7	+	downstream_10k	SMIM11	protein_coding
chr21	8988017	8988117	Peak_2261[gene=54065][PH=11][PH0=0.04][P=1.88e-06]	11	+	downstream_10k	SMIM11	protein_coding
chr21	8988265	8988365	Peak_2262[gene=54065][PH=95][PH0=0.04][P=1.88e-06]	95	+	downstream_10k	SMIM11	protein_coding
chr21	8988536	8988636	Peak_2263[gene=54065][PH=64][PH0=0.04][P=1.88e-06]	64	+	downstream_10k	SMIM11	protein_coding
chr21	8196227	8196327	Peak_2268[gene=102723553][PH=22][PH0=0.04][P=1.88e-06]	22	+	upstream_10k	LOC102723553	lncRNA
chr21	8250597	8250697	Peak_2303[gene=102723553][PH=24][PH0=0.04][P=1.88e-06]	24	+	intron	LOC102723553	lncRNA
chr21	8250695	8250795	Peak_2304[gene=102723553][PH=15][PH0=0.04][P=1.88e-06]	15	+	intron	LOC102723553	lncRNA
chr21	8250809	8250909	Peak_2305[gene=102723553][PH=12][PH0=0.04][P=1.88e-06]	12	+	intron	LOC102723553	lncRNA
chr21	8251899	8251999	Peak_2307[gene=102723553][PH=10][PH0=0.04][P=1.88e-06]	10	+	intron	LOC102723553	lncRNA
chr21	8252072	8252172	Peak_2308[gene=102723553][PH=23][PH0=0.04][P=1.88e-06]	23	+	intron	LOC102723553	lncRNA
chr21	8252849	8252949	Peak_2309[gene=102723553][PH=14][PH0=0.04][P=1.88e-06]	14	+	intron	LOC102723553	lncRNA
chr21	8253928	8254028	Peak_2314[gene=102723553][PH=92][PH0=0.04][P=1.88e-06]	92	+	intron	LOC102723553	lncRNA
chr21	8254095	8254195	Peak_2315[gene=102723553][PH=66][PH0=0.04][P=1.88e-06]	66	+	intron	LOC102723553	lncRNA
chr21	8254312	8254412	Peak_2316[gene=102723553][PH=33][PH0=0.04][P=1.88e-06]	33	+	intron	LOC102723553	lncRNA
chr21	8254477	8254577	Peak_2317[gene=102723553][PH=77][PH0=0.04][P=1.88e-06]	77	+	intron	LOC102723553	lncRNA
chr21	8255278	8255378	Peak_2319[gene=102723553][PH=81][PH0=0.04][P=1.88e-06]	81	+	intron	LOC102723553	lncRNA
chr21	8255488	8255588	Peak_2320[gene=102723553][PH=77][PH0=0.04][P=1.88e-06]	77	+	intron	LOC102723553	lncRNA
chr21	8255608	8255708	Peak_2321[gene=102723553][PH=42][PH0=0.04][P=1.88e-06]	42	+	intron	LOC102723553	lncRNA
chr21	8258448	8258548	Peak_2325[gene=102723553][PH=79][PH0=0.04][P=1.88e-06]	79	+	intron	LOC102723553	lncRNA
chr21	8260498	8260598	Peak_2332[gene=102723553][PH=87][PH0=0.04][P=1.88e-06]	87	+	intron	LOC102723553	lncRNA
chr21	8379274	8379374	Peak_2334[gene=102723553][PH=27][PH0=0.04][P=1.88e-06]	27	+	intron	LOC102723553	lncRNA
chr21	8987864	8987964	Peak_2403[gene=102723553][PH=7][PH0=0.04][P=3.44e-03]	7	+	downstream_10k	LOC102723553	lncRNA
chr21	8988017	8988117	Peak_2404[gene=102723553][PH=11][PH0=0.04][P=1.88e-06]	11	+	downstream_10k	LOC102723553	lncRNA
chr21	8988265	8988365	Peak_2405[gene=102723553][PH=95][PH0=0.04][P=1.88e-06]	95	+	downstream_10k	LOC102723553	lncRNA
chr21	8988536	8988636	Peak_2406[gene=102723553][PH=64][PH0=0.04][P=1.88e-06]	64	+	downstream_10k	LOC102723553	lncRNA
chr21	8250597	8250697	Peak_2434[gene=100500862][PH=24][PH0=1.28][P=5.50e-08]	24	+	intron	MIR3648-1	miRNA
chr21	8252072	8252172	Peak_2435[gene=100500862][PH=23][PH0=1.28][P=5.50e-08]	23	+	intron	MIR3648-1	miRNA
chr21	8253928	8254028	Peak_2436[gene=100500862][PH=92][PH0=1.28][P=5.50e-08]	92	+	intron	MIR3648-1	miRNA
chr21	8254095	8254195	Peak_2437[gene=100500862][PH=66][PH0=1.28][P=5.50e-08]	66	+	intron	MIR3648-1	miRNA
chr21	8254312	8254412	Peak_2438[gene=100500862][PH=33][PH0=1.28][P=5.50e-08]	33	+	intron	MIR3648-1	miRNA
chr21	8254477	8254577	Peak_2439[gene=100500862][PH=77][PH0=1.28][P=5.50e-08]	77	+	intron	MIR3648-1	miRNA
chr21	8255278	8255378	Peak_2441[gene=100500862][PH=81][PH0=1.28][P=5.50e-08]	81	+	intron	MIR3648-1	miRNA
chr21	8255488	8255588	Peak_2442[gene=100500862][PH=77][PH0=1.28][P=5.50e-08]	77	+	intron	MIR3648-1	miRNA
chr21	8255608	8255708	Peak_2443[gene=100500862][PH=42][PH0=1.28][P=5.50e-08]	42	+	intron	MIR3648-1	miRNA
chr21	8258448	8258548	Peak_2445[gene=100500862][PH=79][PH0=1.28][P=5.50e-08]	79	+	intron	MIR3648-1	miRNA
chr21	8260498	8260598	Peak_2452[gene=100500862][PH=87][PH0=1.28][P=5.50e-08]	87	+	intron	MIR3648-1	miRNA
chr21	8379274	8379374	Peak_2454[gene=100500862][PH=27][PH0=1.28][P=5.50e-08]	27	+	intron	MIR3648-1	miRNA
chr21	8250597	8250697	Peak_2523[gene=103504731][PH=24][PH0=1.28][P=5.50e-08]	24	+	intron	MIR3648-2	miRNA
chr21	8252072	8252172	Peak_2524[gene=103504731][PH=23][PH0=1.28][P=5.50e-08]	23	+	intron	MIR3648-2	miRNA
chr21	8253928	8254028	Peak_2525[gene=103504731][PH=92][PH0=1.28][P=5.50e-08]	92	+	intron	MIR3648-2	miRNA
chr21	8254095	8254195	Peak_2526[gene=103504731][PH=66][PH0=1.28][P=5.50e-08]	66	+	intron	MIR3648-2	miRNA
chr21	8254312	8254412	Peak_2527[gene=103504731][PH=33][PH0=1.28][P=5.50e-08]	33	+	intron	MIR3648-2	miRNA
chr21	8254477	8254577	Peak_2528[gene=103504731][PH=77][PH0=1.28][P=5.50e-08]	77	+	intron	MIR3648-2	miRNA
chr21	8255278	8255378	Peak_2530[gene=103504731][PH=81][PH0=1.28][P=5.50e-08]	81	+	intron	MIR3648-2	miRNA
chr21	8255488	8255588	Peak_2531[gene=103504731][PH=77][PH0=1.28][P=5.50e-08]	77	+	intron	MIR3648-2	miRNA
chr21	8255608	8255708	Peak_2532[gene=103504731][PH=42][PH0=1.28][P=5.50e-08]	42	+	intron	MIR3648-2	miRNA
chr21	8258448	8258548	Peak_2534[gene=103504731][PH=79][PH0=1.28][P=5.50e-08]	79	+	intron	MIR3648-2	miRNA
chr21	8260498	8260598	Peak_2541[gene=103504731][PH=87][PH0=1.28][P=5.50e-08]	87	+	intron	MIR3648-2	miRNA
chr21	8379274	8379374	Peak_2543[gene=103504731][PH=27][PH0=1.28][P=5.50e-08]	27	+	intron	MIR3648-2	miRNA
chr21	34099788	34099888	Peak_2619[gene=64968][PH=5][PH0=0.01][P=5.59e-05]	5	+	3'UTR	MRPS6	protein_coding
chr21	45505850	45505950	Peak_2624[gene=80781][PH=5][PH0=0.02][P=5.65e-03]	5	+	CDS	COL18A1	protein_coding
chr21	46498653	46498753	Peak_2625[gene=23181][PH=6][PH0=0.01][P=1.69e-06]	6	+	CDS	DIP2A	protein_coding
chr21	14084957	14085057	Peak_2629[gene=102724560][PH=20][PH0=0.00][P=1.00e-100]	20	-	upstream_10k	LOC102724560	lncRNA
chr21	14966438	14966538	Peak_2630[gene=102724560][PH=4][PH0=0.00][P=2.22e-02]	4	-	CDS	LOC102724560	lncRNA
chr21	17454794	17454894	Peak_2631[gene=102724560][PH=9][PH0=0.00][P=1.00e-100]	9	-	deep_intergenic	LOC102724560	lncRNA
chr21	14084957	14085057	Peak_2655[gene=875][PH=20][PH0=0.00][P=1.00e-100]	20	-	upstream_10k	CBS	protein_coding
chr21	14966438	14966538	Peak_2656[gene=875][PH=4][PH0=0.00][P=2.22e-02]	4	-	CDS	CBS	protein_coding
chr21	17454794	17454894	Peak_2657[gene=875][PH=9][PH0=0.00][P=1.00e-100]	9	-	deep_intergenic	CBS	protein_coding
chr21	14084957	14085057	Peak_2681[gene=102724594][PH=20][PH0=0.00][P=1.00e-100]	20	-	upstream_10k	LOC102724594	lncRNA
chr21	14966438	14966538	Peak_2682[gene=102724594][PH=4][PH0=0.00][P=2.15e-02]	4	-	CDS	LOC102724594	lncRNA
chr21	17454794	17454894	Peak_2683[gene=102724594][PH=9][PH0=0.00][P=1.00e-100]	9	-	deep_intergenic	LOC102724594	lncRNA
chr21	14084957	14085057	Peak_2708[gene=7307][PH=20][PH0=0.00][P=1.00e-100]	20	-	upstream_10k	U2AF1	protein_coding
chr21	14966438	14966538	Peak_2709[gene=7307][PH=4][PH0=0.00][P=2.15e-02]	4	-	CDS	U2AF1	protein_coding
chr21	17454794	17454894	Peak_2710[gene=7307][PH=9][PH0=0.00][P=1.00e-100]	9	-	deep_intergenic	U2AF1	protein_coding
chr21	14084957	14085057	Peak_2735[gene=106481742][PH=20][PH0=0.00][P=1.00e-100]	20	-	upstream_10k	FRGCA	lncRNA
chr21	14966438	14966538	Peak_2736[gene=106481742][PH=4][PH0=0.00][P=2.07e-02]	4	-	CDS	FRGCA	lncRNA
chr21	17454794	17454894	Peak_2737[gene=106481742][PH=9][PH0=0.00][P=1.00e-100]	9	-	deep_intergenic	FRGCA	lncRNA
chr21	14084957	14085057	Peak_2762[gene=106780825][PH=20][PH0=0.00][P=1.00e-100]	20	-	upstream_10k	LOC106780825	lncRNA
chr21	14966438	14966538	Peak_2763[gene=106780825][PH=4][PH0=0.00][P=2.07e-02]	4	-	CDS	LOC106780825	lncRNA
chr21	17454794	17454894	Peak_2764[gene=106780825][PH=9][PH0=0.00][P=1.00e-100]	9	-	deep_intergenic	LOC106780825	lncRNA
chr21	14084957	14085057	Peak_2789[gene=101928147][PH=20][PH0=0.00][P=1.88e-06]	20	-	upstream_10k	C21orf140	protein_coding
chr21	14966438	14966538	Peak_2790[gene=101928147][PH=4][PH0=0.00][P=9.75e-03]	4	-	CDS	C21orf140	protein_coding
chr21	17454794	17454894	Peak_2791[gene=101928147][PH=9][PH0=0.00][P=1.88e-06]	9	-	deep_intergenic	C21orf140	protein_coding
chr21	14966438	14966538	Peak_2807[gene=8204][PH=4][PH0=0.00][P=4.92e-03]	4	-	CDS	NRIP1	protein_coding
chr21	32607632	32607732	Peak_2813[gene=110091775][PH=5][PH0=0.02][P=6.86e-03]	5	-	CDS	CFAP298-TCP10L	protein_coding
chr21	32607632	32607732	Peak_2814[gene=56683][PH=5][PH0=0.03][P=1.94e-02]	5	-	CDS	CFAP298	protein_coding
chr21	35696792	35696892	Peak_2816[gene=101928269][PH=4][PH0=0.00][P=1.36e-04]	4	-	intron	LOC101928269	lncRNA
chr22	20585182	20585282	Peak_2820[gene=51586][PH=6][PH0=0.03][P=1.42e-04]	6	+	CDS||3'UTR	MED15	protein_coding
chr22	20917669	20917769	Peak_2821[gene=1399][PH=4][PH0=0.00][P=2.16e-02]	4	+	5'UTR	CRKL	protein_coding
chr22	21622754	21622854	Peak_2823[gene=7332][PH=5][PH0=0.02][P=1.69e-02]	5	+	3'UTR	UBE2L3	protein_coding
chr22	24441944	24442044	Peak_2828[gene=101730217][PH=5][PH0=0.01][P=2.58e-03]	5	+	3'UTR	SPECC1L-ADORA2A	protein_coding
chr22	24441944	24442044	Peak_2829[gene=135][PH=5][PH0=0.03][P=9.60e-03]	5	+	3'UTR	ADORA2A	protein_coding
chr22	24557711	24557811	Peak_2830[gene=6634][PH=6][PH0=0.03][P=1.04e-04]	6	+	CDS	SNRPD3	protein_coding
chr22	27958060	27958160	Peak_2832[gene=284900][PH=5][PH0=0.01][P=1.86e-04]	5	+	intron	TTC28-AS1	lncRNA
chr22	29603889	29603989	Peak_2833[gene=4771][PH=6][PH0=0.02][P=1.19e-04]	6	+	5'UTR	NF2	protein_coding
chr22	37805616	37805716	Peak_2836[gene=3005][PH=11][PH0=0.78][P=1.11e-02]	11	+	CDS	H1-0	protein_coding
chr22	37806123	37806223	Peak_2837[gene=3005][PH=11][PH0=0.78][P=1.11e-02]	11	+	CDS||3'UTR	H1-0	protein_coding
chr22	39514484	39514584	Peak_2838[gene=54471][PH=7][PH0=0.10][P=1.95e-03]	7	+	3'UTR	MIEF1	protein_coding
chr22	41621997	41622097	Peak_2845[gene=2547][PH=11][PH0=0.06][P=3.04e-09]	11	+	CDS||5'UTR	XRCC6	protein_coding
chr22	41636548	41636648	Peak_2846[gene=2547][PH=9][PH0=0.06][P=6.07e-09]	9	+	CDS	XRCC6	protein_coding
chr22	41866989	41867089	Peak_2849[gene=6721][PH=9][PH0=0.05][P=1.05e-08]	9	+	CDS	SREBF2	protein_coding
chr22	45164021	45164121	Peak_2854[gene=10762][PH=6][PH0=0.05][P=1.97e-03]	6	+	5'UTR	NUP50	protein_coding
chr22	17628630	17628730	Peak_2857[gene=529][PH=7][PH0=0.03][P=6.63e-07]	7	-	CDS||5'UTR	ATP6V1E1	protein_coding
chr22	19387724	19387824	Peak_2860[gene=7290][PH=6][PH0=0.02][P=5.30e-05]	6	-	CDS||3'UTR	HIRA	protein_coding
chr22	32895097	32895197	Peak_2869[gene=8224][PH=5][PH0=0.00][P=4.63e-07]	5	-	intron	SYN3	protein_coding
chr22	38220984	38221084	Peak_2872[gene=25829][PH=6][PH0=0.05][P=5.72e-03]	6	-	3'UTR	TMEM184B	protein_coding
chr22	38291022	38291122	Peak_2874[gene=102800317][PH=10][PH0=0.05][P=1.00e-100]	10	-	3'UTR	TPTEP2-CSNK1E	protein_coding
chr22	38298813	38298913	Peak_2875[gene=102800317][PH=7][PH0=0.05][P=9.15e-05]	7	-	CDS	TPTEP2-CSNK1E	protein_coding
chr22	38291022	38291122	Peak_2878[gene=1454][PH=10][PH0=0.17][P=1.03e-06]	10	-	3'UTR	CSNK1E	protein_coding
chr22	43167500	43167600	Peak_2892[gene=23170][PH=12][PH0=0.07][P=1.00e-100]	12	-	3'UTR	TTLL12	protein_coding
chr22	45185529	45185629	Peak_2893[gene=105373064][PH=5][PH0=0.01][P=3.82e-05]	5	-	intron	LOC105373064	lncRNA
chr3	9473371	9473471	Peak_2895[gene=55209][PH=7][PH0=0.04][P=1.11e-05]	7	+	CDS||3'UTR	SETD5	protein_coding
chr3	10149826	10149926	Peak_2896[gene=7428][PH=7][PH0=0.10][P=1.25e-03]	7	+	CDS||3'UTR	VHL	protein_coding
chr3	23919178	23919278	Peak_2900[gene=6138][PH=26][PH0=0.29][P=1.14e-09]	26	+	CDS||3'UTR	RPL15	protein_coding
chr3	41225651	41225751	Peak_2907[gene=1499][PH=6][PH0=0.03][P=2.15e-04]	6	+	CDS	CTNNB1	protein_coding
chr3	42646592	42646692	Peak_2909[gene=4820][PH=6][PH0=0.04][P=1.67e-03]	6	+	3'UTR	NKTR	protein_coding
chr3	50758479	50758579	Peak_2915[gene=1795][PH=4][PH0=0.00][P=6.11e-03]	4	+	intron	DOCK3	protein_coding
chr3	52211317	52211417	Peak_2918[gene=211][PH=6][PH0=0.04][P=6.75e-04]	6	+	CDS	ALAS1	protein_coding
chr3	52692896	52692996	Peak_2923[gene=26354][PH=9][PH0=0.26][P=7.94e-04]	9	+	CDS	GNL3	protein_coding
chr3	54626169	54626269	Peak_2924[gene=55799][PH=4][PH0=0.00][P=2.83e-03]	4	+	intron	CACNA2D3	protein_coding
chr3	57557209	57557309	Peak_2925[gene=201626][PH=7][PH0=0.02][P=4.96e-08]	7	+	CDS	PDE12	protein_coding
chr3	111072112	111072212	Peak_2935[gene=25945][PH=5][PH0=0.01][P=3.48e-05]	5	+	CDS||5'UTR	NECTIN3	protein_coding
chr3	127672604	127672704	Peak_2937[gene=50512][PH=6][PH0=0.03][P=2.13e-04]	6	+	3'UTR	PODXL2	protein_coding
chr3	128071273	128071373	Peak_2938[gene=29927][PH=8][PH0=0.11][P=5.66e-05]	8	+	3'UTR	SEC61A1	protein_coding
chr3	128813445	128813545	Peak_2941[gene=7879][PH=8][PH0=0.02][P=1.00e-100]	8	+	3'UTR	RAB7A	protein_coding
chr3	130579849	130579949	Peak_2943[gene=131873][PH=3][PH0=0.00][P=1.74e-02]	3	+	intron	COL6A6	protein_coding
chr3	140941878	140941978	Peak_2946[gene=55186][PH=5][PH0=0.03][P=1.24e-02]	5	+	5'UTR	SLC25A36	protein_coding
chr3	141147764	141147864	Peak_2947[gene=92369][PH=5][PH0=0.01][P=2.19e-04]	5	+	3'UTR	SPSB4	protein_coding
chr3	142979580	142979680	Peak_2948[gene=101927832][PH=5][PH0=0.00][P=2.35e-06]	5	+	intron	PAQR9-AS1	lncRNA
chr3	150409061	150409161	Peak_2950[gene=9819][PH=7][PH0=0.04][P=3.24e-06]	7	+	5'UTR	TSC22D2	protein_coding
chr3	179779602	179779702	Peak_2959[gene=8975][PH=13][PH0=0.01][P=1.00e-100]	13	+	intron	USP13	protein_coding
chr3	184180147	184180247	Peak_2963[gene=8893][PH=6][PH0=0.02][P=6.00e-05]	6	+	CDS	EIF2B5	protein_coding
chr3	184314605	184314705	Peak_2964[gene=8893][PH=5][PH0=0.02][P=1.81e-02]	5	+	5'UTR	EIF2B5	protein_coding
chr3	9986577	9986677	Peak_2972[gene=55831][PH=5][PH0=0.01][P=4.94e-04]	5	-	CDS||5'UTR	EMC3	protein_coding
chr3	12840270	12840370	Peak_2973[gene=6161][PH=35][PH0=0.33][P=1.00e-100]	35	-	5'UTR	RPL32	protein_coding
chr3	12840270	12840370	Peak_2974[gene=619563][PH=35][PH0=7.37][P=3.11e-07]	35	-	5'UTR	SNORA7A	snoRNA
chr3	16464280	16464380	Peak_2977[gene=23180][PH=6][PH0=0.00][P=1.00e-100]	6	-	intron	RFTN1	protein_coding
chr3	25664709	25664809	Peak_2978[gene=7155][PH=5][PH0=0.02][P=1.53e-03]	5	-	intron	TOP2B	protein_coding
chr3	33014109	33014209	Peak_2980[gene=2720][PH=5][PH0=0.01][P=1.37e-03]	5	-	CDS	GLB1	protein_coding
chr3	43080858	43080958	Peak_2982[gene=84892][PH=7][PH0=0.04][P=1.88e-06]	7	-	CDS	POMGNT2	protein_coding
chr3	47852864	47852964	Peak_2986[gene=4134][PH=5][PH0=0.01][P=4.41e-03]	5	-	CDS||3'UTR	MAP4	protein_coding
chr3	48158211	48158311	Peak_2987[gene=993][PH=6][PH0=0.07][P=2.70e-02]	6	-	3'UTR	CDC25A	protein_coding
chr3	48158414	48158514	Peak_2988[gene=993][PH=7][PH0=0.07][P=3.37e-04]	7	-	3'UTR	CDC25A	protein_coding
chr3	48601327	48601427	Peak_2989[gene=7384][PH=7][PH0=0.09][P=3.66e-04]	7	-	CDS||3'UTR	UQCRC1	protein_coding
chr3	49359258	49359358	Peak_2991[gene=387][PH=5][PH0=0.03][P=4.23e-02]	5	-	3'UTR	RHOA	protein_coding
chr3	53229262	53229362	Peak_2994[gene=7086][PH=7][PH0=0.06][P=1.02e-04]	7	-	CDS||3'UTR	TKT	protein_coding
chr3	57597071	57597171	Peak_2995[gene=378][PH=7][PH0=0.05][P=1.04e-05]	7	-	CDS||5'UTR	ARF4	protein_coding
chr3	57597230	57597330	Peak_2996[gene=378][PH=9][PH0=0.05][P=1.85e-09]	9	-	5'UTR	ARF4	protein_coding
chr3	79018876	79018976	Peak_3001[gene=6091][PH=4][PH0=0.00][P=2.05e-02]	4	-	5'UTR	ROBO1	protein_coding
chr3	88058846	88058946	Peak_3002[gene=8545][PH=6][PH0=0.01][P=3.82e-06]	6	-	5'UTR	CGGBP1	protein_coding
chr3	98593531	98593631	Peak_3004[gene=1371][PH=6][PH0=0.06][P=2.57e-03]	6	-	5'UTR	CPOX	protein_coding
chr3	120395036	120395136	Peak_3006[gene=11167][PH=6][PH0=0.01][P=1.42e-06]	6	-	3'UTR	FSTL1	protein_coding
chr3	121728444	121728544	Peak_3007[gene=2804][PH=5][PH0=0.01][P=1.24e-03]	5	-	intron	GOLGB1	protein_coding
chr3	134478163	134478263	Peak_3014[gene=25847][PH=5][PH0=0.04][P=2.48e-02]	5	-	3'UTR	ANAPC13	protein_coding
chr3	136736366	136736466	Peak_3015[gene=10274][PH=5][PH0=0.01][P=5.44e-05]	5	-	intron	STAG1	protein_coding
chr3	156544327	156544427	Peak_3018[gene=6747][PH=6][PH0=0.03][P=3.27e-05]	6	-	CDS	SSR3	protein_coding
chr3	160565205	160565305	Peak_3022[gene=3840][PH=5][PH0=0.03][P=2.28e-02]	5	-	CDS||5'UTR	KPNA4	protein_coding
chr3	169483820	169483920	Peak_3024[gene=2122][PH=4][PH0=0.00][P=2.09e-02]	4	-	intron	MECOM	protein_coding
chr3	196554706	196554806	Peak_3031[gene=348793][PH=4][PH0=0.01][P=3.80e-02]	4	-	CDS||5'UTR	WDR53	protein_coding
chr4	2928788	2928888	Peak_3034[gene=118][PH=5][PH0=0.02][P=1.81e-03]	5	+	3'UTR	ADD1	protein_coding
chr4	2928916	2929016	Peak_3035[gene=118][PH=5][PH0=0.02][P=1.81e-03]	5	+	3'UTR	ADD1	protein_coding
chr4	7582486	7582586	Peak_3038[gene=57537][PH=25][PH0=0.01][P=3.89e-08]	25	+	intron	SORCS2	protein_coding
chr4	7582572	7582672	Peak_3039[gene=57537][PH=22][PH0=0.01][P=3.89e-08]	22	+	intron	SORCS2	protein_coding
chr4	17625156	17625256	Peak_3041[gene=80306][PH=6][PH0=0.05][P=1.52e-03]	6	+	3'UTR	MED28	protein_coding
chr4	17834339	17834439	Peak_3042[gene=64151][PH=5][PH0=0.03][P=2.99e-02]	5	+	CDS||3'UTR	NCAPG	protein_coding
chr4	26432885	26432985	Peak_3048[gene=3516][PH=4][PH0=0.00][P=1.69e-02]	4	+	3'UTR	RBPJ	protein_coding
chr4	39710849	39710949	Peak_3049[gene=3093][PH=6][PH0=0.02][P=1.86e-05]	6	+	intron	UBE2K	protein_coding
chr4	41600043	41600143	Peak_3050[gene=22998][PH=4][PH0=0.00][P=1.22e-03]	4	+	intron	LIMCH1	protein_coding
chr4	53442636	53442736	Peak_3053[gene=5156][PH=4][PH0=0.00][P=1.83e-03]	4	+	CDS||3'UTR	PDGFRA	protein_coding
chr4	55396196	55396296	Peak_3056[gene=55858][PH=5][PH0=0.03][P=1.57e-02]	5	+	CDS	TMEM165	protein_coding
chr4	85739165	85739265	Peak_3057[gene=83478][PH=4][PH0=0.00][P=1.20e-04]	4	+	intron	ARHGAP24	protein_coding
chr4	107858444	107858544	Peak_3061[gene=166929][PH=5][PH0=0.01][P=5.28e-05]	5	+	5'UTR	SGMS2	protein_coding
chr4	119237371	119237471	Peak_3064[gene=54532][PH=9][PH0=0.02][P=1.00e-100]	9	+	intron	USP53	protein_coding
chr4	119237467	119237567	Peak_3065[gene=54532][PH=6][PH0=0.02][P=1.13e-05]	6	+	intron	USP53	protein_coding
chr4	145112256	145112356	Peak_3068[gene=6059][PH=5][PH0=0.01][P=3.68e-04]	5	+	CDS||3'UTR	ABCE1	protein_coding
chr4	155802459	155802559	Peak_3070[gene=2983][PH=4][PH0=0.01][P=3.95e-02]	4	+	CDS	GUCY1B1	protein_coding
chr4	168832086	168832186	Peak_3073[gene=23022][PH=4][PH0=0.00][P=8.90e-03]	4	+	5'UTR	PALLD	protein_coding
chr4	1712201	1712301	Peak_3074[gene=7884][PH=7][PH0=0.04][P=5.45e-06]	7	-	CDS||5'UTR	SLBP	protein_coding
chr4	53637287	53637387	Peak_3082[gene=84708][PH=6][PH0=0.00][P=1.00e-100]	6	-	intron	LNX1	protein_coding
chr4	77075870	77075970	Peak_3088[gene=10983][PH=10][PH0=0.07][P=1.00e-100]	10	-	5'UTR	CCNI	protein_coding
chr4	82429232	82429332	Peak_3092[gene=9987][PH=7][PH0=0.14][P=7.36e-03]	7	-	CDS	HNRNPDL	protein_coding
chr4	82900076	82900176	Peak_3095[gene=22872][PH=6][PH0=0.05][P=3.95e-03]	6	-	5'UTR	SEC31A	protein_coding
chr4	105682986	105683086	Peak_3101[gene=57117][PH=7][PH0=0.00][P=1.00e-100]	7	-	CDS	INTS12	protein_coding
chr4	107236488	107236588	Peak_3105[gene=27123][PH=4][PH0=0.00][P=2.87e-03]	4	-	intron	DKK2	protein_coding
chr4	173332110	173332210	Peak_3109[gene=3148][PH=16][PH0=0.42][P=5.29e-10]	16	-	CDS	HMGB2	protein_coding
chr5	10264728	10264828	Peak_3114[gene=22948][PH=6][PH0=0.04][P=6.26e-04]	6	+	CDS||3'UTR	CCT5	protein_coding
chr5	10374605	10374705	Peak_3116[gene=10299][PH=11][PH0=0.03][P=1.00e-100]	11	+	intron	MARCHF6	protein_coding
chr5	36984806	36984906	Peak_3119[gene=25836][PH=5][PH0=0.01][P=4.47e-04]	5	+	CDS	NIPBL	protein_coding
chr5	72196349	72196449	Peak_3127[gene=4131][PH=7][PH0=0.03][P=1.09e-06]	7	+	CDS	MAP1B	protein_coding
chr5	72997688	72997788	Peak_3128[gene=115548][PH=4][PH0=0.00][P=7.22e-03]	4	+	intron	FCHO2	protein_coding
chr5	73505323	73505423	Peak_3129[gene=689][PH=8][PH0=0.15][P=2.14e-04]	8	+	3'UTR	BTF3	protein_coding
chr5	77030403	77030503	Peak_3131[gene=55109][PH=6][PH0=0.01][P=3.33e-07]	6	+	CDS||5'UTR	AGGF1	protein_coding
chr5	81205601	81205701	Peak_3133[gene=5924][PH=6][PH0=0.00][P=1.00e-100]	6	+	intron	RASGRF2	protein_coding
chr5	117761116	117761216	Peak_3137[gene=102467224][PH=3][PH0=0.00][P=4.16e-02]	3	+	intron	LINC02147	lncRNA
chr5	123512258	123512358	Peak_3138[gene=1456][PH=7][PH0=0.01][P=1.00e-100]	7	+	5'UTR	CSNK1G3	protein_coding
chr5	132867469	132867569	Peak_3140[gene=27089][PH=11][PH0=0.29][P=3.93e-07]	11	+	CDS	UQCRQ	protein_coding
chr5	139364610	139364710	Peak_3167[gene=51247][PH=5][PH0=0.02][P=3.44e-03]	5	+	CDS	PAIP2	protein_coding
chr5	139561627	139561727	Peak_3168[gene=7322][PH=16][PH0=0.02][P=1.00e-100]	16	+	5'UTR	UBE2D2	protein_coding
chr5	140524152	140524252	Peak_3170[gene=404734][PH=5][PH0=0.02][P=6.69e-03]	5	+	CDS||5'UTR	ANKHD1-EIF4EBP3	protein_coding
chr5	140524152	140524252	Peak_3171[gene=54882][PH=5][PH0=0.02][P=6.12e-03]	5	+	CDS||5'UTR	ANKHD1	protein_coding
chr5	171387850	171387950	Peak_3179[gene=4869][PH=8][PH0=0.06][P=8.57e-07]	8	+	CDS||5'UTR	NPM1	protein_coding
chr5	176494174	176494274	Peak_3183[gene=23197][PH=6][PH0=0.02][P=4.66e-05]	6	+	CDS	FAF2	protein_coding
chr5	178055871	178055971	Peak_3189[gene=653316][PH=5][PH0=0.01][P=3.29e-04]	5	+	intron	FAM153CP	lncRNA
chr5	205505	205605	Peak_3194[gene=133957][PH=5][PH0=0.03][P=7.99e-03]	5	-	CDS	CCDC127	protein_coding
chr5	25190334	25190434	Peak_3196[gene=105374694][PH=5][PH0=0.01][P=9.97e-06]	5	-	intron	LINC02228	lncRNA
chr5	32173824	32173924	Peak_3197[gene=64083][PH=5][PH0=0.02][P=5.05e-03]	5	-	CDS	GOLPH3	protein_coding
chr5	37145400	37145500	Peak_3198[gene=65250][PH=6][PH0=0.01][P=3.04e-08]	6	-	intron	CPLANE1	protein_coding
chr5	42800285	42800385	Peak_3202[gene=6414][PH=4][PH0=0.00][P=2.80e-03]	4	-	3'UTR	SELENOP	protein_coding
chr5	56174940	56175040	Peak_3204[gene=79722][PH=4][PH0=0.00][P=4.93e-05]	4	-	intron	ANKRD55	protein_coding
chr5	72220759	72220859	Peak_3206[gene=23107][PH=5][PH0=0.01][P=7.76e-05]	5	-	3'UTR	MRPS27	protein_coding
chr5	75511500	75511600	Peak_3208[gene=10087][PH=6][PH0=0.01][P=2.44e-07]	6	-	CDS||5'UTR	CERT1	protein_coding
chr5	77492329	77492429	Peak_3209[gene=55255][PH=4][PH0=0.00][P=2.91e-03]	4	-	5'UTR	WDR41	protein_coding
chr5	77708220	77708320	Peak_3210[gene=6902][PH=8][PH0=0.01][P=1.26e-08]	8	-	CDS	TBCA	protein_coding
chr5	80650095	80650195	Peak_3213[gene=1719][PH=10][PH0=0.44][P=8.68e-03]	10	-	5'UTR	DHFR	protein_coding
chr5	80651477	80651577	Peak_3218[gene=1719][PH=80][PH0=0.44][P=2.03e-09]	80	-	intron	DHFR	protein_coding
chr5	93683146	93683246	Peak_3221[gene=83989][PH=22][PH0=0.00][P=1.00e-100]	22	-	intron	FAM172A	protein_coding
chr5	134225778	134225878	Peak_3225[gene=51265][PH=4][PH0=0.00][P=1.06e-02]	4	-	CDS||5'UTR	CDKL3	protein_coding
chr5	137752918	137753018	Peak_3226[gene=10949][PH=8][PH0=0.22][P=5.27e-03]	8	-	3'UTR	HNRNPA0	protein_coding
chr5	137754214	137754314	Peak_3227[gene=10949][PH=12][PH0=0.22][P=2.46e-09]	12	-	5'UTR	HNRNPA0	protein_coding
chr5	138285331	138285431	Peak_3230[gene=995][PH=4][PH0=0.01][P=2.31e-02]	4	-	3'UTR	CDC25C	protein_coding
chr5	141319249	141319349	Peak_3232[gene=6879][PH=11][PH0=0.70][P=3.95e-03]	11	-	CDS	TAF7	protein_coding
chr5	150446775	150446875	Peak_3237[gene=6208][PH=8][PH0=0.10][P=8.60e-06]	8	-	CDS	RPS14	protein_coding
chr5	168556262	168556362	Peak_3239[gene=79646][PH=6][PH0=0.06][P=5.15e-03]	6	-	3'UTR	PANK3	protein_coding
chr5	176397613	176397713	Peak_3241[gene=1212][PH=5][PH0=0.03][P=2.82e-02]	5	-	CDS||3'UTR	CLTB	protein_coding
chr5	177337332	177337432	Peak_3242[gene=10960][PH=8][PH0=0.07][P=1.42e-06]	8	-	CDS	LMAN2	protein_coding
chr5	180249033	180249133	Peak_3244[gene=5601][PH=5][PH0=0.02][P=4.43e-03]	5	-	CDS||3'UTR	MAPK9	protein_coding
chr5	180792363	180792463	Peak_3245[gene=4245][PH=8][PH0=0.06][P=4.77e-07]	8	-	CDS	MGAT1	protein_coding
chr5	181191639	181191739	Peak_3247[gene=102577426][PH=22][PH0=1.02][P=1.00e-100]	22	-	intron	LINC01962	lncRNA
chr5	181239461	181239561	Peak_3249[gene=10399][PH=12][PH0=0.64][P=4.56e-04]	12	-	CDS||3'UTR	RACK1	protein_coding
chr5	181243277	181243377	Peak_3254[gene=10399][PH=29][PH0=0.64][P=1.00e-100]	29	-	CDS||5'UTR	RACK1	protein_coding
chr6	2765675	2765775	Peak_3257[gene=56897][PH=9][PH0=0.05][P=3.04e-09]	9	+	CDS	WRNIP1	protein_coding
chr6	4021297	4021397	Peak_3258[gene=8899][PH=5][PH0=0.02][P=3.19e-03]	5	+	5'UTR	PRPF4B	protein_coding
chr6	13186683	13186783	Peak_3259[gene=221692][PH=6][PH0=0.00][P=4.06e-08]	6	+	intron	PHACTR1	protein_coding
chr6	13247797	13247897	Peak_3263[gene=221692][PH=7][PH0=0.00][P=4.06e-08]	7	+	intron	PHACTR1	protein_coding
chr6	24667145	24667245	Peak_3264[gene=55856][PH=4][PH0=0.00][P=1.03e-03]	4	+	5'UTR	ACOT13	protein_coding
chr6	26156470	26156570	Peak_3265[gene=3008][PH=25][PH0=4.15][P=2.86e-05]	25	+	CDS	H1-4	protein_coding
chr6	26204886	26204986	Peak_3267[gene=8367][PH=11][PH0=0.70][P=2.22e-03]	11	+	CDS||3'UTR	H4C5	protein_coding
chr6	27133297	27133397	Peak_3270[gene=8969][PH=9][PH0=0.28][P=3.04e-04]	9	+	CDS	H2AC11	protein_coding
chr6	34925452	34925552	Peak_3274[gene=23294][PH=5][PH0=0.01][P=5.53e-04]	5	+	intron	ANKS1A	protein_coding
chr6	36594372	36594472	Peak_3275[gene=6428][PH=8][PH0=0.13][P=1.33e-04]	8	+	5'UTR	SRSF3	protein_coding
chr6	42887523	42887623	Peak_3280[gene=285855][PH=8][PH0=0.12][P=3.52e-05]	8	+	3'UTR	RPL7L1	protein_coding
chr6	44154689	44154789	Peak_3281[gene=55362][PH=5][PH0=0.03][P=1.19e-02]	5	+	CDS||3'UTR	TMEM63B	protein_coding
chr6	44250387	44250487	Peak_3282[gene=3326][PH=14][PH0=0.42][P=2.72e-09]	14	+	CDS	HSP90AB1	protein_coding
chr6	61574134	61574234	Peak_3286[gene=100463487][PH=32][PH0=2.95][P=1.48e-10]	32	+	5'UTR	MTRNR2L9	processed_pseudogene
chr6	63576704	63576804	Peak_3287[gene=7803][PH=5][PH0=0.01][P=3.01e-04]	5	+	5'UTR	PTP4A1	protein_coding
chr6	73476009	73476109	Peak_3288[gene=25821][PH=8][PH0=0.01][P=1.00e-100]	8	+	intron	MTO1	protein_coding
chr6	111024192	111024292	Peak_3296[gene=84154][PH=6][PH0=0.02][P=3.73e-06]	6	+	CDS||3'UTR	RPF2	protein_coding
chr6	133272791	133272891	Peak_3301[gene=2070][PH=10][PH0=0.01][P=1.00e-100]	10	+	intron	EYA4	protein_coding
chr6	133272905	133273005	Peak_3302[gene=2070][PH=16][PH0=0.01][P=1.00e-100]	16	+	intron	EYA4	protein_coding
chr6	139167009	139167109	Peak_3303[gene=51696][PH=9][PH0=0.04][P=1.00e-100]	9	+	CDS	HECA	protein_coding
chr6	148519639	148519739	Peak_3304[gene=23328][PH=4][PH0=0.00][P=1.41e-02]	4	+	CDS	SASH1	protein_coding
chr6	154190295	154190395	Peak_3308[gene=4988][PH=10][PH0=0.00][P=1.00e-100]	10	+	intron	OPRM1	protein_coding
chr6	154733826	154733926	Peak_3309[gene=22828][PH=6][PH0=0.02][P=2.46e-05]	6	+	CDS||5'UTR	SCAF8	protein_coding
chr6	167951298	167951398	Peak_3311[gene=4301][PH=5][PH0=0.02][P=6.03e-03]	5	+	CDS	AFDN	protein_coding
chr6	168658070	168658170	Peak_3312[gene=64094][PH=6][PH0=0.00][P=1.00e-100]	6	+	intron	SMOC2	protein_coding
chr6	7309933	7310033	Peak_3317[gene=6745][PH=11][PH0=0.03][P=1.00e-100]	11	-	CDS	SSR1	protein_coding
chr6	7339321	7339421	Peak_3318[gene=285782][PH=4][PH0=0.01][P=5.27e-03]	4	-	intron	CAGE1	protein_coding
chr6	10398610	10398710	Peak_3322[gene=7020][PH=7][PH0=0.04][P=3.81e-06]	7	-	CDS||3'UTR	TFAP2A	protein_coding
chr6	27146541	27146641	Peak_3324[gene=85236][PH=9][PH0=0.12][P=8.35e-07]	9	-	CDS	H2BC12	protein_coding
chr6	53043407	53043507	Peak_3331[gene=22858][PH=5][PH0=0.01][P=2.62e-04]	5	-	intron	CILK1	protein_coding
chr6	53275198	53275298	Peak_3332[gene=60481][PH=6][PH0=0.02][P=1.38e-05]	6	-	CDS	ELOVL5	protein_coding
chr6	73372958	73373058	Peak_3336[gene=441161][PH=7][PH0=0.02][P=1.07e-07]	7	-	intron	OOEP	protein_coding
chr6	85611885	85611985	Peak_3342[gene=57231][PH=7][PH0=0.01][P=7.75e-09]	7	-	3'UTR	SNX14	protein_coding
chr6	85611885	85611985	Peak_3343[gene=10492][PH=7][PH0=0.04][P=3.00e-06]	7	-	3'UTR	SYNCRIP	protein_coding
chr6	138092060	138092160	Peak_3351[gene=64065][PH=5][PH0=0.03][P=2.07e-02]	5	-	CDS	PERP	protein_coding
chr6	138606468	138606568	Peak_3352[gene=57224][PH=5][PH0=0.01][P=1.08e-04]	5	-	intron	NHSL1	protein_coding
chr7	2380281	2380381	Peak_3360[gene=8662][PH=8][PH0=0.06][P=6.57e-07]	8	+	3'UTR	EIF3B	protein_coding
chr7	26202297	26202397	Peak_3368[gene=11335][PH=6][PH0=0.06][P=3.20e-03]	6	+	5'UTR	CBX3	protein_coding
chr7	38207540	38207640	Peak_3369[gene=83930][PH=4][PH0=0.01][P=2.40e-02]	4	+	CDS	STARD3NL	protein_coding
chr7	39950472	39950572	Peak_3371[gene=8621][PH=5][PH0=0.01][P=1.56e-03]	5	+	5'UTR	CDK13	protein_coding
chr7	44213151	44213251	Peak_3372[gene=10652][PH=6][PH0=0.07][P=6.73e-03]	6	+	3'UTR	YKT6	protein_coding
chr7	44801409	44801509	Peak_3373[gene=5478][PH=8][PH0=0.02][P=1.00e-100]	8	+	CDS||3'UTR	PPIA	protein_coding
chr7	48632738	48632838	Peak_3374[gene=154664][PH=22][PH0=0.00][P=3.36e-08]	22	+	intron	ABCA13	protein_coding
chr7	74196733	74196833	Peak_3382[gene=7458][PH=15][PH0=0.10][P=1.00e-100]	15	+	3'UTR	EIF4H	protein_coding
chr7	100678716	100678816	Peak_3393[gene=2783][PH=10][PH0=0.26][P=1.22e-05]	10	+	CDS||3'UTR	GNB2	protein_coding
chr7	100875162	100875262	Peak_3394[gene=51593][PH=9][PH0=0.13][P=1.67e-06]	9	+	5'UTR	SRRT	protein_coding
chr7	139273273	139273373	Peak_3401[gene=254048][PH=5][PH0=0.03][P=3.77e-02]	5	+	CDS	UBN2	protein_coding
chr7	139340696	139340796	Peak_3402[gene=154791][PH=23][PH0=0.20][P=1.00e-100]	23	+	intron	FMC1	protein_coding
chr7	139340696	139340796	Peak_3403[gene=51631][PH=23][PH0=0.05][P=1.00e-100]	23	+	intron	LUC7L2	protein_coding
chr7	139360055	139360155	Peak_3405[gene=100996928][PH=6][PH0=0.04][P=1.27e-03]	6	+	5'UTR	FMC1-LUC7L2	protein_coding
chr7	149225633	149225733	Peak_3410[gene=8427][PH=6][PH0=0.05][P=3.96e-03]	6	+	3'UTR	ZNF282	protein_coding
chr7	150857539	150857639	Peak_3411[gene=26][PH=5][PH0=0.01][P=2.19e-05]	5	+	CDS||5'UTR	AOC1	protein_coding
chr7	155700790	155700890	Peak_3413[gene=155435][PH=8][PH0=0.03][P=9.68e-09]	8	+	CDS	RBM33	protein_coding
chr7	157416273	157416373	Peak_3414[gene=10049][PH=6][PH0=0.03][P=1.41e-04]	6	+	3'UTR	DNAJB6	protein_coding
chr7	157416349	157416449	Peak_3415[gene=10049][PH=5][PH0=0.03][P=2.67e-02]	5	+	3'UTR	DNAJB6	protein_coding
chr7	1502955	1503055	Peak_3416[gene=26173][PH=7][PH0=0.09][P=1.61e-03]	7	-	CDS	INTS1	protein_coding
chr7	4815306	4815406	Peak_3419[gene=55698][PH=5][PH0=0.01][P=6.35e-04]	5	-	CDS||3'UTR	RADIL	protein_coding
chr7	4816221	4816321	Peak_3420[gene=55698][PH=5][PH0=0.01][P=6.35e-04]	5	-	CDS||3'UTR	RADIL	protein_coding
chr7	5528454	5528554	Peak_3423[gene=60][PH=7][PH0=0.10][P=2.11e-03]	7	-	CDS||3'UTR	ACTB	protein_coding
chr7	5529211	5529311	Peak_3425[gene=60][PH=11][PH0=0.10][P=1.00e-100]	11	-	CDS	ACTB	protein_coding
chr7	5529584	5529684	Peak_3426[gene=60][PH=8][PH0=0.10][P=2.88e-05]	8	-	CDS||5'UTR	ACTB	protein_coding
chr7	6175180	6175280	Peak_3428[gene=9265][PH=7][PH0=0.01][P=1.00e-100]	7	-	intron	CYTH3	protein_coding
chr7	6461541	6461641	Peak_3429[gene=221955][PH=5][PH0=0.02][P=4.39e-03]	5	-	3'UTR	DAGLB	protein_coding
chr7	6461541	6461641	Peak_3430[gene=11014][PH=5][PH0=0.02][P=8.95e-03]	5	-	3'UTR	KDELR2	protein_coding
chr7	22511844	22511944	Peak_3433[gene=256227][PH=4][PH0=0.00][P=1.24e-02]	4	-	intron	STEAP1B	protein_coding
chr7	27143447	27143547	Peak_3435[gene=3202][PH=9][PH0=0.42][P=1.01e-02]	9	-	CDS	HOXA5	protein_coding
chr7	43645257	43645357	Peak_3438[gene=55744][PH=5][PH0=0.01][P=1.59e-03]	5	-	CDS	COA1	protein_coding
chr7	99396106	99396206	Peak_3455[gene=11333][PH=7][PH0=0.07][P=1.01e-04]	7	-	3'UTR	PDAP1	protein_coding
chr7	100095769	100095869	Peak_3459[gene=4176][PH=10][PH0=0.40][P=1.08e-03]	10	-	CDS||3'UTR	MCM7	protein_coding
chr7	101238028	101238128	Peak_3460[gene=24146][PH=7][PH0=0.10][P=6.93e-04]	7	-	5'UTR	CLDN15	protein_coding
chr7	105142274	105142374	Peak_3461[gene=6733][PH=5][PH0=0.01][P=2.34e-04]	5	-	CDS	SRPK2	protein_coding
chr7	106112209	106112309	Peak_3463[gene=6856][PH=5][PH0=0.02][P=2.08e-03]	5	-	CDS||5'UTR	SYPL1	protein_coding
chr7	123748725	123748825	Peak_3464[gene=8976][PH=5][PH0=0.02][P=3.41e-03]	5	-	CDS||5'UTR	WASL	protein_coding
chr7	130616850	130616950	Peak_3466[gene=26958][PH=4][PH0=0.01][P=1.12e-02]	4	-	intron	COPG2	protein_coding
chr7	133035456	133035556	Peak_3469[gene=54927][PH=11][PH0=0.02][P=2.10e-08]	11	-	intron	CHCHD3	protein_coding
chr7	135977160	135977260	Peak_3473[gene=136319][PH=7][PH0=0.04][P=5.90e-06]	7	-	5'UTR	MTPN	protein_coding
chr7	135977160	135977260	Peak_3474[gene=767558][PH=7][PH0=0.04][P=5.90e-06]	7	-	5'UTR	LUZP6	protein_coding
chr7	138001715	138001815	Peak_3476[gene=64764][PH=5][PH0=0.02][P=2.00e-02]	5	-	5'UTR	CREB3L2	protein_coding
chr7	139562928	139563028	Peak_3477[gene=28996][PH=7][PH0=0.02][P=5.05e-07]	7	-	3'UTR	HIPK2	protein_coding
chr7	149474988	149475088	Peak_3482[gene=155061][PH=8][PH0=0.07][P=2.66e-06]	8	-	CDS	ZNF746	protein_coding
chr7	149589029	149589129	Peak_3483[gene=79970][PH=5][PH0=0.03][P=2.14e-02]	5	-	intron	ZNF767P	transcribed_unprocessed_pseudogene
chr8	35573360	35573460	Peak_3489[gene=137970][PH=6][PH0=0.00][P=1.00e-100]	6	+	intron	UNC5D	protein_coding
chr8	38176923	38177023	Peak_3494[gene=9530][PH=5][PH0=0.02][P=2.94e-03]	5	+	CDS	BAG4	protein_coding
chr8	43023912	43024012	Peak_3496[gene=84376][PH=4][PH0=0.01][P=2.67e-02]	4	+	3'UTR	HOOK3	protein_coding
chr8	60621743	60621843	Peak_3498[gene=5862][PH=4][PH0=0.01][P=4.55e-02]	4	+	3'UTR	RAB2A	protein_coding
chr8	68717262	68717362	Peak_3499[gene=116328][PH=12][PH0=0.00][P=3.45e-08]	12	+	intron	C8orf34	protein_coding
chr8	89758052	89758152	Peak_3500[gene=8767][PH=6][PH0=0.01][P=4.89e-07]	6	+	CDS||5'UTR	RIPK2	protein_coding
chr8	96494130	96494230	Peak_3502[gene=6383][PH=6][PH0=0.01][P=2.26e-07]	6	+	5'UTR	SDC2	protein_coding
chr8	97644384	97644484	Peak_3504[gene=92140][PH=5][PH0=0.03][P=2.21e-02]	5	+	5'UTR	MTDH	protein_coding
chr8	97726493	97726593	Peak_3506[gene=92140][PH=5][PH0=0.03][P=2.21e-02]	5	+	3'UTR	MTDH	protein_coding
chr8	98141326	98141426	Peak_3507[gene=10940][PH=4][PH0=0.01][P=7.69e-03]	4	+	intron	POP1	protein_coding
chr8	145055759	145055859	Peak_3511[gene=65265][PH=7][PH0=0.18][P=1.81e-02]	7	+	3'UTR	C8orf33	protein_coding
chr8	23137885	23137985	Peak_3517[gene=8793][PH=5][PH0=0.01][P=1.68e-04]	5	-	CDS	TNFRSF10D	protein_coding
chr8	29337046	29337146	Peak_3519[gene=1846][PH=5][PH0=0.02][P=1.11e-03]	5	-	CDS	DUSP4	protein_coding
chr8	30066041	30066141	Peak_3520[gene=51669][PH=5][PH0=0.03][P=9.94e-03]	5	-	CDS||3'UTR	SARAF	protein_coding
chr8	30653421	30653521	Peak_3521[gene=2961][PH=4][PH0=0.01][P=6.80e-03]	4	-	CDS	GTF2E2	protein_coding
chr8	38991468	38991568	Peak_3522[gene=83877][PH=9][PH0=0.07][P=5.65e-09]	9	-	CDS	TM2D2	protein_coding
chr8	41931657	41931757	Peak_3524[gene=7994][PH=7][PH0=0.02][P=1.13e-07]	7	-	3'UTR	KAT6A	protein_coding
chr8	49500273	49500373	Peak_3526[gene=100507464][PH=4][PH0=0.01][P=6.29e-03]	4	-	intron	LOC100507464	lncRNA
chr8	56074394	56074494	Peak_3529[gene=6224][PH=8][PH0=0.16][P=3.78e-04]	8	-	5'UTR	RPS20	protein_coding
chr8	56993463	56993563	Peak_3530[gene=54928][PH=12][PH0=0.03][P=2.54e-09]	12	-	CDS	BPNT2	protein_coding
chr8	68306205	68306305	Peak_3532[gene=286189][PH=14][PH0=0.03][P=1.00e-100]	14	-	intron	C8orf34-AS1	lncRNA
chr8	68306338	68306438	Peak_3533[gene=286189][PH=7][PH0=0.03][P=3.42e-07]	7	-	intron	C8orf34-AS1	lncRNA
chr8	69690094	69690194	Peak_3534[gene=81796][PH=69][PH0=0.06][P=1.00e-100]	69	-	intron	SLCO5A1	protein_coding
chr8	69690307	69690407	Peak_3535[gene=81796][PH=42][PH0=0.06][P=1.00e-100]	42	-	intron	SLCO5A1	protein_coding
chr8	76645548	76645648	Peak_3537[gene=100192378][PH=10][PH0=0.00][P=1.00e-100]	10	-	intron	ZFHX4-AS1	lncRNA
chr8	79765251	79765351	Peak_3538[gene=23462][PH=7][PH0=0.21][P=4.11e-02]	7	-	CDS	HEY1	protein_coding
chr8	100721411	100721511	Peak_3543[gene=26986][PH=6][PH0=0.07][P=1.85e-02]	6	-	CDS||5'UTR	PABPC1	protein_coding
chr8	100919492	100919592	Peak_3545[gene=7534][PH=8][PH0=0.04][P=2.86e-08]	8	-	3'UTR	YWHAZ	protein_coding
chr8	102412585	102412685	Peak_3546[gene=51366][PH=6][PH0=0.01][P=9.43e-06]	6	-	5'UTR	UBR5	protein_coding
chr8	108292321	108292421	Peak_3548[gene=3646][PH=12][PH0=0.01][P=1.00e-100]	12	-	intron	EIF3E	protein_coding
chr8	108292365	108292465	Peak_3549[gene=3646][PH=28][PH0=0.01][P=1.00e-100]	28	-	intron	EIF3E	protein_coding
chr8	116848933	116849033	Peak_3552[gene=5885][PH=7][PH0=0.04][P=5.69e-06]	7	-	CDS||5'UTR	RAD21	protein_coding
chr8	123371227	123371327	Peak_3554[gene=29028][PH=8][PH0=0.01][P=6.82e-09]	8	-	CDS||5'UTR||3'UTR	ATAD2	protein_coding
chr8	144791366	144791466	Peak_3559[gene=6132][PH=19][PH0=1.51][P=1.40e-07]	19	-	CDS	RPL8	protein_coding
chr9	15687364	15687464	Peak_3563[gene=203238][PH=4][PH0=0.00][P=4.53e-05]	4	+	intron	CCDC171	protein_coding
chr9	17178399	17178499	Peak_3564[gene=54875][PH=4][PH0=0.00][P=6.17e-03]	4	+	intron	CNTLN	protein_coding
chr9	19049471	19049571	Peak_3566[gene=10670][PH=9][PH0=0.41][P=4.87e-03]	9	+	5'UTR	RRAGA	protein_coding
chr9	33025305	33025405	Peak_3568[gene=3301][PH=7][PH0=0.06][P=2.67e-05]	7	+	5'UTR	DNAJA1	protein_coding
chr9	78297129	78297229	Peak_3574[gene=29968][PH=5][PH0=0.04][P=4.42e-02]	5	+	CDS||5'UTR	PSAT1	protein_coding
chr9	79571976	79572076	Peak_3575[gene=7091][PH=6][PH0=0.02][P=3.59e-05]	6	+	5'UTR	TLE4	protein_coding
chr9	89311272	89311372	Peak_3578[gene=1164][PH=8][PH0=0.15][P=1.43e-04]	8	+	CDS||5'UTR	CKS2	protein_coding
chr9	94374570	94374670	Peak_3579[gene=84641][PH=9][PH0=0.02][P=1.00e-100]	9	+	5'UTR	MFSD14B	protein_coding
chr9	101562435	101562535	Peak_3585[gene=56254][PH=5][PH0=0.02][P=6.81e-04]	5	+	3'UTR	RNF20	protein_coding
chr9	116700478	116700578	Peak_3590[gene=22954][PH=7][PH0=0.02][P=5.33e-08]	7	+	3'UTR	TRIM32	protein_coding
chr9	125355750	125355850	Peak_3591[gene=26130][PH=6][PH0=0.02][P=7.89e-06]	6	+	CDS	GAPVD1	protein_coding
chr9	128809485	128809585	Peak_3592[gene=54662][PH=6][PH0=0.06][P=4.22e-03]	6	+	3'UTR	TBC1D13	protein_coding
chr9	128970774	128970874	Peak_3593[gene=23511][PH=5][PH0=0.02][P=8.34e-03]	5	+	CDS	NUP188	protein_coding
chr9	129626154	129626254	Peak_3595[gene=28989][PH=5][PH0=0.03][P=2.08e-02]	5	+	5'UTR	NTMT1	protein_coding
chr9	130128298	130128398	Peak_3597[gene=57720][PH=5][PH0=0.02][P=1.77e-03]	5	+	intron	GPR107	protein_coding
chr9	131430120	131430220	Peak_3599[gene=84726][PH=20][PH0=0.70][P=1.50e-08]	20	+	CDS||5'UTR	PRRC2B	protein_coding
chr9	131432704	131432804	Peak_3600[gene=84726][PH=23][PH0=0.70][P=1.50e-08]	23	+	CDS	PRRC2B	protein_coding
chr9	131436619	131436719	Peak_3601[gene=84726][PH=15][PH0=0.70][P=1.75e-06]	15	+	CDS	PRRC2B	protein_coding
chr9	131444212	131444312	Peak_3602[gene=84726][PH=26][PH0=0.70][P=1.50e-08]	26	+	CDS	PRRC2B	protein_coding
chr9	131446500	131446600	Peak_3603[gene=84726][PH=39][PH0=0.70][P=1.50e-08]	39	+	CDS	PRRC2B	protein_coding
chr9	131447088	131447188	Peak_3604[gene=84726][PH=15][PH0=0.70][P=1.75e-06]	15	+	CDS	PRRC2B	protein_coding
chr9	131447719	131447819	Peak_3605[gene=84726][PH=25][PH0=0.70][P=1.50e-08]	25	+	CDS	PRRC2B	protein_coding
chr9	131455100	131455200	Peak_3606[gene=84726][PH=26][PH0=0.70][P=1.50e-08]	26	+	CDS	PRRC2B	protein_coding
chr9	131459204	131459304	Peak_3607[gene=84726][PH=33][PH0=0.70][P=1.50e-08]	33	+	CDS	PRRC2B	protein_coding
chr9	131470888	131470988	Peak_3609[gene=84726][PH=27][PH0=0.70][P=1.50e-08]	27	+	CDS	PRRC2B	protein_coding
chr9	131473512	131473612	Peak_3610[gene=84726][PH=40][PH0=0.70][P=1.50e-08]	40	+	CDS	PRRC2B	protein_coding
chr9	131474429	131474529	Peak_3611[gene=84726][PH=21][PH0=0.70][P=1.50e-08]	21	+	CDS	PRRC2B	protein_coding
chr9	131474543	131474643	Peak_3612[gene=84726][PH=21][PH0=0.70][P=1.50e-08]	21	+	CDS	PRRC2B	protein_coding
chr9	131475036	131475136	Peak_3614[gene=84726][PH=34][PH0=0.70][P=1.50e-08]	34	+	CDS	PRRC2B	protein_coding
chr9	131475330	131475430	Peak_3615[gene=84726][PH=42][PH0=0.70][P=1.50e-08]	42	+	CDS	PRRC2B	protein_coding
chr9	131475533	131475633	Peak_3616[gene=84726][PH=33][PH0=0.70][P=1.50e-08]	33	+	CDS	PRRC2B	protein_coding
chr9	131475824	131475924	Peak_3617[gene=84726][PH=32][PH0=0.70][P=1.50e-08]	32	+	CDS	PRRC2B	protein_coding
chr9	131476167	131476267	Peak_3618[gene=84726][PH=29][PH0=0.70][P=1.50e-08]	29	+	CDS	PRRC2B	protein_coding
chr9	131477729	131477829	Peak_3619[gene=84726][PH=15][PH0=0.70][P=1.75e-06]	15	+	CDS	PRRC2B	protein_coding
chr9	131477858	131477958	Peak_3620[gene=84726][PH=24][PH0=0.70][P=1.50e-08]	24	+	CDS	PRRC2B	protein_coding
chr9	131479287	131479387	Peak_3621[gene=84726][PH=28][PH0=0.70][P=1.50e-08]	28	+	CDS	PRRC2B	protein_coding
chr9	131481741	131481841	Peak_3622[gene=84726][PH=15][PH0=0.70][P=1.75e-06]	15	+	CDS	PRRC2B	protein_coding
chr9	131482450	131482550	Peak_3623[gene=84726][PH=26][PH0=0.70][P=1.50e-08]	26	+	CDS	PRRC2B	protein_coding
chr9	131483339	131483439	Peak_3625[gene=84726][PH=22][PH0=0.70][P=1.50e-08]	22	+	CDS	PRRC2B	protein_coding
chr9	131484729	131484829	Peak_3626[gene=84726][PH=36][PH0=0.70][P=1.50e-08]	36	+	CDS	PRRC2B	protein_coding
chr9	131484962	131485062	Peak_3627[gene=84726][PH=32][PH0=0.70][P=1.50e-08]	32	+	CDS	PRRC2B	protein_coding
chr9	131485071	131485171	Peak_3628[gene=84726][PH=20][PH0=0.70][P=1.50e-08]	20	+	CDS	PRRC2B	protein_coding
chr9	131487155	131487255	Peak_3631[gene=84726][PH=28][PH0=0.70][P=1.50e-08]	28	+	CDS	PRRC2B	protein_coding
chr9	131494406	131494506	Peak_3635[gene=84726][PH=15][PH0=0.70][P=1.75e-06]	15	+	CDS	PRRC2B	protein_coding
chr9	131487155	131487255	Peak_3639[gene=26786][PH=28][PH0=1.03][P=1.00e-100]	28	+	CDS	SNORD62A	snoRNA
chr9	131487155	131487255	Peak_3644[gene=692093][PH=28][PH0=1.03][P=1.00e-100]	28	+	CDS	SNORD62B	snoRNA
chr9	133350614	133350714	Peak_3652[gene=6130][PH=18][PH0=1.14][P=1.69e-08]	18	+	CDS	RPL7A	protein_coding
chr9	9726168	9726268	Peak_3656[gene=5789][PH=6][PH0=0.00][P=1.00e-100]	6	-	intron	PTPRD	protein_coding
chr9	21970994	21971094	Peak_3661[gene=1029][PH=6][PH0=0.05][P=1.59e-03]	6	-	CDS||3'UTR	CDKN2A	protein_coding
chr9	34126561	34126661	Peak_3663[gene=25853][PH=8][PH0=0.03][P=1.00e-100]	8	-	5'UTR	DCAF12	protein_coding
chr9	35100596	35100696	Peak_3664[gene=30968][PH=11][PH0=0.32][P=1.53e-06]	11	-	CDS||3'UTR	STOML2	protein_coding
chr9	85655187	85655287	Peak_3668[gene=23287][PH=4][PH0=0.01][P=2.80e-02]	4	-	CDS	AGTPBP1	protein_coding
chr9	89381268	89381368	Peak_3669[gene=10507][PH=4][PH0=0.01][P=1.59e-02]	4	-	CDS	SEMA4D	protein_coding
chr9	92285715	92285815	Peak_3670[gene=3376][PH=6][PH0=0.03][P=2.09e-04]	6	-	CDS||5'UTR	IARS1	protein_coding
chr9	97013504	97013604	Peak_3676[gene=84278][PH=5][PH0=0.01][P=1.74e-04]	5	-	5'UTR	MFSD14C	transcribed_unprocessed_pseudogene
chr9	101476895	101476995	Peak_3677[gene=84302][PH=4][PH0=0.01][P=2.69e-02]	4	-	CDS	PGAP4	protein_coding
chr9	109038008	109038108	Peak_3679[gene=23731][PH=7][PH0=0.02][P=1.33e-07]	7	-	CDS||3'UTR	TMEM245	protein_coding
chr9	112222281	112222381	Peak_3682[gene=9991][PH=5][PH0=0.01][P=1.30e-03]	5	-	3'UTR	PTBP3	protein_coding
chr9	113408792	113408892	Peak_3683[gene=54107][PH=8][PH0=0.29][P=1.42e-02]	8	-	CDS||3'UTR	POLE3	protein_coding
chr9	124861452	124861552	Peak_3689[gene=11224][PH=15][PH0=0.49][P=5.74e-10]	15	-	CDS	RPL35	protein_coding
chr9	125481128	125481228	Peak_3690[gene=79109][PH=4][PH0=0.01][P=4.52e-02]	4	-	intron	MAPKAP1	protein_coding
chr9	133367255	133367355	Peak_3696[gene=6836][PH=7][PH0=0.08][P=3.59e-04]	7	-	CDS||5'UTR	SURF4	protein_coding
chr9	136673606	136673706	Peak_3698[gene=10555][PH=6][PH0=0.07][P=8.32e-03]	6	-	3'UTR	AGPAT2	protein_coding
chrX	16829558	16829658	Peak_3710[gene=55787][PH=7][PH0=0.02][P=7.39e-08]	7	+	CDS	TXLNG	protein_coding
chrX	36281511	36281611	Peak_3713[gene=286464][PH=3][PH0=0.00][P=2.12e-02]	3	+	intron	CFAP47	protein_coding
chrX	41196286	41196386	Peak_3714[gene=8239][PH=9][PH0=0.02][P=1.00e-100]	9	+	CDS||3'UTR	USP9X	protein_coding
chrX	47228805	47228905	Peak_3717[gene=5127][PH=7][PH0=0.16][P=2.19e-02]	7	+	CDS||3'UTR	CDK16	protein_coding
chrX	55007216	55007316	Peak_3720[gene=27301][PH=8][PH0=0.09][P=4.50e-06]	8	+	CDS	APEX2	protein_coding
chrX	65685866	65685966	Peak_3721[gene=4478][PH=17][PH0=0.01][P=1.00e-100]	17	+	intron	MSN	protein_coding
chrX	70165835	70165935	Peak_3723[gene=3476][PH=5][PH0=0.02][P=1.44e-03]	5	+	CDS	IGBP1	protein_coding
chrX	71296915	71297015	Peak_3725[gene=4841][PH=9][PH0=0.15][P=9.58e-06]	9	+	CDS	NONO	protein_coding
chrX	71297362	71297462	Peak_3726[gene=4841][PH=13][PH0=0.15][P=1.00e-100]	13	+	CDS	NONO	protein_coding
chrX	78104324	78104424	Peak_3729[gene=5230][PH=6][PH0=0.02][P=8.30e-06]	6	+	CDS||5'UTR	PGK1	protein_coding
chrX	103586632	103586732	Peak_3732[gene=79921][PH=5][PH0=0.04][P=3.93e-02]	5	+	CDS||5'UTR	TCEAL4	protein_coding
chrX	111687957	111688057	Peak_3734[gene=79868][PH=5][PH0=0.01][P=2.42e-04]	5	+	CDS||3'UTR	ALG13	protein_coding
chrX	119236404	119236504	Peak_3736[gene=10857][PH=8][PH0=0.14][P=1.10e-04]	8	+	CDS	PGRMC1	protein_coding
chrX	119468447	119468547	Peak_3738[gene=292][PH=8][PH0=0.19][P=5.80e-04]	8	+	CDS||5'UTR	SLC25A5	protein_coding
chrX	130013149	130013249	Peak_3741[gene=63035][PH=8][PH0=0.04][P=4.89e-08]	8	+	CDS||3'UTR	BCORL1	protein_coding
chrX	16869147	16869247	Peak_3748[gene=5931][PH=6][PH0=0.03][P=1.01e-04]	6	-	CDS||5'UTR	RBBP7	protein_coding
chrX	36374795	36374895	Peak_3754[gene=101928627][PH=4][PH0=0.00][P=1.36e-04]	4	-	intron	LOC101928627	lncRNA
chrX	40075002	40075102	Peak_3757[gene=54880][PH=6][PH0=0.03][P=9.85e-04]	6	-	CDS	BCOR	protein_coding
chrX	41674146	41674246	Peak_3759[gene=8573][PH=5][PH0=0.00][P=1.30e-06]	5	-	intron	CASK	protein_coding
chrX	41923363	41923463	Peak_3760[gene=8573][PH=4][PH0=0.00][P=2.00e-03]	4	-	5'UTR	CASK	protein_coding
chrX	48922528	48922628	Peak_3762[gene=55593][PH=6][PH0=0.04][P=9.86e-04]	6	-	3'UTR	OTUD5	protein_coding
chrX	48922937	48923037	Peak_3763[gene=55593][PH=7][PH0=0.04][P=6.88e-06]	7	-	3'UTR	OTUD5	protein_coding
chrX	53412946	53413046	Peak_3768[gene=8243][PH=13][PH0=0.07][P=1.00e-100]	13	-	CDS||3'UTR	SMC1A	protein_coding
chrX	64187592	64187692	Peak_3772[gene=139285][PH=7][PH0=0.03][P=3.41e-07]	7	-	3'UTR	AMER1	protein_coding
chrX	103676744	103676844	Peak_3785[gene=9643][PH=10][PH0=0.16][P=1.88e-07]	10	-	CDS	MORF4L2	protein_coding
chrX	120438964	120439064	Peak_3795[gene=3920][PH=6][PH0=0.03][P=1.11e-04]	6	-	3'UTR	LAMP2	protein_coding
chrX	129805552	129805652	Peak_3799[gene=51114][PH=6][PH0=0.03][P=2.01e-04]	6	-	3'UTR	ZDHHC9	protein_coding
chrX	135962314	135962414	Peak_3803[gene=93380][PH=6][PH0=0.06][P=3.42e-03]	6	-	3'UTR	MMGT1	protein_coding
chrX	136218393	136218493	Peak_3804[gene=79649][PH=5][PH0=0.02][P=2.30e-03]	5	-	3'UTR	MAP7D3	protein_coding
chrX	136879157	136879257	Peak_3806[gene=27316][PH=30][PH0=0.06][P=1.00e-100]	30	-	CDS	RBMX	protein_coding
chrX	141176556	141176656	Peak_3809[gene=23641][PH=9][PH0=0.25][P=6.23e-05]	9	-	CDS||3'UTR	LDOC1	protein_coding
chrX	153700739	153700839	Peak_3811[gene=10134][PH=6][PH0=0.05][P=1.94e-03]	6	-	3'UTR	BCAP31	protein_coding
chrX	154022555	154022655	Peak_3812[gene=4204][PH=5][PH0=0.02][P=8.42e-03]	5	-	3'UTR	MECP2	protein_coding

## Sheet: Supplemental Table 2
Supplemental Table 2. Summarized results of PAR-CLIP peaks for PRRC2B RNA-binding fragment (P2)
All Peaks found in P2 PAR-CLIP										Peaks found in P2 PAR-CLIP overlaping with peaks found in full-length PRRC2B PAR-CLIP
Chr	start	end	peak	ph	strand	region	gene_name	gene_type		Chr	start	end	peak	ph	strand	region	gene_name	gene_type
chr1	15719804	15719904	Peak_6[gene=23207][PH=8][PH0=0.02][P=1.00e-100]	8	+	CDS	PLEKHM2	protein_coding		chr1	15719804	15719904	Peak_6[gene=23207][PH=8][PH0=0.02][P=1.00e-100]	8	+	CDS	PLEKHM2	protein_coding
chr1	17257804	17257904	Peak_10[gene=51702][PH=4][PH0=0.00][P=1.20e-03]	4	+	intron	PADI3	protein_coding		chr1	32031512	32031612	Peak_25[gene=10657][PH=7][PH0=0.03][P=1.31e-06]	7	+	CDS	KHDRBS1	protein_coding
chr1	24652538	24652638	Peak_14[gene=10250][PH=8][PH0=0.04][P=8.18e-09]	8	+	CDS	SRRM1	protein_coding		chr1	32042719	32042819	Peak_26[gene=10657][PH=9][PH0=0.03][P=1.00e-100]	9	+	3'UTR	KHDRBS1	protein_coding
chr1	28271684	28271784	Peak_17[gene=83667][PH=6][PH0=0.07][P=1.20e-02]	6	+	CDS	SESN2	protein_coding		chr1	39114237	39114337	Peak_32[gene=23499][PH=5][PH0=0.00][P=1.52e-05]	5	+	intron	MACF1	protein_coding
chr1	28453651	28453751	Peak_18[gene=65979][PH=4][PH0=0.01][P=4.41e-02]	4	+	intron	PHACTR4	protein_coding		chr1	50969375	50969475	Peak_37[gene=1031][PH=9][PH0=0.07][P=5.65e-09]	9	+	5'UTR	CDKN2C	protein_coding
chr1	32031512	32031612	Peak_25[gene=10657][PH=7][PH0=0.03][P=1.31e-06]	7	+	CDS	KHDRBS1	protein_coding		chr1	70244716	70244816	Peak_41[gene=9295][PH=9][PH0=0.04][P=1.00e-100]	9	+	CDS	SRSF11	protein_coding
chr1	32042719	32042819	Peak_26[gene=10657][PH=9][PH0=0.03][P=1.00e-100]	9	+	3'UTR	KHDRBS1	protein_coding		chr1	93346454	93346554	Peak_52[gene=1810][PH=6][PH0=0.07][P=8.48e-03]	6	+	5'UTR	DR1	protein_coding
chr1	38991426	38991526	Peak_31[gene=79647][PH=6][PH0=0.08][P=1.70e-02]	6	+	CDS	AKIRIN1	protein_coding		chr1	99008318	99008418	Peak_53[gene=100129620][PH=3][PH0=0.00][P=2.56e-02]	3	+	intron	PLPPR5-AS1	lncRNA
chr1	39114237	39114337	Peak_32[gene=23499][PH=5][PH0=0.00][P=1.52e-05]	5	+	intron	MACF1	protein_coding		chr1	145096617	145096717	Peak_68[gene=728833][PH=5][PH0=0.04][P=2.72e-02]	5	+	5'UTR	FAM72D	protein_coding
chr1	47333972	47334072	Peak_36[gene=51727][PH=4][PH0=0.01][P=4.60e-02]	4	+	CDS	CMPK1	protein_coding		chr1	147073194	147073294	Peak_69[gene=170688][PH=6][PH0=0.00][P=1.00e-100]	6	+	upstream_10k	NUDT4P2	processed_pseudogene
chr1	50969375	50969475	Peak_37[gene=1031][PH=9][PH0=0.07][P=5.65e-09]	9	+	5'UTR	CDKN2C	protein_coding		chr1	147073194	147073294	Peak_69[gene=170688][PH=6][PH0=0.00][P=1.00e-100]	6	+	upstream_10k	NUDT4B	protein_coding
chr1	62450893	62450993	Peak_39[gene=7398][PH=6][PH0=0.07][P=8.52e-03]	6	+	CDS||3'UTR	USP1	protein_coding		chr1	148032793	148032893	Peak_70[gene=170688][PH=5][PH0=0.00][P=7.16e-06]	5	+	downstream_10k	NUDT4P2	processed_pseudogene
chr1	70244716	70244816	Peak_41[gene=9295][PH=9][PH0=0.04][P=1.00e-100]	9	+	CDS	SRSF11	protein_coding		chr1	148032793	148032893	Peak_70[gene=170688][PH=5][PH0=0.00][P=7.16e-06]	5	+	downstream_10k	NUDT4B	protein_coding
chr1	93346403	93346503	Peak_51[gene=1810][PH=13][PH0=0.07][P=1.00e-100]	13	+	5'UTR	DR1	protein_coding		chr1	148355582	148355682	Peak_72[gene=170688][PH=11][PH0=0.00][P=1.00e-100]	11	+	deep_intergenic	NUDT4P2	processed_pseudogene
chr1	93346454	93346554	Peak_52[gene=1810][PH=6][PH0=0.07][P=8.48e-03]	6	+	5'UTR	DR1	protein_coding		chr1	148355582	148355682	Peak_72[gene=170688][PH=11][PH0=0.00][P=1.00e-100]	11	+	deep_intergenic	NUDT4B	protein_coding
chr1	99008318	99008418	Peak_53[gene=100129620][PH=3][PH0=0.00][P=2.56e-02]	3	+	intron	PLPPR5-AS1	lncRNA		chr1	161540249	161540349	Peak_85[gene=2212][PH=6][PH0=0.01][P=1.35e-08]	6	+	intron	FCGR2A	protein_coding
chr1	113905403	113905503	Peak_59[gene=64858][PH=7][PH0=0.05][P=6.72e-06]	7	+	5'UTR	DCLRE1B	protein_coding		chr1	171532458	171532558	Peak_88[gene=23215][PH=7][PH0=0.02][P=5.13e-07]	7	+	CDS	PRRC2C	protein_coding
chr1	145096617	145096717	Peak_68[gene=728833][PH=5][PH0=0.04][P=2.72e-02]	5	+	5'UTR	FAM72D	protein_coding		chr1	172533309	172533409	Peak_90[gene=51430][PH=6][PH0=0.01][P=1.29e-07]	6	+	CDS||5'UTR	SUCO	protein_coding
chr1	147073194	147073294	Peak_69[gene=170688][PH=6][PH0=0.00][P=1.00e-100]	6	+	upstream_10k	NUDT4P2	processed_pseudogene		chr1	212608751	212608851	Peak_94[gene=467][PH=6][PH0=0.01][P=1.37e-06]	6	+	5'UTR	ATF3	protein_coding
chr1	148032793	148032893	Peak_70[gene=170688][PH=5][PH0=0.00][P=7.16e-06]	5	+	downstream_10k	NUDT4P2	processed_pseudogene		chr1	228097985	228098085	Peak_98[gene=375][PH=9][PH0=0.21][P=1.79e-04]	9	+	CDS||3'UTR	ARF1	protein_coding
chr1	148355582	148355682	Peak_72[gene=170688][PH=11][PH0=0.00][P=1.00e-100]	11	+	deep_intergenic	NUDT4P2	processed_pseudogene		chr1	228098764	228098864	Peak_99[gene=375][PH=9][PH0=0.21][P=1.79e-04]	9	+	3'UTR	ARF1	protein_coding
chr1	147073194	147073294	Peak_74[gene=440672][PH=6][PH0=0.00][P=1.00e-100]	6	+	upstream_10k	NUDT4B	protein_coding		chr1	228687506	228687606	Peak_103[gene=58480][PH=5][PH0=0.01][P=3.73e-05]	5	+	intron	RHOU	protein_coding
chr1	148032793	148032893	Peak_75[gene=440672][PH=5][PH0=0.00][P=6.66e-06]	5	+	downstream_10k	NUDT4B	protein_coding		chr1	237603063	237603163	Peak_107[gene=6262][PH=18][PH0=0.00][P=1.00e-100]	18	+	intron	RYR2	protein_coding
chr1	148355582	148355682	Peak_77[gene=440672][PH=11][PH0=0.00][P=1.00e-100]	11	+	deep_intergenic	NUDT4B	protein_coding		chr1	237603224	237603324	Peak_108[gene=6262][PH=36][PH0=0.00][P=1.00e-100]	36	+	intron	RYR2	protein_coding
chr1	161328425	161328525	Peak_83[gene=6391][PH=5][PH0=0.01][P=6.42e-04]	5	+	CDS||3'UTR	SDHC	protein_coding		chr1	25901002	25901102	Peak_132[gene=3925][PH=10][PH0=0.04][P=1.00e-100]	10	-	CDS||3'UTR	STMN1	protein_coding
chr1	161540249	161540349	Peak_85[gene=2212][PH=6][PH0=0.01][P=1.35e-08]	6	+	intron	FCGR2A	protein_coding		chr1	27405067	27405167	Peak_134[gene=10163][PH=5][PH0=0.02][P=4.31e-03]	5	-	3'UTR	WASF2	protein_coding
chr1	171532458	171532558	Peak_88[gene=23215][PH=7][PH0=0.02][P=5.13e-07]	7	+	CDS	PRRC2C	protein_coding		chr1	35188021	35188121	Peak_150[gene=6421][PH=15][PH0=0.24][P=1.00e-100]	15	-	CDS	SFPQ	protein_coding
chr1	172533309	172533409	Peak_90[gene=51430][PH=6][PH0=0.01][P=1.29e-07]	6	+	CDS||5'UTR	SUCO	protein_coding		chr1	35189010	35189110	Peak_151[gene=6421][PH=14][PH0=0.24][P=1.00e-100]	14	-	CDS	SFPQ	protein_coding
chr1	212608751	212608851	Peak_94[gene=467][PH=6][PH0=0.01][P=1.37e-06]	6	+	5'UTR	ATF3	protein_coding		chr1	67426150	67426250	Peak_166[gene=26135][PH=13][PH0=0.09][P=1.00e-100]	13	-	CDS	SERBP1	protein_coding
chr1	224690828	224690928	Peak_97[gene=149111][PH=5][PH0=0.00][P=1.25e-06]	5	+	intron	CNIH3	protein_coding		chr1	91387366	91387466	Peak_172[gene=164045][PH=65][PH0=0.08][P=1.00e-100]	65	-	intron	HFM1	protein_coding
chr1	228097985	228098085	Peak_98[gene=375][PH=9][PH0=0.21][P=1.79e-04]	9	+	CDS||3'UTR	ARF1	protein_coding		chr1	93156319	93156419	Peak_173[gene=50999][PH=17][PH0=0.04][P=1.00e-100]	17	-	CDS||3'UTR	TMED5	protein_coding
chr1	228098764	228098864	Peak_99[gene=375][PH=9][PH0=0.21][P=1.79e-04]	9	+	3'UTR	ARF1	protein_coding		chr1	149812076	149812176	Peak_184[gene=440689][PH=5][PH0=0.01][P=8.05e-05]	5	-	CDS	H2BC18	protein_coding
chr1	228148845	228148945	Peak_101[gene=2987][PH=9][PH0=0.10][P=1.67e-07]	9	+	CDS||3'UTR	GUK1	protein_coding		chr1	149904947	149905047	Peak_186[gene=9900][PH=6][PH0=0.06][P=4.79e-03]	6	-	CDS||3'UTR	SV2A	protein_coding
chr1	228487546	228487646	Peak_102[gene=149603][PH=8][PH0=0.19][P=1.41e-03]	8	+	CDS	RNF187	protein_coding		chr1	156312134	156312234	Peak_196[gene=7203][PH=6][PH0=0.03][P=3.24e-04]	6	-	CDS||3'UTR	CCT3	protein_coding
chr1	228687506	228687606	Peak_103[gene=58480][PH=5][PH0=0.01][P=3.73e-05]	5	+	intron	RHOU	protein_coding		chr1	204410745	204410845	Peak_221[gene=84919][PH=8][PH0=0.20][P=2.06e-03]	8	-	CDS	PPP1R15B	protein_coding
chr1	237603063	237603163	Peak_107[gene=6262][PH=18][PH0=0.00][P=1.00e-100]	18	+	intron	RYR2	protein_coding		chr1	224418295	224418395	Peak_228[gene=80232][PH=9][PH0=0.04][P=1.00e-100]	9	-	CDS||3'UTR	WDR26	protein_coding
chr1	237603224	237603324	Peak_108[gene=6262][PH=36][PH0=0.00][P=1.00e-100]	36	+	intron	RYR2	protein_coding		chr1	225403246	225403346	Peak_231[gene=3930][PH=8][PH0=0.04][P=7.44e-09]	8	-	CDS||3'UTR	LBR	protein_coding
chr1	241885314	241885414	Peak_109[gene=9156][PH=5][PH0=0.02][P=5.65e-03]	5	+	CDS	EXO1	protein_coding		chr1	225645788	225645888	Peak_232[gene=55740][PH=10][PH0=0.02][P=1.00e-100]	10	-	intron	ENAH	protein_coding
chr1	8863218	8863318	Peak_118[gene=2023][PH=7][PH0=0.13][P=6.58e-03]	7	-	CDS	ENO1	protein_coding		chr10	17229623	17229723	Peak_260[gene=7431][PH=12][PH0=0.17][P=1.00e-100]	12	+	CDS	VIM	protein_coding
chr1	8878596	8878696	Peak_120[gene=2023][PH=7][PH0=0.13][P=6.58e-03]	7	-	5'UTR	ENO1	protein_coding		chr10	102379350	102379450	Peak_279[gene=8729][PH=5][PH0=0.01][P=2.54e-03]	5	+	CDS	GBF1	protein_coding
chr1	20654233	20654333	Peak_128[gene=1650][PH=7][PH0=0.09][P=3.41e-04]	7	-	CDS	DDOST	protein_coding		chr10	125823625	125823725	Peak_287[gene=56647][PH=8][PH0=0.02][P=1.00e-100]	8	+	CDS	BCCIP	protein_coding
chr1	20654597	20654697	Peak_129[gene=1650][PH=10][PH0=0.09][P=2.05e-12]	10	-	CDS	DDOST	protein_coding		chr10	67045436	67045536	Peak_302[gene=29119][PH=5][PH0=0.00][P=1.00e-100]	5	-	intron	CTNNA3	protein_coding
chr1	25901002	25901102	Peak_132[gene=3925][PH=10][PH0=0.04][P=1.00e-100]	10	-	CDS||3'UTR	STMN1	protein_coding		chr10	67045503	67045603	Peak_303[gene=29119][PH=28][PH0=0.00][P=1.00e-100]	28	-	intron	CTNNA3	protein_coding
chr1	27405067	27405167	Peak_134[gene=10163][PH=5][PH0=0.02][P=4.31e-03]	5	-	3'UTR	WASF2	protein_coding		chr10	75399720	75399820	Peak_311[gene=84858][PH=15][PH0=0.06][P=1.00e-100]	15	-	CDS	ZNF503	protein_coding
chr1	33013273	33013373	Peak_148[gene=204][PH=5][PH0=0.01][P=1.32e-03]	5	-	CDS||3'UTR	AK2	protein_coding		chr10	75399720	75399820	Peak_311[gene=84858][PH=15][PH0=0.06][P=1.00e-100]	15	-	CDS	ZNF503	protein_coding
chr1	35188021	35188121	Peak_150[gene=6421][PH=15][PH0=0.24][P=1.00e-100]	15	-	CDS	SFPQ	protein_coding		chr11	62888474	62888574	Peak_345[gene=6520][PH=10][PH0=0.06][P=1.00e-100]	10	+	CDS	SLC3A2	protein_coding
chr1	35189010	35189110	Peak_151[gene=6421][PH=14][PH0=0.24][P=1.00e-100]	14	-	CDS	SFPQ	protein_coding		chr11	62888672	62888772	Peak_346[gene=6520][PH=6][PH0=0.06][P=9.14e-03]	6	+	CDS||3'UTR	SLC3A2	protein_coding
chr1	39564443	39564543	Peak_154[gene=8761][PH=6][PH0=0.09][P=3.08e-02]	6	-	CDS	PABPC4	protein_coding		chr11	65352367	65352467	Peak_352[gene=5977][PH=6][PH0=0.04][P=3.89e-04]	6	+	3'UTR	DPF2	protein_coding
chr1	44819902	44820002	Peak_159[gene=8643][PH=6][PH0=0.02][P=9.25e-06]	6	-	3'UTR	PTCH2	protein_coding		chr11	75400463	75400563	Peak_365[gene=6188][PH=15][PH0=0.16][P=1.55e-09]	15	+	5'UTR	RPS3	protein_coding
chr1	58782841	58782941	Peak_164[gene=3725][PH=13][PH0=0.85][P=2.21e-04]	13	-	CDS	JUN	protein_coding		chr11	77886479	77886579	Peak_368[gene=28971][PH=32][PH0=0.03][P=6.60e-09]	32	+	intron	AAMDC	protein_coding
chr1	67426150	67426250	Peak_166[gene=26135][PH=13][PH0=0.09][P=1.00e-100]	13	-	CDS	SERBP1	protein_coding		chr11	77886479	77886579	Peak_368[gene=28971][PH=32][PH0=0.03][P=6.60e-09]	32	+	intron	AAMDC	protein_coding
chr1	71072108	71072208	Peak_167[gene=9406][PH=7][PH0=0.03][P=4.84e-07]	7	-	CDS	ZRANB2	protein_coding		chr11	77886635	77886735	Peak_369[gene=28971][PH=26][PH0=0.03][P=6.60e-09]	26	+	intron	AAMDC	protein_coding
chr1	72176921	72177021	Peak_168[gene=257194][PH=3][PH0=0.00][P=1.06e-02]	3	-	intron	NEGR1	protein_coding		chr11	130144254	130144354	Peak_383[gene=334][PH=5][PH0=0.01][P=2.84e-04]	5	+	3'UTR	APLP2	protein_coding
chr1	91387366	91387466	Peak_172[gene=164045][PH=65][PH0=0.08][P=1.00e-100]	65	-	intron	HFM1	protein_coding		chr11	10508895	10508995	Peak_390[gene=100463486][PH=19][PH0=2.94][P=4.25e-03]	19	-	5'UTR	MTRNR2L8	protein_coding
chr1	93156319	93156419	Peak_173[gene=50999][PH=17][PH0=0.04][P=1.00e-100]	17	-	CDS||3'UTR	TMED5	protein_coding		chr11	62571019	62571119	Peak_407[gene=1937][PH=13][PH0=0.11][P=2.17e-09]	13	-	CDS||3'UTR	EEF1G	protein_coding
chr1	149812076	149812176	Peak_184[gene=440689][PH=5][PH0=0.01][P=8.05e-05]	5	-	CDS	H2BC18	protein_coding		chr11	62841649	62841749	Peak_409[gene=54663][PH=57][PH0=0.35][P=1.00e-100]	57	-	5'UTR	WDR74	protein_coding
chr1	149904947	149905047	Peak_186[gene=9900][PH=6][PH0=0.06][P=4.79e-03]	6	-	CDS||3'UTR	SV2A	protein_coding		chr11	64768132	64768232	Peak_414[gene=7536][PH=12][PH0=0.22][P=2.89e-09]	12	-	CDS||3'UTR	SF1	protein_coding
chr1	150968398	150968498	Peak_187[gene=29956][PH=9][PH0=0.08][P=3.03e-08]	9	-	CDS	CERS2	protein_coding		chr11	103091924	103092024	Peak_433[gene=84259][PH=6][PH0=0.02][P=9.33e-06]	6	-	5'UTR	DCUN1D5	protein_coding
chr1	153960056	153960156	Peak_189[gene=27173][PH=7][PH0=0.14][P=7.85e-03]	7	-	CDS||3'UTR	SLC39A1	protein_coding		chr11	111821398	111821498	Peak_435[gene=79796][PH=7][PH0=0.01][P=6.60e-09]	7	-	intron	ALG9	protein_coding
chr1	156312134	156312234	Peak_196[gene=7203][PH=6][PH0=0.03][P=3.24e-04]	6	-	CDS||3'UTR	CCT3	protein_coding		chr11	111821929	111822029	Peak_436[gene=79796][PH=6][PH0=0.01][P=3.89e-07]	6	-	intron	ALG9	protein_coding
chr1	176206842	176206942	Peak_210[gene=64326][PH=6][PH0=0.01][P=3.56e-08]	6	-	CDS||5'UTR	COP1	protein_coding		chr11	123058254	123058354	Peak_441[gene=3312][PH=15][PH0=0.45][P=3.87e-10]	15	-	CDS	HSPA8	protein_coding
chr1	182384299	182384399	Peak_214[gene=2752][PH=5][PH0=0.03][P=1.60e-02]	5	-	3'UTR	GLUL	protein_coding		chr11	123059293	123059393	Peak_442[gene=3312][PH=24][PH0=0.45][P=1.00e-100]	24	-	5'UTR	HSPA8	protein_coding
chr1	204410745	204410845	Peak_221[gene=84919][PH=8][PH0=0.20][P=2.06e-03]	8	-	CDS	PPP1R15B	protein_coding		chr12	4273822	4273922	Peak_451[gene=894][PH=6][PH0=0.04][P=4.73e-04]	6	+	5'UTR	CCND2	protein_coding
chr1	224418295	224418395	Peak_228[gene=80232][PH=9][PH0=0.04][P=1.00e-100]	9	-	CDS||3'UTR	WDR26	protein_coding		chr12	6943812	6943912	Peak_459[gene=113246][PH=24][PH0=0.31][P=2.05e-10]	24	+	5'UTR	C12orf57	protein_coding
chr1	225403246	225403346	Peak_231[gene=3930][PH=8][PH0=0.04][P=7.44e-09]	8	-	CDS||3'UTR	LBR	protein_coding		chr12	20551438	20551538	Peak_462[gene=5139][PH=70][PH0=0.02][P=1.00e-100]	70	+	intron	PDE3A	protein_coding
chr1	225645788	225645888	Peak_232[gene=55740][PH=10][PH0=0.02][P=1.00e-100]	10	-	intron	ENAH	protein_coding		chr12	49272536	49272636	Peak_470[gene=84790][PH=11][PH0=0.03][P=1.00e-100]	11	+	CDS||3'UTR	TUBA1C	protein_coding
chr1	231421926	231422026	Peak_251[gene=54583][PH=6][PH0=0.02][P=5.58e-06]	6	-	5'UTR	EGLN1	protein_coding		chr12	49272626	49272726	Peak_471[gene=84790][PH=7][PH0=0.03][P=4.97e-07]	7	+	CDS||3'UTR	TUBA1C	protein_coding
chr1	231422002	231422102	Peak_252[gene=54583][PH=5][PH0=0.02][P=1.72e-03]	5	-	5'UTR	EGLN1	protein_coding		chr12	49764275	49764375	Peak_472[gene=7009][PH=7][PH0=0.03][P=4.73e-07]	7	+	3'UTR	TMBIM6	protein_coding
chr1	244451796	244451896	Peak_256[gene=159][PH=5][PH0=0.01][P=3.25e-04]	5	-	CDS||5'UTR	ADSS2	protein_coding		chr12	54350497	54350597	Peak_475[gene=22818][PH=6][PH0=0.02][P=9.94e-06]	6	+	CDS||3'UTR	COPZ1	protein_coding
chr10	17229623	17229723	Peak_260[gene=7431][PH=12][PH0=0.17][P=1.00e-100]	12	+	CDS	VIM	protein_coding		chr12	55993320	55993420	Peak_476[gene=5869][PH=5][PH0=0.03][P=2.21e-02]	5	+	3'UTR	RAB5B	protein_coding
chr10	91923952	91924052	Peak_273[gene=9044][PH=4][PH0=0.01][P=2.28e-02]	4	+	5'UTR	BTAF1	protein_coding		chr12	68835586	68835686	Peak_483[gene=4193][PH=6][PH0=0.03][P=8.01e-05]	6	+	intron	MDM2	protein_coding
chr10	100347145	100347245	Peak_276[gene=6319][PH=7][PH0=0.12][P=3.52e-03]	7	+	5'UTR	SCD	protein_coding		chr12	69589498	69589598	Peak_485[gene=10576][PH=8][PH0=0.02][P=1.00e-100]	8	+	CDS	CCT2	protein_coding
chr10	102379350	102379450	Peak_279[gene=8729][PH=5][PH0=0.01][P=2.54e-03]	5	+	CDS	GBF1	protein_coding		chr12	98531725	98531825	Peak_489[gene=7112][PH=6][PH0=0.03][P=1.10e-04]	6	+	CDS	TMPO	protein_coding
chr10	102813526	102813626	Peak_280[gene=54838][PH=5][PH0=0.01][P=3.93e-04]	5	+	3'UTR	WBP1L	protein_coding		chr12	103938371	103938471	Peak_496[gene=7184][PH=7][PH0=0.09][P=6.19e-04]	7	+	CDS	HSP90B1	protein_coding
chr10	110284991	110285091	Peak_281[gene=4601][PH=5][PH0=0.01][P=2.20e-05]	5	+	3'UTR	MXI1	protein_coding		chr12	103947288	103947388	Peak_497[gene=7184][PH=19][PH0=0.09][P=1.60e-09]	19	+	CDS||3'UTR	HSP90B1	protein_coding
chr10	110898964	110899064	Peak_283[gene=27250][PH=5][PH0=0.02][P=1.84e-03]	5	+	3'UTR	PDCD4	protein_coding		chr12	118144926	118145026	Peak_508[gene=5037][PH=6][PH0=0.07][P=4.57e-03]	6	+	3'UTR	PEBP1	protein_coding
chr10	125823625	125823725	Peak_287[gene=56647][PH=8][PH0=0.02][P=1.00e-100]	8	+	CDS	BCCIP	protein_coding		chr12	123590365	123590465	Peak_513[gene=10959][PH=7][PH0=0.09][P=4.45e-04]	7	+	CDS	TMED2	protein_coding
chr10	67045436	67045536	Peak_302[gene=29119][PH=5][PH0=0.00][P=1.00e-100]	5	-	intron	CTNNA3	protein_coding		chr12	120198614	120198714	Peak_563[gene=6175][PH=17][PH0=0.38][P=3.09e-10]	17	-	CDS||3'UTR	RPLP0	protein_coding
chr10	67045503	67045603	Peak_303[gene=29119][PH=28][PH0=0.00][P=1.00e-100]	28	-	intron	CTNNA3	protein_coding		chr12	129127677	129127777	Peak_568[gene=121256][PH=8][PH0=0.00][P=1.00e-100]	8	-	intron	TMEM132D	protein_coding
chr10	72367999	72368099	Peak_305[gene=10367][PH=5][PH0=0.00][P=1.39e-06]	5	-	3'UTR	MICU1	protein_coding		chr13	41060695	41060795	Peak_585[gene=1997][PH=17][PH0=0.01][P=1.00e-100]	17	-	intron	ELF1	protein_coding
chr10	75399720	75399820	Peak_311[gene=84858][PH=15][PH0=0.06][P=1.00e-100]	15	-	CDS	ZNF503	protein_coding		chr14	61068106	61068206	Peak_607[gene=145389][PH=7][PH0=0.01][P=1.00e-100]	7	+	intron	SLC38A6	protein_coding
chr10	86062371	86062471	Peak_318[gene=2894][PH=4][PH0=0.00][P=6.36e-04]	4	-	intron	GRID1	protein_coding		chr14	20609290	20609390	Peak_627[gene=122651][PH=4][PH0=0.00][P=1.09e-03]	4	-	intron	RNASE11	protein_coding
chr10	112168448	112168548	Peak_322[gene=57678][PH=4][PH0=0.01][P=1.14e-02]	4	-	CDS	GPAM	protein_coding		chr14	58239880	58239980	Peak_635[gene=145407][PH=13][PH0=0.00][P=1.00e-100]	13	-	intron	ARMH4	protein_coding
chr11	810273	810373	Peak_327[gene=6181][PH=19][PH0=0.58][P=1.00e-100]	19	+	CDS	RPLP2	protein_coding		chr14	89875013	89875113	Peak_642[gene=1112][PH=11][PH0=0.00][P=1.00e-100]	11	-	intron	FOXN3	protein_coding
chr11	45867669	45867769	Peak_337[gene=1408][PH=4][PH0=0.01][P=2.58e-02]	4	+	CDS	CRY2	protein_coding		chr14	89875013	89875113	Peak_642[gene=1112][PH=11][PH0=0.00][P=1.00e-100]	11	-	intron	EFCAB11	protein_coding
chr11	46673157	46673257	Peak_338[gene=9776][PH=5][PH0=0.01][P=4.17e-04]	5	+	3'UTR	ATG13	protein_coding		chr14	102083628	102083728	Peak_649[gene=3320][PH=12][PH0=0.07][P=4.00e-09]	12	-	CDS||3'UTR	HSP90AA1	protein_coding
chr11	62130345	62130445	Peak_343[gene=3619][PH=6][PH0=0.05][P=2.35e-03]	6	+	CDS	INCENP	protein_coding		chr14	102085307	102085407	Peak_651[gene=3320][PH=6][PH0=0.07][P=2.38e-02]	6	-	CDS||3'UTR	HSP90AA1	protein_coding
chr11	62888474	62888574	Peak_345[gene=6520][PH=10][PH0=0.06][P=1.00e-100]	10	+	CDS	SLC3A2	protein_coding		chr15	35773251	35773351	Peak_656[gene=100507466][PH=3][PH0=0.00][P=2.31e-03]	3	+	intron	DPH6-DT	lncRNA
chr11	62888672	62888772	Peak_346[gene=6520][PH=6][PH0=0.06][P=9.14e-03]	6	+	CDS||3'UTR	SLC3A2	protein_coding		chr15	41380735	41380835	Peak_657[gene=51203][PH=9][PH0=0.02][P=1.00e-100]	9	+	3'UTR	NUSAP1	protein_coding
chr11	63681490	63681590	Peak_347[gene=10313][PH=5][PH0=0.01][P=1.30e-03]	5	+	5'UTR	RTN3	protein_coding		chr15	69452930	69453030	Peak_668[gene=6176][PH=14][PH0=0.48][P=6.43e-09]	14	+	CDS||5'UTR	RPLP1	protein_coding
chr11	65352367	65352467	Peak_352[gene=5977][PH=6][PH0=0.04][P=3.89e-04]	6	+	3'UTR	DPF2	protein_coding		chr15	72199049	72199149	Peak_700[gene=5315][PH=8][PH0=0.12][P=1.28e-04]	8	-	3'UTR	PKM	protein_coding
chr11	66222498	66222598	Peak_355[gene=55690][PH=6][PH0=0.01][P=5.92e-08]	6	+	intron	PACS1	protein_coding		chr15	101274589	101274689	Peak_710[gene=55829][PH=7][PH0=0.08][P=7.91e-05]	7	-	CDS	SELENOS	protein_coding
chr11	75400463	75400563	Peak_365[gene=6188][PH=15][PH0=0.16][P=1.55e-09]	15	+	5'UTR	RPS3	protein_coding		chr16	2519673	2519773	Peak_712[gene=57465][PH=9][PH0=0.05][P=2.05e-12]	9	+	CDS||3'UTR	TBC1D24	protein_coding
chr11	77886479	77886579	Peak_368[gene=28971][PH=32][PH0=0.03][P=6.60e-09]	32	+	intron	AAMDC	protein_coding		chr16	2519673	2519773	Peak_712[gene=57465][PH=9][PH0=0.05][P=2.05e-12]	9	+	CDS||3'UTR	ATP6V0C	protein_coding
chr11	77886635	77886735	Peak_369[gene=28971][PH=26][PH0=0.03][P=6.60e-09]	26	+	intron	AAMDC	protein_coding		chr16	2519673	2519773	Peak_712[gene=57465][PH=9][PH0=0.05][P=2.05e-12]	9	+	CDS||3'UTR	AMDHD2	protein_coding
chr11	130144254	130144354	Peak_383[gene=334][PH=5][PH0=0.01][P=2.84e-04]	5	+	3'UTR	APLP2	protein_coding		chr16	30942367	30942467	Peak_811[gene=54620][PH=7][PH0=0.04][P=4.93e-06]	7	+	CDS	FBXL19	protein_coding
chr11	3797419	3797519	Peak_386[gene=4928][PH=5][PH0=0.01][P=9.52e-05]	5	-	5'UTR	NUP98	protein_coding		chr16	47505237	47505337	Peak_814[gene=5257][PH=9][PH0=0.01][P=1.63e-08]	9	+	intron	PHKB	protein_coding
chr11	6476693	6476793	Peak_387[gene=23647][PH=7][PH0=0.06][P=1.14e-05]	7	-	3'UTR	ARFIP2	protein_coding		chr16	67870900	67871000	Peak_817[gene=10204][PH=10][PH0=0.04][P=1.00e-100]	10	+	CDS||3'UTR	NUTF2	protein_coding
chr11	10508895	10508995	Peak_390[gene=100463486][PH=19][PH0=2.94][P=4.25e-03]	19	-	5'UTR	MTRNR2L8	protein_coding		chr16	71927880	71927980	Peak_823[gene=9798][PH=7][PH0=0.02][P=1.62e-07]	7	+	3'UTR	IST1	protein_coding
chr11	36274393	36274493	Peak_396[gene=29099][PH=4][PH0=0.01][P=2.13e-02]	4	-	3'UTR	COMMD9	protein_coding		chr16	81961909	81962009	Peak_826[gene=5336][PH=9][PH0=0.01][P=3.03e-08]	9	+	3'UTR	PLCG2	protein_coding
chr11	62571019	62571119	Peak_407[gene=1937][PH=13][PH0=0.11][P=2.17e-09]	13	-	CDS||3'UTR	EEF1G	protein_coding		chr16	1962291	1962391	Peak_834[gene=6187][PH=13][PH0=1.06][P=2.47e-03]	13	-	3'UTR	RPS2	protein_coding
chr11	62841649	62841749	Peak_409[gene=54663][PH=57][PH0=0.35][P=1.00e-100]	57	-	5'UTR	WDR74	protein_coding		chr16	84617820	84617920	Peak_893[gene=23406][PH=8][PH0=0.02][P=1.00e-100]	8	-	CDS||5'UTR	COTL1	protein_coding
chr11	64768132	64768232	Peak_414[gene=7536][PH=12][PH0=0.22][P=2.89e-09]	12	-	CDS||3'UTR	SF1	protein_coding		chr16	89281122	89281222	Peak_897[gene=29123][PH=7][PH0=0.03][P=1.88e-06]	7	-	CDS||3'UTR	ANKRD11	protein_coding
chr11	71435534	71435634	Peak_419[gene=1717][PH=5][PH0=0.02][P=4.11e-03]	5	-	CDS||3'UTR	DHCR7	protein_coding		chr17	28720553	28720653	Peak_923[gene=6147][PH=29][PH0=0.58][P=3.37e-10]	29	+	5'UTR	RPL23A	protein_coding
chr11	103091924	103092024	Peak_433[gene=84259][PH=6][PH0=0.02][P=9.33e-06]	6	-	5'UTR	DCUN1D5	protein_coding		chr17	28720783	28720883	Peak_924[gene=6147][PH=15][PH0=0.58][P=5.70e-09]	15	+	CDS||5'UTR	RPL23A	protein_coding
chr11	111821398	111821498	Peak_435[gene=79796][PH=7][PH0=0.01][P=6.60e-09]	7	-	intron	ALG9	protein_coding		chr17	30117091	30117191	Peak_928[gene=84081][PH=11][PH0=0.01][P=1.00e-100]	11	+	5'UTR	NSRP1	protein_coding
chr11	111821929	111822029	Peak_436[gene=79796][PH=6][PH0=0.01][P=3.89e-07]	6	-	intron	ALG9	protein_coding		chr17	30895256	30895356	Peak_930[gene=79915][PH=4][PH0=0.01][P=1.23e-02]	4	+	3'UTR	ATAD5	protein_coding
chr11	123058254	123058354	Peak_441[gene=3312][PH=15][PH0=0.45][P=3.87e-10]	15	-	CDS	HSPA8	protein_coding		chr17	39203013	39203113	Peak_934[gene=6143][PH=24][PH0=0.32][P=3.03e-10]	24	+	CDS	RPL19	protein_coding
chr11	123059293	123059393	Peak_442[gene=3312][PH=24][PH0=0.45][P=1.00e-100]	24	-	5'UTR	HSPA8	protein_coding		chr17	40243251	40243351	Peak_937[gene=147179][PH=11][PH0=0.03][P=1.00e-100]	11	+	intron	WIPF2	protein_coding
chr11	134161793	134161893	Peak_445[gene=23310][PH=7][PH0=0.02][P=5.62e-08]	7	-	CDS||3'UTR	NCAPD3	protein_coding		chr17	48997507	48997607	Peak_944[gene=10642][PH=9][PH0=0.04][P=1.00e-100]	9	+	5'UTR	IGF2BP1	protein_coding
chr12	753437	753537	Peak_447[gene=65125][PH=6][PH0=0.02][P=5.23e-05]	6	+	5'UTR	WNK1	protein_coding		chr17	67826165	67826265	Peak_953[gene=2186][PH=6][PH0=0.01][P=1.91e-06]	6	+	CDS	BPTF	protein_coding
chr12	753567	753667	Peak_448[gene=65125][PH=6][PH0=0.02][P=5.23e-05]	6	+	CDS	WNK1	protein_coding		chr17	74204113	74204213	Peak_954[gene=6169][PH=10][PH0=0.10][P=4.81e-10]	10	+	CDS	RPL38	protein_coding
chr12	4273822	4273922	Peak_451[gene=894][PH=6][PH0=0.04][P=4.73e-04]	6	+	5'UTR	CCND2	protein_coding		chr17	78158829	78158929	Peak_962[gene=100141515][PH=5][PH0=0.02][P=3.94e-04]	5	+	intron	C17orf99	protein_coding
chr12	6943812	6943912	Peak_459[gene=113246][PH=24][PH0=0.31][P=2.05e-10]	24	+	5'UTR	C12orf57	protein_coding		chr17	5438973	5439073	Peak_966[gene=708][PH=9][PH0=0.05][P=2.17e-09]	9	-	CDS	C1QBP	protein_coding
chr12	20551438	20551538	Peak_462[gene=5139][PH=70][PH0=0.02][P=1.00e-100]	70	+	intron	PDE3A	protein_coding		chr17	7930575	7930675	Peak_968[gene=9196][PH=7][PH0=0.03][P=4.06e-07]	7	-	CDS||3'UTR	KCNAB3	protein_coding
chr12	26938513	26938613	Peak_463[gene=26127][PH=5][PH0=0.01][P=3.61e-04]	5	+	5'UTR	FGFR1OP2	protein_coding		chr17	8173452	8173552	Peak_970[gene=84314][PH=38][PH0=0.50][P=2.68e-10]	38	-	3'UTR	TMEM107	protein_coding
chr12	49272536	49272636	Peak_470[gene=84790][PH=11][PH0=0.03][P=1.00e-100]	11	+	CDS||3'UTR	TUBA1C	protein_coding		chr17	8226564	8226664	Peak_974[gene=80169][PH=10][PH0=0.03][P=1.58e-09]	10	-	3'UTR	CTC1	protein_coding
chr12	49272626	49272726	Peak_471[gene=84790][PH=7][PH0=0.03][P=4.97e-07]	7	+	CDS||3'UTR	TUBA1C	protein_coding		chr17	8841086	8841186	Peak_976[gene=146850][PH=7][PH0=0.00][P=1.00e-100]	7	-	intron	PIK3R6	protein_coding
chr12	49764275	49764375	Peak_472[gene=7009][PH=7][PH0=0.03][P=4.73e-07]	7	+	3'UTR	TMBIM6	protein_coding		chr17	21002793	21002893	Peak_980[gene=23326][PH=11][PH0=0.08][P=1.00e-100]	11	-	3'UTR	USP22	protein_coding
chr12	54350497	54350597	Peak_475[gene=22818][PH=6][PH0=0.02][P=9.94e-06]	6	+	CDS||3'UTR	COPZ1	protein_coding		chr17	40630683	40630783	Peak_988[gene=6605][PH=7][PH0=0.03][P=1.40e-07]	7	-	CDS||3'UTR	SMARCE1	protein_coding
chr12	55993320	55993420	Peak_476[gene=5869][PH=5][PH0=0.03][P=2.21e-02]	5	+	3'UTR	RAB5B	protein_coding		chr17	40630683	40630783	Peak_988[gene=6605][PH=7][PH0=0.03][P=1.40e-07]	7	-	CDS||3'UTR	KRT222	protein_coding
chr12	68835586	68835686	Peak_483[gene=4193][PH=6][PH0=0.03][P=8.01e-05]	6	+	intron	MDM2	protein_coding		chr17	48579865	48579965	Peak_997[gene=3213][PH=7][PH0=0.03][P=1.86e-06]	7	-	5'UTR	HOXB3	protein_coding
chr12	69589498	69589598	Peak_485[gene=10576][PH=8][PH0=0.02][P=1.00e-100]	8	+	CDS	CCT2	protein_coding		chr17	48579865	48579965	Peak_997[gene=3213][PH=7][PH0=0.03][P=1.86e-06]	7	-	5'UTR	HOXB6	protein_coding
chr12	93487499	93487599	Peak_487[gene=28977][PH=7][PH0=0.01][P=3.31e-09]	7	+	CDS||3'UTR	MRPL42	protein_coding		chr17	48579865	48579965	Peak_997[gene=3213][PH=7][PH0=0.03][P=1.86e-06]	7	-	5'UTR	HOXB4	protein_coding
chr12	95494034	95494134	Peak_488[gene=10988][PH=5][PH0=0.01][P=3.67e-04]	5	+	CDS	METAP2	protein_coding		chr17	48579865	48579965	Peak_997[gene=3213][PH=7][PH0=0.03][P=1.86e-06]	7	-	5'UTR	MIR10A	miRNA
chr12	98531725	98531825	Peak_489[gene=7112][PH=6][PH0=0.03][P=1.10e-04]	6	+	CDS	TMPO	protein_coding		chr17	81511243	81511343	Peak_1009[gene=71][PH=11][PH0=0.18][P=9.40e-09]	11	-	CDS||3'UTR	ACTG1	protein_coding
chr12	101697985	101698085	Peak_493[gene=56994][PH=6][PH0=0.02][P=3.91e-06]	6	+	CDS	CHPT1	protein_coding		chr17	81512714	81512814	Peak_1011[gene=71][PH=13][PH0=0.18][P=1.00e-100]	13	-	5'UTR	ACTG1	protein_coding
chr12	103938371	103938471	Peak_496[gene=7184][PH=7][PH0=0.09][P=6.19e-04]	7	+	CDS	HSP90B1	protein_coding		chr17	82615551	82615651	Peak_1016[gene=56270][PH=5][PH0=0.03][P=1.54e-02]	5	-	3'UTR	WDR45B	protein_coding
chr12	103947288	103947388	Peak_497[gene=7184][PH=19][PH0=0.09][P=1.60e-09]	19	+	CDS||3'UTR	HSP90B1	protein_coding		chr18	34794093	34794193	Peak_1023[gene=1837][PH=10][PH0=0.00][P=1.00e-100]	10	+	CDS	DTNA	protein_coding
chr12	109097658	109097758	Peak_501[gene=7374][PH=6][PH0=0.05][P=1.57e-03]	6	+	CDS||5'UTR	UNG	protein_coding		chr18	35692248	35692348	Peak_1025[gene=2589][PH=4][PH0=0.00][P=7.38e-03]	4	+	CDS||3'UTR	GALNT1	protein_coding
chr12	118144926	118145026	Peak_508[gene=5037][PH=6][PH0=0.07][P=4.57e-03]	6	+	3'UTR	PEBP1	protein_coding		chr18	49491624	49491724	Peak_1044[gene=100526842][PH=25][PH0=0.30][P=1.00e-100]	25	-	CDS||5'UTR	RPL17-C18orf32	protein_coding
chr12	123590365	123590465	Peak_513[gene=10959][PH=7][PH0=0.09][P=4.45e-04]	7	+	CDS	TMED2	protein_coding		chr18	49491624	49491724	Peak_1044[gene=100526842][PH=25][PH0=0.30][P=1.00e-100]	25	-	CDS||5'UTR	RPL17	protein_coding
chr12	124012930	124013030	Peak_516[gene=144348][PH=5][PH0=0.01][P=2.67e-04]	5	+	3'UTR	ZNF664	protein_coding		chr19	1438816	1438916	Peak_1053[gene=6209][PH=12][PH0=0.70][P=2.24e-04]	12	+	CDS||5'UTR	RPS15	protein_coding
chr12	124013203	124013303	Peak_517[gene=144348][PH=6][PH0=0.01][P=5.15e-07]	6	+	3'UTR	ZNF664	protein_coding		chr19	2273121	2273221	Peak_1055[gene=4946][PH=9][PH0=0.42][P=1.58e-02]	9	+	3'UTR	OAZ1	protein_coding
chr12	124012930	124013030	Peak_518[gene=100533183][PH=5][PH0=0.01][P=2.99e-05]	5	+	3'UTR	ZNF664-RFLNA	unknown		chr19	2273121	2273221	Peak_1055[gene=4946][PH=9][PH0=0.42][P=1.58e-02]	9	+	3'UTR	SPPL2B	protein_coding
chr12	124013203	124013303	Peak_519[gene=100533183][PH=6][PH0=0.01][P=2.33e-08]	6	+	3'UTR	ZNF664-RFLNA	unknown		chr19	2271382	2271482	Peak_1056[gene=56928][PH=7][PH0=0.04][P=5.38e-06]	7	+	CDS	SPPL2B	protein_coding
chr12	48935159	48935259	Peak_529[gene=377][PH=5][PH0=0.03][P=2.47e-02]	5	-	intron	ARF3	protein_coding		chr19	10687608	10687708	Peak_1068[gene=3609][PH=9][PH0=0.09][P=2.41e-07]	9	+	CDS	ILF3	protein_coding
chr12	49838935	49839035	Peak_532[gene=144233][PH=5][PH0=0.04][P=1.41e-02]	5	-	CDS	BCDIN3D	protein_coding		chr19	30009199	30009299	Peak_1081[gene=8725][PH=14][PH0=0.01][P=1.00e-100]	14	+	CDS||3'UTR	URI1	protein_coding
chr12	56725246	56725346	Peak_540[gene=4666][PH=7][PH0=0.05][P=9.94e-06]	7	-	5'UTR	NACA	protein_coding		chr19	34400008	34400108	Peak_1086[gene=84306][PH=10][PH0=0.04][P=1.00e-100]	10	+	CDS||3'UTR	PDCD2L	protein_coding
chr12	57748509	57748609	Peak_541[gene=1019][PH=6][PH0=0.10][P=3.36e-02]	6	-	CDS||3'UTR	CDK4	protein_coding		chr19	36049116	36049216	Peak_1090[gene=101927572][PH=9][PH0=0.02][P=2.48e-09]	9	+	intron	LOC101927572	lncRNA
chr12	66123382	66123482	Peak_543[gene=84298][PH=5][PH0=0.02][P=1.51e-03]	5	-	3'UTR	LLPH	protein_coding		chr19	41272155	41272255	Peak_1095[gene=11100][PH=8][PH0=0.06][P=7.71e-07]	8	+	CDS||3'UTR	HNRNPUL1	protein_coding
chr12	95073424	95073524	Peak_550[gene=7181][PH=4][PH0=0.01][P=4.53e-02]	4	-	5'UTR	NR2C1	protein_coding		chr19	49108283	49108383	Peak_1104[gene=6625][PH=9][PH0=0.06][P=9.55e-09]	9	+	CDS||3'UTR	SNRNP70	protein_coding
chr12	106247469	106247569	Peak_553[gene=10970][PH=5][PH0=0.01][P=2.07e-04]	5	-	CDS	CKAP4	protein_coding		chr19	49491807	49491907	Peak_1108[gene=23521][PH=15][PH0=1.04][P=1.95e-05]	15	+	CDS||3'UTR	RPL13A	protein_coding
chr12	116715351	116715451	Peak_559[gene=79794][PH=5][PH0=0.04][P=3.91e-02]	5	-	3'UTR	SPRING1	protein_coding		chr19	52226148	52226248	Peak_1115[gene=5518][PH=9][PH0=0.06][P=2.69e-09]	9	+	CDS||5'UTR||3'UTR	PPP2R1A	protein_coding
chr12	120198614	120198714	Peak_563[gene=6175][PH=17][PH0=0.38][P=3.09e-10]	17	-	CDS||3'UTR	RPLP0	protein_coding		chr19	1577651	1577751	Peak_1124[gene=53615][PH=10][PH0=0.11][P=1.73e-08]	10	-	3'UTR	MBD3	protein_coding
chr12	120469500	120469600	Peak_566[gene=8683][PH=11][PH0=0.11][P=1.00e-100]	11	-	CDS	SRSF9	protein_coding		chr19	2430342	2430442	Peak_1129[gene=84823][PH=7][PH0=0.11][P=3.97e-03]	7	-	3'UTR	LMNB2	protein_coding
chr12	129127677	129127777	Peak_568[gene=121256][PH=8][PH0=0.00][P=1.00e-100]	8	-	intron	TMEM132D	protein_coding		chr19	3979334	3979434	Peak_1132[gene=1938][PH=18][PH0=1.19][P=1.11e-07]	18	-	CDS	EEF2	protein_coding
chr13	48233189	48233289	Peak_572[gene=9445][PH=4][PH0=0.01][P=2.36e-02]	4	+	5'UTR	ITM2B	protein_coding		chr19	3983163	3983263	Peak_1134[gene=1938][PH=16][PH0=1.19][P=2.10e-05]	16	-	CDS	EEF2	protein_coding
chr13	41060695	41060795	Peak_585[gene=1997][PH=17][PH0=0.01][P=1.00e-100]	17	-	intron	ELF1	protein_coding		chr19	48615318	48615418	Peak_1171[gene=6141][PH=14][PH0=0.41][P=8.51e-10]	14	-	CDS||3'UTR	RPL18	protein_coding
chr14	61068106	61068206	Peak_607[gene=145389][PH=7][PH0=0.01][P=1.00e-100]	7	+	intron	SLC38A6	protein_coding		chr2	27050819	27050919	Peak_1184[gene=60509][PH=30][PH0=0.05][P=1.92e-09]	30	+	intron	AGBL5	protein_coding
chr14	61695642	61695742	Peak_608[gene=3091][PH=5][PH0=0.01][P=1.51e-04]	5	+	5'UTR	HIF1A	protein_coding		chr2	52162642	52162742	Peak_1199[gene=730100][PH=5][PH0=0.00][P=1.00e-100]	5	+	intron	LOC730100	lncRNA
chr14	73096915	73097015	Peak_611[gene=58517][PH=6][PH0=0.02][P=9.37e-06]	6	+	CDS||3'UTR	RBM25	protein_coding		chr2	119626443	119626543	Peak_1209[gene=200373][PH=6][PH0=0.00][P=1.00e-100]	6	+	intron	CFAP221	protein_coding
chr14	100239096	100239196	Peak_620[gene=7528][PH=6][PH0=0.05][P=1.81e-03]	6	+	5'UTR	YY1	protein_coding		chr2	162123731	162123831	Peak_1216[gene=101929532][PH=4][PH0=0.00][P=1.06e-04]	4	+	intron	LOC101929532	lncRNA
chr14	20609290	20609390	Peak_627[gene=122651][PH=4][PH0=0.00][P=1.09e-03]	4	-	intron	RNASE11	protein_coding		chr2	186590349	186590449	Peak_1220[gene=3685][PH=5][PH0=0.01][P=9.69e-06]	5	+	CDS	ITGAV	protein_coding
chr14	21234108	21234208	Peak_628[gene=3183][PH=7][PH0=0.03][P=8.48e-07]	7	-	CDS||5'UTR	HNRNPC	protein_coding		chr2	47280716	47280816	Peak_1253[gene=101927043][PH=5][PH0=0.00][P=1.04e-08]	5	-	intron	EPCAM-DT	lncRNA
chr14	54426911	54427011	Peak_633[gene=10175][PH=5][PH0=0.04][P=2.43e-02]	5	-	3'UTR	CNIH1	protein_coding		chr2	127472133	127472233	Peak_1270[gene=55677][PH=6][PH0=0.01][P=1.17e-07]	6	-	intron	IWS1	protein_coding
chr14	58239880	58239980	Peak_635[gene=145407][PH=13][PH0=0.00][P=1.00e-100]	13	-	intron	ARMH4	protein_coding		chr2	132254623	132254723	Peak_1273[gene=554226][PH=18][PH0=0.06][P=1.00e-100]	18	-	intron	ANKRD30BL	protein_coding
chr14	73276268	73276368	Peak_638[gene=8650][PH=5][PH0=0.01][P=7.24e-05]	5	-	3'UTR	NUMB	protein_coding		chr2	132254766	132254866	Peak_1274[gene=554226][PH=7][PH0=0.06][P=2.97e-04]	7	-	intron	ANKRD30BL	protein_coding
chr14	74663307	74663407	Peak_640[gene=9870][PH=4][PH0=0.01][P=1.98e-02]	4	-	3'UTR	AREL1	protein_coding		chr2	132255122	132255222	Peak_1276[gene=554226][PH=33][PH0=0.06][P=1.00e-100]	33	-	intron	ANKRD30BL	protein_coding
chr14	81473416	81473516	Peak_641[gene=6400][PH=4][PH0=0.01][P=1.32e-02]	4	-	3'UTR	SEL1L	protein_coding		chr2	132255243	132255343	Peak_1277[gene=554226][PH=42][PH0=0.06][P=1.00e-100]	42	-	intron	ANKRD30BL	protein_coding
chr14	89875013	89875113	Peak_642[gene=1112][PH=11][PH0=0.00][P=1.00e-100]	11	-	intron	FOXN3	protein_coding		chr2	132255468	132255568	Peak_1278[gene=554226][PH=16][PH0=0.06][P=1.00e-100]	16	-	intron	ANKRD30BL	protein_coding
chr14	89875013	89875113	Peak_644[gene=90141][PH=11][PH0=0.01][P=1.09e-08]	11	-	intron	EFCAB11	protein_coding		chr2	132255634	132255734	Peak_1279[gene=554226][PH=10][PH0=0.06][P=1.00e-100]	10	-	intron	ANKRD30BL	protein_coding
chr14	102083628	102083728	Peak_649[gene=3320][PH=12][PH0=0.07][P=4.00e-09]	12	-	CDS||3'UTR	HSP90AA1	protein_coding		chr2	132256007	132256107	Peak_1280[gene=554226][PH=10][PH0=0.06][P=1.00e-100]	10	-	intron	ANKRD30BL	protein_coding
chr14	102085307	102085407	Peak_651[gene=3320][PH=6][PH0=0.07][P=2.38e-02]	6	-	CDS||3'UTR	HSP90AA1	protein_coding		chr2	199783305	199783405	Peak_1290[gene=348751][PH=15][PH0=0.01][P=6.15e-09]	15	-	intron	FTCDNL1	protein_coding
chr15	35773251	35773351	Peak_656[gene=100507466][PH=3][PH0=0.00][P=2.31e-03]	3	+	intron	DPH6-DT	lncRNA		chr2	229180733	229180833	Peak_1292[gene=55022][PH=29][PH0=0.01][P=1.00e-100]	29	-	intron	PID1	protein_coding
chr15	41380735	41380835	Peak_657[gene=51203][PH=9][PH0=0.02][P=1.00e-100]	9	+	3'UTR	NUSAP1	protein_coding		chr2	231460680	231460780	Peak_1299[gene=4691][PH=31][PH0=0.23][P=2.04e-09]	31	-	CDS	NCL	protein_coding
chr15	69269029	69269129	Peak_667[gene=26035][PH=4][PH0=0.01][P=2.34e-02]	4	+	CDS	GLCE	protein_coding		chr2	231461604	231461704	Peak_1301[gene=4691][PH=13][PH0=0.23][P=2.04e-09]	13	-	CDS	NCL	protein_coding
chr15	69452930	69453030	Peak_668[gene=6176][PH=14][PH0=0.48][P=6.43e-09]	14	+	CDS||5'UTR	RPLP1	protein_coding		chr20	25446005	25446105	Peak_1308[gene=9837][PH=6][PH0=0.02][P=6.30e-06]	6	+	3'UTR	GINS1	protein_coding
chr15	73714350	73714450	Peak_671[gene=80381][PH=5][PH0=0.03][P=2.35e-02]	5	+	3'UTR	CD276	protein_coding		chr20	34985878	34985978	Peak_1315[gene=57644][PH=4][PH0=0.00][P=1.07e-03]	4	+	intron	MYH7B	protein_coding
chr15	77484852	77484952	Peak_672[gene=10363][PH=5][PH0=0.01][P=4.10e-04]	5	+	3'UTR	HMG20A	protein_coding		chr20	37228642	37228742	Peak_1317[gene=6185][PH=5][PH0=0.01][P=1.12e-03]	5	+	CDS	RPN2	protein_coding
chr15	89196359	89196459	Peak_676[gene=11057][PH=5][PH0=0.01][P=7.37e-04]	5	+	3'UTR	ABHD2	protein_coding		chr20	45812627	45812727	Peak_1321[gene=11065][PH=12][PH0=0.20][P=2.05e-12]	12	+	CDS||5'UTR	UBE2C	protein_coding
chr15	90804280	90804380	Peak_679[gene=641][PH=4][PH0=0.01][P=3.94e-02]	4	+	CDS||3'UTR	BLM	protein_coding		chr20	58445210	58445310	Peak_1326[gene=9217][PH=9][PH0=0.02][P=1.00e-100]	9	+	3'UTR	VAPB	protein_coding
chr15	48990999	48991099	Peak_685[gene=9728][PH=4][PH0=0.00][P=2.80e-03]	4	-	3'UTR	SECISBP2L	protein_coding		chr20	5115278	5115378	Peak_1333[gene=5111][PH=9][PH0=0.09][P=6.40e-08]	9	-	CDS||3'UTR	PCNA	protein_coding
chr15	66499370	66499470	Peak_687[gene=6124][PH=9][PH0=0.22][P=4.43e-04]	9	-	CDS||3'UTR	RPL4	protein_coding		chr20	7981575	7981675	Peak_1335[gene=56255][PH=6][PH0=0.01][P=1.27e-06]	6	-	3'UTR	TMX4	protein_coding
chr15	72199049	72199149	Peak_700[gene=5315][PH=8][PH0=0.12][P=1.28e-04]	8	-	3'UTR	PKM	protein_coding		chr20	34105357	34105457	Peak_1345[gene=8894][PH=7][PH0=0.04][P=2.07e-06]	7	-	CDS	EIF2S2	protein_coding
chr15	73570323	73570423	Peak_706[gene=27020][PH=5][PH0=0.02][P=3.38e-03]	5	-	CDS	NPTN	protein_coding		chr21	8196226	8196326	Peak_1354[gene=1409][PH=18][PH0=0.02][P=1.00e-100]	18	+	upstream_10k	CRYAA	protein_coding
chr15	101274589	101274689	Peak_710[gene=55829][PH=7][PH0=0.08][P=7.91e-05]	7	-	CDS	SELENOS	protein_coding		chr21	8196226	8196326	Peak_1354[gene=1409][PH=18][PH0=0.02][P=1.00e-100]	18	+	upstream_10k	LOC102724652	lncRNA
chr16	2519673	2519773	Peak_712[gene=57465][PH=9][PH0=0.05][P=2.05e-12]	9	+	CDS||3'UTR	TBC1D24	protein_coding		chr21	8196226	8196326	Peak_1354[gene=1409][PH=18][PH0=0.02][P=1.00e-100]	18	+	upstream_10k	LOC110091777	lncRNA
chr16	2519673	2519773	Peak_713[gene=527][PH=9][PH0=0.23][P=1.47e-04]	9	+	CDS||3'UTR	ATP6V0C	protein_coding		chr21	8196226	8196326	Peak_1354[gene=1409][PH=18][PH0=0.02][P=1.00e-100]	18	+	upstream_10k	SMIM11	protein_coding
chr16	2519673	2519773	Peak_714[gene=51005][PH=9][PH0=0.11][P=3.75e-07]	9	+	CDS||3'UTR	AMDHD2	protein_coding		chr21	8196226	8196326	Peak_1354[gene=1409][PH=18][PH0=0.02][P=1.00e-100]	18	+	upstream_10k	LOC102723553	lncRNA
chr16	24823536	24823636	Peak_720[gene=27327][PH=4][PH0=0.01][P=4.67e-02]	4	+	CDS||3'UTR	TNRC6A	protein_coding		chr21	8250692	8250792	Peak_1397[gene=1409][PH=14][PH0=0.02][P=1.00e-100]	14	+	intron	CRYAA	protein_coding
chr16	29971416	29971516	Peak_808[gene=124446][PH=4][PH0=0.01][P=6.01e-03]	4	+	CDS	TMEM219	protein_coding		chr21	8250692	8250792	Peak_1397[gene=1409][PH=14][PH0=0.02][P=1.00e-100]	14	+	intron	CRYAA	protein_coding
chr16	30942367	30942467	Peak_811[gene=54620][PH=7][PH0=0.04][P=4.93e-06]	7	+	CDS	FBXL19	protein_coding		chr21	8250692	8250792	Peak_1397[gene=1409][PH=14][PH0=0.02][P=1.00e-100]	14	+	intron	LOC102724652	lncRNA
chr16	47505237	47505337	Peak_814[gene=5257][PH=9][PH0=0.01][P=1.63e-08]	9	+	intron	PHKB	protein_coding		chr21	8250692	8250792	Peak_1397[gene=1409][PH=14][PH0=0.02][P=1.00e-100]	14	+	intron	LOC102724652	lncRNA
chr16	47505300	47505400	Peak_815[gene=5257][PH=6][PH0=0.01][P=7.34e-07]	6	+	intron	PHKB	protein_coding		chr21	8250692	8250792	Peak_1397[gene=1409][PH=14][PH0=0.02][P=1.00e-100]	14	+	intron	LOC110091777	lncRNA
chr16	67870900	67871000	Peak_817[gene=10204][PH=10][PH0=0.04][P=1.00e-100]	10	+	CDS||3'UTR	NUTF2	protein_coding		chr21	8250692	8250792	Peak_1397[gene=1409][PH=14][PH0=0.02][P=1.00e-100]	14	+	intron	LOC110091777	lncRNA
chr16	68186962	68187062	Peak_818[gene=4775][PH=5][PH0=0.01][P=2.03e-05]	5	+	intron	NFATC3	protein_coding		chr21	8250692	8250792	Peak_1397[gene=1409][PH=14][PH0=0.02][P=1.00e-100]	14	+	intron	SMIM11	protein_coding
chr16	71927880	71927980	Peak_823[gene=9798][PH=7][PH0=0.02][P=1.62e-07]	7	+	3'UTR	IST1	protein_coding		chr21	8250692	8250792	Peak_1397[gene=1409][PH=14][PH0=0.02][P=1.00e-100]	14	+	intron	SMIM11	protein_coding
chr16	81961909	81962009	Peak_826[gene=5336][PH=9][PH0=0.01][P=3.03e-08]	9	+	3'UTR	PLCG2	protein_coding		chr21	8250692	8250792	Peak_1397[gene=1409][PH=14][PH0=0.02][P=1.00e-100]	14	+	intron	LOC102723553	lncRNA
chr16	1962291	1962391	Peak_834[gene=6187][PH=13][PH0=1.06][P=2.47e-03]	13	-	3'UTR	RPS2	protein_coding		chr21	8250692	8250792	Peak_1397[gene=1409][PH=14][PH0=0.02][P=1.00e-100]	14	+	intron	LOC102723553	lncRNA
chr16	18790247	18790347	Peak_842[gene=6210][PH=6][PH0=0.06][P=2.68e-03]	6	-	5'UTR	RPS15A	protein_coding		chr21	8250692	8250792	Peak_1397[gene=1409][PH=14][PH0=0.02][P=1.00e-100]	14	+	intron	MIR3648-1	miRNA
chr16	18790247	18790347	Peak_843[gene=23204][PH=6][PH0=0.04][P=4.95e-04]	6	-	5'UTR	ARL6IP1	protein_coding		chr21	8250692	8250792	Peak_1397[gene=1409][PH=14][PH0=0.02][P=1.00e-100]	14	+	intron	MIR3648-2	miRNA
chr16	27461447	27461547	Peak_868[gene=2975][PH=5][PH0=0.02][P=1.12e-02]	5	-	CDS	GTF3C1	protein_coding		chr21	8250814	8250914	Peak_1398[gene=1409][PH=11][PH0=0.02][P=1.00e-100]	11	+	intron	CRYAA	protein_coding
chr16	30357114	30357214	Peak_876[gene=26000][PH=7][PH0=0.13][P=6.98e-03]	7	-	3'UTR	TBC1D10B	protein_coding		chr21	8250814	8250914	Peak_1398[gene=1409][PH=11][PH0=0.02][P=1.00e-100]	11	+	intron	LOC102724652	lncRNA
chr16	57429065	57429165	Peak_880[gene=57019][PH=6][PH0=0.02][P=1.55e-05]	6	-	3'UTR	CIAPIN1	protein_coding		chr21	8250814	8250914	Peak_1398[gene=1409][PH=11][PH0=0.02][P=1.00e-100]	11	+	intron	LOC110091777	lncRNA
chr16	75464436	75464536	Peak_891[gene=10428][PH=5][PH0=0.01][P=1.69e-04]	5	-	CDS	CFDP1	protein_coding		chr21	8250814	8250914	Peak_1398[gene=1409][PH=11][PH0=0.02][P=1.00e-100]	11	+	intron	SMIM11	protein_coding
chr16	75464436	75464536	Peak_892[gene=124491][PH=5][PH0=0.02][P=2.67e-03]	5	-	CDS	TMEM170A	protein_coding		chr21	8250814	8250914	Peak_1398[gene=1409][PH=11][PH0=0.02][P=1.00e-100]	11	+	intron	LOC102723553	lncRNA
chr16	84617820	84617920	Peak_893[gene=23406][PH=8][PH0=0.02][P=1.00e-100]	8	-	CDS||5'UTR	COTL1	protein_coding		chr21	8251846	8251946	Peak_1401[gene=1409][PH=9][PH0=0.02][P=1.00e-100]	9	+	intron	CRYAA	protein_coding
chr16	89281122	89281222	Peak_897[gene=29123][PH=7][PH0=0.03][P=1.88e-06]	7	-	CDS||3'UTR	ANKRD11	protein_coding		chr21	8251846	8251946	Peak_1401[gene=1409][PH=9][PH0=0.02][P=1.00e-100]	9	+	intron	LOC102724652	lncRNA
chr17	3669271	3669371	Peak_901[gene=83460][PH=9][PH0=0.48][P=1.06e-02]	9	+	CDS	EMC6	protein_coding		chr21	8251846	8251946	Peak_1401[gene=1409][PH=9][PH0=0.02][P=1.00e-100]	9	+	intron	LOC110091777	lncRNA
chr17	5282329	5282429	Peak_902[gene=9135][PH=4][PH0=0.01][P=2.89e-02]	4	+	5'UTR	RABEP1	protein_coding		chr21	8251846	8251946	Peak_1401[gene=1409][PH=9][PH0=0.02][P=1.00e-100]	9	+	intron	SMIM11	protein_coding
chr17	7577960	7578060	Peak_906[gene=100533955][PH=12][PH0=0.18][P=1.15e-09]	12	+	3'UTR	SENP3-EIF4A1	protein_coding		chr21	8251846	8251946	Peak_1401[gene=1409][PH=9][PH0=0.02][P=1.00e-100]	9	+	intron	LOC102723553	lncRNA
chr17	7577960	7578060	Peak_909[gene=1973][PH=12][PH0=0.43][P=2.14e-06]	12	+	3'UTR	EIF4A1	protein_coding		chr21	8252065	8252165	Peak_1402[gene=1409][PH=20][PH0=0.02][P=1.00e-100]	20	+	intron	CRYAA	protein_coding
chr17	7577960	7578060	Peak_912[gene=968][PH=12][PH0=0.29][P=4.02e-08]	12	+	3'UTR	CD68	protein_coding		chr21	8252065	8252165	Peak_1402[gene=1409][PH=20][PH0=0.02][P=1.00e-100]	20	+	intron	LOC102724652	lncRNA
chr17	28346522	28346622	Peak_921[gene=7126][PH=6][PH0=0.08][P=1.04e-02]	6	+	3'UTR	TNFAIP1	protein_coding		chr21	8252065	8252165	Peak_1402[gene=1409][PH=20][PH0=0.02][P=1.00e-100]	20	+	intron	LOC110091777	lncRNA
chr17	28720553	28720653	Peak_923[gene=6147][PH=29][PH0=0.58][P=3.37e-10]	29	+	5'UTR	RPL23A	protein_coding		chr21	8252065	8252165	Peak_1402[gene=1409][PH=20][PH0=0.02][P=1.00e-100]	20	+	intron	SMIM11	protein_coding
chr17	28720783	28720883	Peak_924[gene=6147][PH=15][PH0=0.58][P=5.70e-09]	15	+	CDS||5'UTR	RPL23A	protein_coding		chr21	8252065	8252165	Peak_1402[gene=1409][PH=20][PH0=0.02][P=1.00e-100]	20	+	intron	LOC102723553	lncRNA
chr17	30117091	30117191	Peak_928[gene=84081][PH=11][PH0=0.01][P=1.00e-100]	11	+	5'UTR	NSRP1	protein_coding		chr21	8252065	8252165	Peak_1402[gene=1409][PH=20][PH0=0.02][P=1.00e-100]	20	+	intron	MIR3648-1	miRNA
chr17	30895256	30895356	Peak_930[gene=79915][PH=4][PH0=0.01][P=1.23e-02]	4	+	3'UTR	ATAD5	protein_coding		chr21	8252065	8252165	Peak_1402[gene=1409][PH=20][PH0=0.02][P=1.00e-100]	20	+	intron	MIR3648-2	miRNA
chr17	39203013	39203113	Peak_934[gene=6143][PH=24][PH0=0.32][P=3.03e-10]	24	+	CDS	RPL19	protein_coding		chr21	8252860	8252960	Peak_1403[gene=1409][PH=13][PH0=0.02][P=1.00e-100]	13	+	intron	CRYAA	protein_coding
chr17	40243251	40243351	Peak_937[gene=147179][PH=11][PH0=0.03][P=1.00e-100]	11	+	intron	WIPF2	protein_coding		chr21	8252860	8252960	Peak_1403[gene=1409][PH=13][PH0=0.02][P=1.00e-100]	13	+	intron	LOC102724652	lncRNA
chr17	44349448	44349548	Peak_941[gene=2896][PH=8][PH0=0.12][P=3.70e-05]	8	+	CDS	GRN	protein_coding		chr21	8252860	8252960	Peak_1403[gene=1409][PH=13][PH0=0.02][P=1.00e-100]	13	+	intron	LOC110091777	lncRNA
chr17	48997507	48997607	Peak_944[gene=10642][PH=9][PH0=0.04][P=1.00e-100]	9	+	5'UTR	IGF2BP1	protein_coding		chr21	8252860	8252960	Peak_1403[gene=1409][PH=13][PH0=0.02][P=1.00e-100]	13	+	intron	SMIM11	protein_coding
chr17	50663765	50663865	Peak_945[gene=8714][PH=4][PH0=0.00][P=1.13e-04]	4	+	CDS||3'UTR	ABCC3	protein_coding		chr21	8252860	8252960	Peak_1403[gene=1409][PH=13][PH0=0.02][P=1.00e-100]	13	+	intron	LOC102723553	lncRNA
chr17	54914611	54914711	Peak_946[gene=10040][PH=4][PH0=0.00][P=2.36e-03]	4	+	CDS||3'UTR	TOM1L1	protein_coding		chr21	8253933	8254033	Peak_1408[gene=1409][PH=93][PH0=0.02][P=1.00e-100]	93	+	intron	CRYAA	protein_coding
chr17	67826165	67826265	Peak_953[gene=2186][PH=6][PH0=0.01][P=1.91e-06]	6	+	CDS	BPTF	protein_coding		chr21	8253933	8254033	Peak_1408[gene=1409][PH=93][PH0=0.02][P=1.00e-100]	93	+	intron	LOC102724652	lncRNA
chr17	74204113	74204213	Peak_954[gene=6169][PH=10][PH0=0.10][P=4.81e-10]	10	+	CDS	RPL38	protein_coding		chr21	8253933	8254033	Peak_1408[gene=1409][PH=93][PH0=0.02][P=1.00e-100]	93	+	intron	LOC110091777	lncRNA
chr17	78158829	78158929	Peak_962[gene=100141515][PH=5][PH0=0.02][P=3.94e-04]	5	+	intron	C17orf99	protein_coding		chr21	8253933	8254033	Peak_1408[gene=1409][PH=93][PH0=0.02][P=1.00e-100]	93	+	intron	SMIM11	protein_coding
chr17	5438973	5439073	Peak_966[gene=708][PH=9][PH0=0.05][P=2.17e-09]	9	-	CDS	C1QBP	protein_coding		chr21	8253933	8254033	Peak_1408[gene=1409][PH=93][PH0=0.02][P=1.00e-100]	93	+	intron	LOC102723553	lncRNA
chr17	7930575	7930675	Peak_968[gene=9196][PH=7][PH0=0.03][P=4.06e-07]	7	-	CDS||3'UTR	KCNAB3	protein_coding		chr21	8253933	8254033	Peak_1408[gene=1409][PH=93][PH0=0.02][P=1.00e-100]	93	+	intron	MIR3648-1	miRNA
chr17	7930575	7930675	Peak_969[gene=58485][PH=7][PH0=0.17][P=4.91e-03]	7	-	CDS||3'UTR	TRAPPC1	protein_coding		chr21	8253933	8254033	Peak_1408[gene=1409][PH=93][PH0=0.02][P=1.00e-100]	93	+	intron	MIR3648-2	miRNA
chr17	7930575	7930675	Peak_969[gene=58485][PH=7][PH0=0.17][P=4.91e-03]	7	-	CDS||3'UTR	TRAPPC1	protein_coding		chr21	8254107	8254207	Peak_1409[gene=1409][PH=63][PH0=0.02][P=1.00e-100]	63	+	intron	CRYAA	protein_coding
chr17	8173452	8173552	Peak_970[gene=84314][PH=38][PH0=0.50][P=2.68e-10]	38	-	3'UTR	TMEM107	protein_coding		chr21	8254107	8254207	Peak_1409[gene=1409][PH=63][PH0=0.02][P=1.00e-100]	63	+	intron	LOC102724652	lncRNA
chr17	8173452	8173552	Peak_971[gene=727676][PH=38][PH0=13.30][P=2.65e-02]	38	-	3'UTR	SNORD118	snoRNA		chr21	8254107	8254207	Peak_1409[gene=1409][PH=63][PH0=0.02][P=1.00e-100]	63	+	intron	LOC110091777	lncRNA
chr17	8173452	8173552	Peak_971[gene=727676][PH=38][PH0=13.30][P=2.65e-02]	38	-	3'UTR	SNORD118	snoRNA		chr21	8254107	8254207	Peak_1409[gene=1409][PH=63][PH0=0.02][P=1.00e-100]	63	+	intron	SMIM11	protein_coding
chr17	8226564	8226664	Peak_974[gene=80169][PH=10][PH0=0.03][P=1.58e-09]	10	-	3'UTR	CTC1	protein_coding		chr21	8254107	8254207	Peak_1409[gene=1409][PH=63][PH0=0.02][P=1.00e-100]	63	+	intron	LOC102723553	lncRNA
chr17	8841086	8841186	Peak_976[gene=146850][PH=7][PH0=0.00][P=1.00e-100]	7	-	intron	PIK3R6	protein_coding		chr21	8254107	8254207	Peak_1409[gene=1409][PH=63][PH0=0.02][P=1.00e-100]	63	+	intron	MIR3648-1	miRNA
chr17	21002793	21002893	Peak_980[gene=23326][PH=11][PH0=0.08][P=1.00e-100]	11	-	3'UTR	USP22	protein_coding		chr21	8254107	8254207	Peak_1409[gene=1409][PH=63][PH0=0.02][P=1.00e-100]	63	+	intron	MIR3648-2	miRNA
chr17	21198401	21198501	Peak_981[gene=8834][PH=5][PH0=0.03][P=7.09e-03]	5	-	CDS	TMEM11	protein_coding		chr21	8254303	8254403	Peak_1410[gene=1409][PH=19][PH0=0.02][P=1.00e-100]	19	+	intron	CRYAA	protein_coding
chr17	28634668	28634768	Peak_982[gene=9703][PH=6][PH0=0.04][P=8.00e-04]	6	-	CDS	KIAA0100	protein_coding		chr21	8254303	8254403	Peak_1410[gene=1409][PH=19][PH0=0.02][P=1.00e-100]	19	+	intron	LOC102724652	lncRNA
chr17	40630683	40630783	Peak_988[gene=6605][PH=7][PH0=0.03][P=1.40e-07]	7	-	CDS||3'UTR	SMARCE1	protein_coding		chr21	8254303	8254403	Peak_1410[gene=1409][PH=19][PH0=0.02][P=1.00e-100]	19	+	intron	LOC110091777	lncRNA
chr17	40630683	40630783	Peak_989[gene=125113][PH=7][PH0=0.01][P=2.47e-09]	7	-	CDS||3'UTR	KRT222	protein_coding		chr21	8254303	8254403	Peak_1410[gene=1409][PH=19][PH0=0.02][P=1.00e-100]	19	+	intron	SMIM11	protein_coding
chr17	41982272	41982372	Peak_991[gene=7266][PH=5][PH0=0.01][P=2.89e-04]	5	-	CDS||3'UTR	DNAJC7	protein_coding		chr21	8254303	8254403	Peak_1410[gene=1409][PH=19][PH0=0.02][P=1.00e-100]	19	+	intron	LOC102723553	lncRNA
chr17	44398313	44398413	Peak_994[gene=23131][PH=6][PH0=0.01][P=2.10e-06]	6	-	CDS||3'UTR	GPATCH8	protein_coding		chr21	8254303	8254403	Peak_1410[gene=1409][PH=19][PH0=0.02][P=1.00e-100]	19	+	intron	MIR3648-1	miRNA
chr17	48579865	48579965	Peak_997[gene=3213][PH=7][PH0=0.03][P=1.86e-06]	7	-	5'UTR	HOXB3	protein_coding		chr21	8254303	8254403	Peak_1410[gene=1409][PH=19][PH0=0.02][P=1.00e-100]	19	+	intron	MIR3648-2	miRNA
chr17	48579865	48579965	Peak_998[gene=3216][PH=7][PH0=0.06][P=5.02e-05]	7	-	5'UTR	HOXB6	protein_coding		chr21	8254541	8254641	Peak_1412[gene=1409][PH=46][PH0=0.02][P=1.00e-100]	46	+	intron	CRYAA	protein_coding
chr17	48579865	48579965	Peak_999[gene=3214][PH=7][PH0=0.12][P=1.07e-03]	7	-	5'UTR	HOXB4	protein_coding		chr21	8254541	8254641	Peak_1412[gene=1409][PH=46][PH0=0.02][P=1.00e-100]	46	+	intron	LOC102724652	lncRNA
chr17	48579865	48579965	Peak_1000[gene=406902][PH=7][PH0=0.14][P=1.76e-03]	7	-	5'UTR	MIR10A	miRNA		chr21	8254541	8254641	Peak_1412[gene=1409][PH=46][PH0=0.02][P=1.00e-100]	46	+	intron	LOC110091777	lncRNA
chr17	50693450	50693550	Peak_1001[gene=91369][PH=7][PH0=0.08][P=1.96e-04]	7	-	3'UTR	ANKRD40	protein_coding		chr21	8254541	8254641	Peak_1412[gene=1409][PH=46][PH0=0.02][P=1.00e-100]	46	+	intron	SMIM11	protein_coding
chr17	51041545	51041645	Peak_1002[gene=9043][PH=4][PH0=0.01][P=2.19e-02]	4	-	CDS	SPAG9	protein_coding		chr21	8254541	8254641	Peak_1412[gene=1409][PH=46][PH0=0.02][P=1.00e-100]	46	+	intron	LOC102723553	lncRNA
chr17	58346158	58346258	Peak_1003[gene=6827][PH=5][PH0=0.05][P=3.78e-02]	5	-	CDS||3'UTR	SUPT4H1	protein_coding		chr21	8254541	8254641	Peak_1412[gene=1409][PH=46][PH0=0.02][P=1.00e-100]	46	+	intron	MIR3648-1	miRNA
chr17	64661972	64662072	Peak_1004[gene=64750][PH=6][PH0=0.01][P=4.07e-08]	6	-	5'UTR	SMURF2	protein_coding		chr21	8254541	8254641	Peak_1412[gene=1409][PH=46][PH0=0.02][P=1.00e-100]	46	+	intron	MIR3648-2	miRNA
chr17	76736321	76736421	Peak_1008[gene=6427][PH=10][PH0=0.42][P=5.99e-04]	10	-	CDS	SRSF2	protein_coding		chr21	8255305	8255405	Peak_1414[gene=1409][PH=65][PH0=0.02][P=1.00e-100]	65	+	intron	CRYAA	protein_coding
chr17	81511243	81511343	Peak_1009[gene=71][PH=11][PH0=0.18][P=9.40e-09]	11	-	CDS||3'UTR	ACTG1	protein_coding		chr21	8255305	8255405	Peak_1414[gene=1409][PH=65][PH0=0.02][P=1.00e-100]	65	+	intron	LOC102724652	lncRNA
chr17	81512714	81512814	Peak_1011[gene=71][PH=13][PH0=0.18][P=1.00e-100]	13	-	5'UTR	ACTG1	protein_coding		chr21	8255305	8255405	Peak_1414[gene=1409][PH=65][PH0=0.02][P=1.00e-100]	65	+	intron	LOC110091777	lncRNA
chr17	81868794	81868894	Peak_1014[gene=396][PH=13][PH0=0.52][P=5.83e-07]	13	-	CDS||3'UTR	ARHGDIA	protein_coding		chr21	8255305	8255405	Peak_1414[gene=1409][PH=65][PH0=0.02][P=1.00e-100]	65	+	intron	SMIM11	protein_coding
chr17	82615551	82615651	Peak_1016[gene=56270][PH=5][PH0=0.03][P=1.54e-02]	5	-	3'UTR	WDR45B	protein_coding		chr21	8255305	8255405	Peak_1414[gene=1409][PH=65][PH0=0.02][P=1.00e-100]	65	+	intron	LOC102723553	lncRNA
chr18	34794093	34794193	Peak_1023[gene=1837][PH=10][PH0=0.00][P=1.00e-100]	10	+	CDS	DTNA	protein_coding		chr21	8255305	8255405	Peak_1414[gene=1409][PH=65][PH0=0.02][P=1.00e-100]	65	+	intron	MIR3648-1	miRNA
chr18	35692248	35692348	Peak_1025[gene=2589][PH=4][PH0=0.00][P=7.38e-03]	4	+	CDS||3'UTR	GALNT1	protein_coding		chr21	8255305	8255405	Peak_1414[gene=1409][PH=65][PH0=0.02][P=1.00e-100]	65	+	intron	MIR3648-2	miRNA
chr18	21111582	21111682	Peak_1033[gene=6093][PH=5][PH0=0.01][P=4.46e-05]	5	-	5'UTR	ROCK1	protein_coding		chr21	8255489	8255589	Peak_1415[gene=1409][PH=74][PH0=0.02][P=1.00e-100]	74	+	intron	CRYAA	protein_coding
chr18	26017048	26017148	Peak_1034[gene=6760][PH=4][PH0=0.01][P=1.30e-02]	4	-	3'UTR	SS18	protein_coding		chr21	8255489	8255589	Peak_1415[gene=1409][PH=74][PH0=0.02][P=1.00e-100]	74	+	intron	LOC102724652	lncRNA
chr18	49491624	49491724	Peak_1044[gene=100526842][PH=25][PH0=0.30][P=1.00e-100]	25	-	CDS||5'UTR	RPL17-C18orf32	protein_coding		chr21	8255489	8255589	Peak_1415[gene=1409][PH=74][PH0=0.02][P=1.00e-100]	74	+	intron	LOC110091777	lncRNA
chr18	49491624	49491724	Peak_1047[gene=6139][PH=25][PH0=0.81][P=1.00e-100]	25	-	CDS||5'UTR	RPL17	protein_coding		chr21	8255489	8255589	Peak_1415[gene=1409][PH=74][PH0=0.02][P=1.00e-100]	74	+	intron	SMIM11	protein_coding
chr18	54164515	54164615	Peak_1049[gene=8932][PH=5][PH0=0.01][P=3.11e-05]	5	-	CDS||3'UTR	MBD2	protein_coding		chr21	8255489	8255589	Peak_1415[gene=1409][PH=74][PH0=0.02][P=1.00e-100]	74	+	intron	LOC102723553	lncRNA
chr19	583366	583466	Peak_1050[gene=682][PH=8][PH0=0.17][P=7.68e-04]	8	+	3'UTR	BSG	protein_coding		chr21	8255489	8255589	Peak_1415[gene=1409][PH=74][PH0=0.02][P=1.00e-100]	74	+	intron	MIR3648-1	miRNA
chr19	1432580	1432680	Peak_1052[gene=26528][PH=6][PH0=0.08][P=4.11e-02]	6	+	CDS	DAZAP1	protein_coding		chr21	8255489	8255589	Peak_1415[gene=1409][PH=74][PH0=0.02][P=1.00e-100]	74	+	intron	MIR3648-2	miRNA
chr19	1438816	1438916	Peak_1053[gene=6209][PH=12][PH0=0.70][P=2.24e-04]	12	+	CDS||5'UTR	RPS15	protein_coding		chr21	8255606	8255706	Peak_1416[gene=1409][PH=27][PH0=0.02][P=1.00e-100]	27	+	intron	CRYAA	protein_coding
chr19	2273121	2273221	Peak_1055[gene=4946][PH=9][PH0=0.42][P=1.58e-02]	9	+	3'UTR	OAZ1	protein_coding		chr21	8255606	8255706	Peak_1416[gene=1409][PH=27][PH0=0.02][P=1.00e-100]	27	+	intron	LOC102724652	lncRNA
chr19	2271382	2271482	Peak_1056[gene=56928][PH=7][PH0=0.04][P=5.38e-06]	7	+	CDS	SPPL2B	protein_coding		chr21	8255606	8255706	Peak_1416[gene=1409][PH=27][PH0=0.02][P=1.00e-100]	27	+	intron	LOC110091777	lncRNA
chr19	2273121	2273221	Peak_1059[gene=56928][PH=9][PH0=0.04][P=1.00e-100]	9	+	3'UTR	SPPL2B	protein_coding		chr21	8255606	8255706	Peak_1416[gene=1409][PH=27][PH0=0.02][P=1.00e-100]	27	+	intron	SMIM11	protein_coding
chr19	3193353	3193453	Peak_1060[gene=56926][PH=6][PH0=0.07][P=1.09e-02]	6	+	CDS	NCLN	protein_coding		chr21	8255606	8255706	Peak_1416[gene=1409][PH=27][PH0=0.02][P=1.00e-100]	27	+	intron	LOC102723553	lncRNA
chr19	10687608	10687708	Peak_1068[gene=3609][PH=9][PH0=0.09][P=2.41e-07]	9	+	CDS	ILF3	protein_coding		chr21	8255606	8255706	Peak_1416[gene=1409][PH=27][PH0=0.02][P=1.00e-100]	27	+	intron	MIR3648-1	miRNA
chr19	18147466	18147566	Peak_1076[gene=23031][PH=4][PH0=0.01][P=4.43e-02]	4	+	CDS	MAST3	protein_coding		chr21	8255606	8255706	Peak_1416[gene=1409][PH=27][PH0=0.02][P=1.00e-100]	27	+	intron	MIR3648-2	miRNA
chr19	30009199	30009299	Peak_1081[gene=8725][PH=14][PH0=0.01][P=1.00e-100]	14	+	CDS||3'UTR	URI1	protein_coding		chr21	8258473	8258573	Peak_1422[gene=1409][PH=47][PH0=0.02][P=1.00e-100]	47	+	intron	CRYAA	protein_coding
chr19	32692137	32692237	Peak_1083[gene=390916][PH=6][PH0=0.03][P=1.80e-04]	6	+	CDS	NUDT19	protein_coding		chr21	8258473	8258573	Peak_1422[gene=1409][PH=47][PH0=0.02][P=1.00e-100]	47	+	intron	LOC102724652	lncRNA
chr19	34400008	34400108	Peak_1086[gene=84306][PH=10][PH0=0.04][P=1.00e-100]	10	+	CDS||3'UTR	PDCD2L	protein_coding		chr21	8258473	8258573	Peak_1422[gene=1409][PH=47][PH0=0.02][P=1.00e-100]	47	+	intron	LOC110091777	lncRNA
chr19	35015812	35015912	Peak_1087[gene=57655][PH=5][PH0=0.03][P=2.74e-02]	5	+	CDS||3'UTR	GRAMD1A	protein_coding		chr21	8258473	8258573	Peak_1422[gene=1409][PH=47][PH0=0.02][P=1.00e-100]	47	+	intron	SMIM11	protein_coding
chr19	35262539	35262639	Peak_1088[gene=51599][PH=6][PH0=0.05][P=1.90e-03]	6	+	CDS	LSR	protein_coding		chr21	8258473	8258573	Peak_1422[gene=1409][PH=47][PH0=0.02][P=1.00e-100]	47	+	intron	LOC102723553	lncRNA
chr19	35267105	35267205	Peak_1089[gene=51599][PH=8][PH0=0.05][P=1.22e-07]	8	+	CDS	LSR	protein_coding		chr21	8258473	8258573	Peak_1422[gene=1409][PH=47][PH0=0.02][P=1.00e-100]	47	+	intron	MIR3648-1	miRNA
chr19	36049116	36049216	Peak_1090[gene=101927572][PH=9][PH0=0.02][P=2.48e-09]	9	+	intron	LOC101927572	lncRNA		chr21	8258473	8258573	Peak_1422[gene=1409][PH=47][PH0=0.02][P=1.00e-100]	47	+	intron	MIR3648-2	miRNA
chr19	41272155	41272255	Peak_1095[gene=11100][PH=8][PH0=0.06][P=7.71e-07]	8	+	CDS||3'UTR	HNRNPUL1	protein_coding		chr21	8260430	8260530	Peak_1430[gene=1409][PH=90][PH0=0.02][P=1.00e-100]	90	+	intron	CRYAA	protein_coding
chr19	49108283	49108383	Peak_1104[gene=6625][PH=9][PH0=0.06][P=9.55e-09]	9	+	CDS||3'UTR	SNRNP70	protein_coding		chr21	8260430	8260530	Peak_1430[gene=1409][PH=90][PH0=0.02][P=1.00e-100]	90	+	intron	LOC102724652	lncRNA
chr19	49491807	49491907	Peak_1108[gene=23521][PH=15][PH0=1.04][P=1.95e-05]	15	+	CDS||3'UTR	RPL13A	protein_coding		chr21	8260430	8260530	Peak_1430[gene=1409][PH=90][PH0=0.02][P=1.00e-100]	90	+	intron	LOC110091777	lncRNA
chr19	49795619	49795719	Peak_1112[gene=160][PH=6][PH0=0.03][P=9.04e-05]	6	+	CDS||3'UTR	AP2A1	protein_coding		chr21	8260430	8260530	Peak_1430[gene=1409][PH=90][PH0=0.02][P=1.00e-100]	90	+	intron	SMIM11	protein_coding
chr19	52226148	52226248	Peak_1115[gene=5518][PH=9][PH0=0.06][P=2.69e-09]	9	+	CDS||5'UTR||3'UTR	PPP2R1A	protein_coding		chr21	8260430	8260530	Peak_1430[gene=1409][PH=90][PH0=0.02][P=1.00e-100]	90	+	intron	LOC102723553	lncRNA
chr19	55668486	55668586	Peak_1118[gene=11338][PH=7][PH0=0.08][P=4.37e-04]	7	+	CDS||3'UTR	U2AF2	protein_coding		chr21	8260430	8260530	Peak_1430[gene=1409][PH=90][PH0=0.02][P=1.00e-100]	90	+	intron	MIR3648-1	miRNA
chr19	1577651	1577751	Peak_1124[gene=53615][PH=10][PH0=0.11][P=1.73e-08]	10	-	3'UTR	MBD3	protein_coding		chr21	8260430	8260530	Peak_1430[gene=1409][PH=90][PH0=0.02][P=1.00e-100]	90	+	intron	MIR3648-2	miRNA
chr19	2038639	2038739	Peak_1127[gene=2872][PH=8][PH0=0.11][P=4.11e-05]	8	-	3'UTR	MKNK2	protein_coding		chr21	8379273	8379373	Peak_1433[gene=1409][PH=19][PH0=0.02][P=1.00e-100]	19	+	intron	CRYAA	protein_coding
chr19	2430342	2430442	Peak_1129[gene=84823][PH=7][PH0=0.11][P=3.97e-03]	7	-	3'UTR	LMNB2	protein_coding		chr21	8379273	8379373	Peak_1433[gene=1409][PH=19][PH0=0.02][P=1.00e-100]	19	+	intron	LOC102724652	lncRNA
chr19	3979334	3979434	Peak_1132[gene=1938][PH=18][PH0=1.19][P=1.11e-07]	18	-	CDS	EEF2	protein_coding		chr21	8379273	8379373	Peak_1433[gene=1409][PH=19][PH0=0.02][P=1.00e-100]	19	+	intron	LOC110091777	lncRNA
chr19	3983163	3983263	Peak_1134[gene=1938][PH=16][PH0=1.19][P=2.10e-05]	16	-	CDS	EEF2	protein_coding		chr21	8379273	8379373	Peak_1433[gene=1409][PH=19][PH0=0.02][P=1.00e-100]	19	+	intron	SMIM11	protein_coding
chr19	5962079	5962179	Peak_1141[gene=8498][PH=5][PH0=0.03][P=1.56e-02]	5	-	intron	RANBP3	protein_coding		chr21	8379273	8379373	Peak_1433[gene=1409][PH=19][PH0=0.02][P=1.00e-100]	19	+	intron	LOC102723553	lncRNA
chr19	6212846	6212946	Peak_1142[gene=4298][PH=11][PH0=0.05][P=1.00e-100]	11	-	3'UTR	MLLT1	protein_coding		chr21	8379273	8379373	Peak_1433[gene=1409][PH=19][PH0=0.02][P=1.00e-100]	19	+	intron	MIR3648-1	miRNA
chr19	7991718	7991818	Peak_1144[gene=1994][PH=6][PH0=0.01][P=4.29e-07]	6	-	CDS||5'UTR	ELAVL1	protein_coding		chr21	8379273	8379373	Peak_1433[gene=1409][PH=19][PH0=0.02][P=1.00e-100]	19	+	intron	MIR3648-2	miRNA
chr19	10166561	10166661	Peak_1146[gene=1786][PH=6][PH0=0.03][P=2.33e-04]	6	-	CDS||5'UTR||3'UTR	DNMT1	protein_coding		chr21	8987869	8987969	Peak_1512[gene=1409][PH=6][PH0=0.02][P=2.96e-02]	6	+	downstream_10k	CRYAA	protein_coding
chr19	10391346	10391446	Peak_1147[gene=11140][PH=6][PH0=0.04][P=3.28e-04]	6	-	3'UTR	CDC37	protein_coding		chr21	8987869	8987969	Peak_1512[gene=1409][PH=6][PH0=0.02][P=2.96e-02]	6	+	downstream_10k	LOC102724652	lncRNA
chr19	11345297	11345397	Peak_1149[gene=374882][PH=7][PH0=0.15][P=3.42e-03]	7	-	CDS||5'UTR	TMEM205	protein_coding		chr21	8987869	8987969	Peak_1512[gene=1409][PH=6][PH0=0.02][P=2.96e-02]	6	+	downstream_10k	SMIM11	protein_coding
chr19	13144377	13144477	Peak_1155[gene=8677][PH=8][PH0=0.06][P=1.54e-07]	8	-	CDS||3'UTR	STX10	protein_coding		chr21	8987869	8987969	Peak_1512[gene=1409][PH=6][PH0=0.02][P=2.96e-02]	6	+	downstream_10k	LOC102723553	lncRNA
chr19	14516676	14516776	Peak_1157[gene=3337][PH=5][PH0=0.04][P=2.95e-02]	5	-	CDS	DNAJB1	protein_coding		chr21	8988017	8988117	Peak_1513[gene=1409][PH=13][PH0=0.02][P=1.00e-100]	13	+	downstream_10k	CRYAA	protein_coding
chr19	46730731	46730831	Peak_1165[gene=29888][PH=7][PH0=0.06][P=4.88e-05]	7	-	CDS||3'UTR	STRN4	protein_coding		chr21	8988017	8988117	Peak_1513[gene=1409][PH=13][PH0=0.02][P=1.00e-100]	13	+	downstream_10k	LOC102724652	lncRNA
chr19	46838349	46838449	Peak_1166[gene=1175][PH=5][PH0=0.04][P=1.68e-02]	5	-	CDS||3'UTR	AP2S1	protein_coding		chr21	8988017	8988117	Peak_1513[gene=1409][PH=13][PH0=0.02][P=1.00e-100]	13	+	downstream_10k	LOC110091777	lncRNA
chr19	48384282	48384382	Peak_1170[gene=10945][PH=7][PH0=0.13][P=3.60e-03]	7	-	CDS	KDELR1	protein_coding		chr21	8988017	8988117	Peak_1513[gene=1409][PH=13][PH0=0.02][P=1.00e-100]	13	+	downstream_10k	SMIM11	protein_coding
chr19	48615318	48615418	Peak_1171[gene=6141][PH=14][PH0=0.41][P=8.51e-10]	14	-	CDS||3'UTR	RPL18	protein_coding		chr21	8988017	8988117	Peak_1513[gene=1409][PH=13][PH0=0.02][P=1.00e-100]	13	+	downstream_10k	LOC102723553	lncRNA
chr19	55404275	55404375	Peak_1177[gene=27338][PH=6][PH0=0.09][P=2.23e-02]	6	-	CDS||3'UTR	UBE2S	protein_coding		chr21	8988260	8988360	Peak_1514[gene=1409][PH=95][PH0=0.02][P=1.00e-100]	95	+	downstream_10k	CRYAA	protein_coding
chr2	26034146	26034246	Peak_1183[gene=10890][PH=5][PH0=0.01][P=6.28e-04]	5	+	5'UTR	RAB10	protein_coding		chr21	8988260	8988360	Peak_1514[gene=1409][PH=95][PH0=0.02][P=1.00e-100]	95	+	downstream_10k	LOC102724652	lncRNA
chr2	27050819	27050919	Peak_1184[gene=60509][PH=30][PH0=0.05][P=1.92e-09]	30	+	intron	AGBL5	protein_coding		chr21	8988260	8988360	Peak_1514[gene=1409][PH=95][PH0=0.02][P=1.00e-100]	95	+	downstream_10k	LOC110091777	lncRNA
chr2	46967909	46968009	Peak_1196[gene=57217][PH=4][PH0=0.00][P=4.78e-03]	4	+	intron	TTC7A	protein_coding		chr21	8988260	8988360	Peak_1514[gene=1409][PH=95][PH0=0.02][P=1.00e-100]	95	+	downstream_10k	SMIM11	protein_coding
chr2	52162642	52162742	Peak_1199[gene=730100][PH=5][PH0=0.00][P=1.00e-100]	5	+	intron	LOC730100	lncRNA		chr21	8988260	8988360	Peak_1514[gene=1409][PH=95][PH0=0.02][P=1.00e-100]	95	+	downstream_10k	LOC102723553	lncRNA
chr2	85391489	85391589	Peak_1204[gene=84173][PH=5][PH0=0.01][P=2.43e-04]	5	+	3'UTR	ELMOD3	protein_coding		chr21	8988534	8988634	Peak_1515[gene=1409][PH=46][PH0=0.02][P=1.00e-100]	46	+	downstream_10k	CRYAA	protein_coding
chr2	119626443	119626543	Peak_1209[gene=200373][PH=6][PH0=0.00][P=1.00e-100]	6	+	intron	CFAP221	protein_coding		chr21	8988534	8988634	Peak_1515[gene=1409][PH=46][PH0=0.02][P=1.00e-100]	46	+	downstream_10k	LOC102724652	lncRNA
chr2	152718904	152719004	Peak_1214[gene=151188][PH=6][PH0=0.02][P=2.71e-06]	6	+	CDS||5'UTR	ARL6IP6	protein_coding		chr21	8988534	8988634	Peak_1515[gene=1409][PH=46][PH0=0.02][P=1.00e-100]	46	+	downstream_10k	LOC110091777	lncRNA
chr2	162123731	162123831	Peak_1216[gene=101929532][PH=4][PH0=0.00][P=1.06e-04]	4	+	intron	LOC101929532	lncRNA		chr21	8988534	8988634	Peak_1515[gene=1409][PH=46][PH0=0.02][P=1.00e-100]	46	+	downstream_10k	SMIM11	protein_coding
chr2	171484943	171485043	Peak_1217[gene=80067][PH=5][PH0=0.00][P=1.58e-06]	5	+	3'UTR	DCAF17	protein_coding		chr21	8988534	8988634	Peak_1515[gene=1409][PH=46][PH0=0.02][P=1.00e-100]	46	+	downstream_10k	LOC102723553	lncRNA
chr2	171976208	171976308	Peak_1218[gene=8520][PH=5][PH0=0.01][P=1.42e-04]	5	+	CDS||3'UTR	HAT1	protein_coding		chr21	14085017	14085117	Peak_2369[gene=102724560][PH=5][PH0=0.00][P=2.05e-12]	5	-	upstream_10k	LOC102724560	lncRNA
chr2	186590349	186590449	Peak_1220[gene=3685][PH=5][PH0=0.01][P=9.69e-06]	5	+	CDS	ITGAV	protein_coding		chr21	14085017	14085117	Peak_2369[gene=102724560][PH=5][PH0=0.00][P=2.05e-12]	5	-	upstream_10k	CBS	protein_coding
chr2	189923991	189924091	Peak_1222[gene=84281][PH=4][PH0=0.00][P=2.00e-03]	4	+	intron	C2orf88	protein_coding		chr21	14085017	14085117	Peak_2369[gene=102724560][PH=5][PH0=0.00][P=2.05e-12]	5	-	upstream_10k	LOC102724594	lncRNA
chr2	202278123	202278223	Peak_1225[gene=51602][PH=9][PH0=0.05][P=7.72e-09]	9	+	CDS	NOP58	protein_coding		chr21	14085017	14085117	Peak_2369[gene=102724560][PH=5][PH0=0.00][P=2.05e-12]	5	-	upstream_10k	U2AF1	protein_coding
chr2	219178918	219179018	Peak_1238[gene=79137][PH=6][PH0=0.10][P=2.45e-02]	6	+	CDS||5'UTR	RETREG2	protein_coding		chr21	14085017	14085117	Peak_2369[gene=102724560][PH=5][PH0=0.00][P=2.05e-12]	5	-	upstream_10k	FRGCA	lncRNA
chr2	233172743	233172843	Peak_1242[gene=3635][PH=4][PH0=0.00][P=2.59e-04]	4	+	intron	INPP5D	protein_coding		chr21	14085017	14085117	Peak_2369[gene=102724560][PH=5][PH0=0.00][P=2.05e-12]	5	-	upstream_10k	LOC106780825	lncRNA
chr2	238449173	238449273	Peak_1245[gene=51665][PH=6][PH0=0.02][P=2.20e-05]	6	+	3'UTR	ASB1	protein_coding		chr21	14085017	14085117	Peak_2369[gene=102724560][PH=5][PH0=0.00][P=2.05e-12]	5	-	upstream_10k	C21orf140	protein_coding
chr2	241315715	241315815	Peak_1247[gene=4735][PH=5][PH0=0.03][P=1.05e-02]	5	+	intron	SEPTIN2	protein_coding		chr21	14966437	14966537	Peak_2372[gene=102724560][PH=4][PH0=0.00][P=6.01e-03]	4	-	CDS	LOC102724560	lncRNA
chr2	19292152	19292252	Peak_1250[gene=400945][PH=4][PH0=0.00][P=2.15e-04]	4	-	intron	LINC01376	lncRNA		chr21	14966437	14966537	Peak_2372[gene=102724560][PH=4][PH0=0.00][P=6.01e-03]	4	-	CDS	CBS	protein_coding
chr2	47280716	47280816	Peak_1253[gene=101927043][PH=5][PH0=0.00][P=1.04e-08]	5	-	intron	EPCAM-DT	lncRNA		chr21	14966437	14966537	Peak_2372[gene=102724560][PH=4][PH0=0.00][P=6.01e-03]	4	-	CDS	LOC102724594	lncRNA
chr2	53887242	53887342	Peak_1255[gene=23198][PH=4][PH0=0.01][P=1.10e-02]	4	-	CDS||3'UTR	PSME4	protein_coding		chr21	14966437	14966537	Peak_2372[gene=102724560][PH=4][PH0=0.00][P=6.01e-03]	4	-	CDS	U2AF1	protein_coding
chr2	127472133	127472233	Peak_1270[gene=55677][PH=6][PH0=0.01][P=1.17e-07]	6	-	intron	IWS1	protein_coding		chr21	14966437	14966537	Peak_2372[gene=102724560][PH=4][PH0=0.00][P=6.01e-03]	4	-	CDS	FRGCA	lncRNA
chr2	132254623	132254723	Peak_1273[gene=554226][PH=18][PH0=0.06][P=1.00e-100]	18	-	intron	ANKRD30BL	protein_coding		chr21	14966437	14966537	Peak_2372[gene=102724560][PH=4][PH0=0.00][P=6.01e-03]	4	-	CDS	LOC106780825	lncRNA
chr2	132254766	132254866	Peak_1274[gene=554226][PH=7][PH0=0.06][P=2.97e-04]	7	-	intron	ANKRD30BL	protein_coding		chr21	14966437	14966537	Peak_2372[gene=102724560][PH=4][PH0=0.00][P=6.01e-03]	4	-	CDS	C21orf140	protein_coding
chr2	132255122	132255222	Peak_1276[gene=554226][PH=33][PH0=0.06][P=1.00e-100]	33	-	intron	ANKRD30BL	protein_coding		chr21	14966437	14966537	Peak_2372[gene=102724560][PH=4][PH0=0.00][P=6.01e-03]	4	-	CDS	NRIP1	protein_coding
chr2	132255243	132255343	Peak_1277[gene=554226][PH=42][PH0=0.06][P=1.00e-100]	42	-	intron	ANKRD30BL	protein_coding		chr21	17454744	17454844	Peak_2373[gene=102724560][PH=4][PH0=0.00][P=6.01e-03]	4	-	deep_intergenic	LOC102724560	lncRNA
chr2	132255468	132255568	Peak_1278[gene=554226][PH=16][PH0=0.06][P=1.00e-100]	16	-	intron	ANKRD30BL	protein_coding		chr21	17454744	17454844	Peak_2373[gene=102724560][PH=4][PH0=0.00][P=6.01e-03]	4	-	deep_intergenic	CBS	protein_coding
chr2	132255634	132255734	Peak_1279[gene=554226][PH=10][PH0=0.06][P=1.00e-100]	10	-	intron	ANKRD30BL	protein_coding		chr21	17454744	17454844	Peak_2373[gene=102724560][PH=4][PH0=0.00][P=6.01e-03]	4	-	deep_intergenic	LOC102724594	lncRNA
chr2	132256007	132256107	Peak_1280[gene=554226][PH=10][PH0=0.06][P=1.00e-100]	10	-	intron	ANKRD30BL	protein_coding		chr21	17454744	17454844	Peak_2373[gene=102724560][PH=4][PH0=0.00][P=6.01e-03]	4	-	deep_intergenic	U2AF1	protein_coding
chr2	152657895	152657995	Peak_1281[gene=55660][PH=5][PH0=0.01][P=1.07e-03]	5	-	CDS	PRPF40A	protein_coding		chr21	17454744	17454844	Peak_2373[gene=102724560][PH=4][PH0=0.00][P=6.01e-03]	4	-	deep_intergenic	FRGCA	lncRNA
chr2	199783305	199783405	Peak_1290[gene=348751][PH=15][PH0=0.01][P=6.15e-09]	15	-	intron	FTCDNL1	protein_coding		chr21	17454744	17454844	Peak_2373[gene=102724560][PH=4][PH0=0.00][P=6.01e-03]	4	-	deep_intergenic	LOC106780825	lncRNA
chr2	229180733	229180833	Peak_1292[gene=55022][PH=29][PH0=0.01][P=1.00e-100]	29	-	intron	PID1	protein_coding		chr21	17454744	17454844	Peak_2373[gene=102724560][PH=4][PH0=0.00][P=6.01e-03]	4	-	deep_intergenic	C21orf140	protein_coding
chr2	229859017	229859117	Peak_1295[gene=9320][PH=5][PH0=0.01][P=3.27e-05]	5	-	CDS	TRIP12	protein_coding		chr22	20585176	20585276	Peak_2529[gene=51586][PH=6][PH0=0.02][P=6.23e-06]	6	+	CDS||3'UTR	MED15	protein_coding
chr2	231460680	231460780	Peak_1299[gene=4691][PH=31][PH0=0.23][P=2.04e-09]	31	-	CDS	NCL	protein_coding		chr22	20917668	20917768	Peak_2530[gene=1399][PH=7][PH0=0.06][P=1.36e-04]	7	+	5'UTR	CRKL	protein_coding
chr2	231461519	231461619	Peak_1300[gene=4691][PH=21][PH0=0.23][P=2.04e-09]	21	-	CDS	NCL	protein_coding		chr22	41621991	41622091	Peak_2542[gene=2547][PH=7][PH0=0.04][P=7.26e-06]	7	+	CDS||5'UTR	XRCC6	protein_coding
chr2	231461604	231461704	Peak_1301[gene=4691][PH=13][PH0=0.23][P=2.04e-09]	13	-	CDS	NCL	protein_coding		chr22	41636548	41636648	Peak_2543[gene=2547][PH=6][PH0=0.04][P=1.05e-03]	6	+	CDS	XRCC6	protein_coding
chr20	25446005	25446105	Peak_1308[gene=9837][PH=6][PH0=0.02][P=6.30e-06]	6	+	3'UTR	GINS1	protein_coding		chr22	32895098	32895198	Peak_2557[gene=8224][PH=6][PH0=0.00][P=1.00e-100]	6	-	intron	SYN3	protein_coding
chr20	34985878	34985978	Peak_1315[gene=57644][PH=4][PH0=0.00][P=1.07e-03]	4	+	intron	MYH7B	protein_coding		chr22	38291022	38291122	Peak_2563[gene=102800317][PH=8][PH0=0.04][P=1.68e-07]	8	-	3'UTR	TPTEP2-CSNK1E	protein_coding
chr20	37228642	37228742	Peak_1317[gene=6185][PH=5][PH0=0.01][P=1.12e-03]	5	+	CDS	RPN2	protein_coding		chr22	38291022	38291122	Peak_2563[gene=102800317][PH=8][PH0=0.04][P=1.68e-07]	8	-	3'UTR	CSNK1E	protein_coding
chr20	43953482	43953582	Peak_1320[gene=84969][PH=5][PH0=0.00][P=2.08e-06]	5	+	intron	TOX2	protein_coding		chr22	38298793	38298893	Peak_2564[gene=102800317][PH=8][PH0=0.04][P=1.68e-07]	8	-	CDS	TPTEP2-CSNK1E	protein_coding
chr20	45812627	45812727	Peak_1321[gene=11065][PH=12][PH0=0.20][P=2.05e-12]	12	+	CDS||5'UTR	UBE2C	protein_coding		chr22	43167504	43167604	Peak_2578[gene=23170][PH=9][PH0=0.05][P=1.39e-09]	9	-	3'UTR	TTLL12	protein_coding
chr20	58445210	58445310	Peak_1326[gene=9217][PH=9][PH0=0.02][P=1.00e-100]	9	+	3'UTR	VAPB	protein_coding		chr3	10149818	10149918	Peak_2585[gene=7428][PH=11][PH0=0.06][P=8.59e-10]	11	+	CDS||3'UTR	VHL	protein_coding
chr20	63520761	63520861	Peak_1329[gene=79144][PH=10][PH0=0.41][P=1.93e-04]	10	+	5'UTR	PPDPF	protein_coding		chr3	23919170	23919270	Peak_2588[gene=6138][PH=19][PH0=0.30][P=1.00e-100]	19	+	CDS||3'UTR	RPL15	protein_coding
chr20	5115278	5115378	Peak_1333[gene=5111][PH=9][PH0=0.09][P=6.40e-08]	9	-	CDS||3'UTR	PCNA	protein_coding		chr3	57557286	57557386	Peak_2605[gene=201626][PH=6][PH0=0.02][P=7.32e-06]	6	+	CDS	PDE12	protein_coding
chr20	7981575	7981675	Peak_1335[gene=56255][PH=6][PH0=0.01][P=1.27e-06]	6	-	3'UTR	TMX4	protein_coding		chr3	128813445	128813545	Peak_2619[gene=7879][PH=8][PH0=0.02][P=1.00e-100]	8	+	3'UTR	RAB7A	protein_coding
chr20	26209549	26209649	Peak_1344[gene=284801][PH=6][PH0=0.01][P=1.31e-06]	6	-	intron	MIR663AHG	lncRNA		chr3	130579849	130579949	Peak_2621[gene=131873][PH=5][PH0=0.00][P=7.99e-09]	5	+	intron	COL6A6	protein_coding
chr20	34105357	34105457	Peak_1345[gene=8894][PH=7][PH0=0.04][P=2.07e-06]	7	-	CDS	EIF2S2	protein_coding		chr3	179779605	179779705	Peak_2633[gene=8975][PH=9][PH0=0.00][P=9.27e-09]	9	+	intron	USP13	protein_coding
chr21	8196226	8196326	Peak_1354[gene=1409][PH=18][PH0=0.02][P=1.00e-100]	18	+	upstream_10k	CRYAA	protein_coding		chr3	184180152	184180252	Peak_2635[gene=8893][PH=5][PH0=0.01][P=2.79e-03]	5	+	CDS	EIF2B5	protein_coding
chr21	8250589	8250689	Peak_1396[gene=1409][PH=23][PH0=0.02][P=1.00e-100]	23	+	intron	CRYAA	protein_coding		chr3	184314583	184314683	Peak_2636[gene=8893][PH=6][PH0=0.01][P=6.42e-06]	6	+	5'UTR	EIF2B5	protein_coding
chr21	8250692	8250792	Peak_1397[gene=1409][PH=14][PH0=0.02][P=1.00e-100]	14	+	intron	CRYAA	protein_coding		chr3	9986577	9986677	Peak_2644[gene=55831][PH=4][PH0=0.01][P=1.49e-02]	4	-	CDS||5'UTR	EMC3	protein_coding
chr21	8250814	8250914	Peak_1398[gene=1409][PH=11][PH0=0.02][P=1.00e-100]	11	+	intron	CRYAA	protein_coding		chr3	12840278	12840378	Peak_2645[gene=6161][PH=20][PH0=0.21][P=1.00e-100]	20	-	5'UTR	RPL32	protein_coding
chr21	8251846	8251946	Peak_1401[gene=1409][PH=9][PH0=0.02][P=1.00e-100]	9	+	intron	CRYAA	protein_coding		chr3	12840278	12840378	Peak_2645[gene=6161][PH=20][PH0=0.21][P=1.00e-100]	20	-	5'UTR	SNORA7A	snoRNA
chr21	8252065	8252165	Peak_1402[gene=1409][PH=20][PH0=0.02][P=1.00e-100]	20	+	intron	CRYAA	protein_coding		chr3	16464280	16464380	Peak_2647[gene=23180][PH=8][PH0=0.00][P=1.00e-100]	8	-	intron	RFTN1	protein_coding
chr21	8252860	8252960	Peak_1403[gene=1409][PH=13][PH0=0.02][P=1.00e-100]	13	+	intron	CRYAA	protein_coding		chr3	33014106	33014206	Peak_2650[gene=2720][PH=5][PH0=0.01][P=1.25e-03]	5	-	CDS	GLB1	protein_coding
chr21	8253933	8254033	Peak_1408[gene=1409][PH=93][PH0=0.02][P=1.00e-100]	93	+	intron	CRYAA	protein_coding		chr3	156544324	156544424	Peak_2677[gene=6747][PH=6][PH0=0.03][P=6.57e-05]	6	-	CDS	SSR3	protein_coding
chr21	8254107	8254207	Peak_1409[gene=1409][PH=63][PH0=0.02][P=1.00e-100]	63	+	intron	CRYAA	protein_coding		chr4	7582486	7582586	Peak_2685[gene=57537][PH=24][PH0=0.00][P=1.00e-100]	24	+	intron	SORCS2	protein_coding
chr21	8254303	8254403	Peak_1410[gene=1409][PH=19][PH0=0.02][P=1.00e-100]	19	+	intron	CRYAA	protein_coding		chr4	7582486	7582586	Peak_2685[gene=57537][PH=24][PH0=0.00][P=1.00e-100]	24	+	intron	SORCS2	protein_coding
chr21	8254478	8254578	Peak_1411[gene=1409][PH=72][PH0=0.02][P=1.00e-100]	72	+	intron	CRYAA	protein_coding		chr4	41600043	41600143	Peak_2692[gene=22998][PH=4][PH0=0.00][P=2.13e-05]	4	+	intron	LIMCH1	protein_coding
chr21	8254541	8254641	Peak_1412[gene=1409][PH=46][PH0=0.02][P=1.00e-100]	46	+	intron	CRYAA	protein_coding		chr4	119237373	119237473	Peak_2699[gene=54532][PH=8][PH0=0.01][P=1.00e-100]	8	+	intron	USP53	protein_coding
chr21	8255305	8255405	Peak_1414[gene=1409][PH=65][PH0=0.02][P=1.00e-100]	65	+	intron	CRYAA	protein_coding		chr4	119237465	119237565	Peak_2700[gene=54532][PH=6][PH0=0.01][P=1.49e-06]	6	+	intron	USP53	protein_coding
chr21	8255489	8255589	Peak_1415[gene=1409][PH=74][PH0=0.02][P=1.00e-100]	74	+	intron	CRYAA	protein_coding		chr4	53637288	53637388	Peak_2713[gene=84708][PH=7][PH0=0.00][P=1.00e-100]	7	-	intron	LNX1	protein_coding
chr21	8255606	8255706	Peak_1416[gene=1409][PH=27][PH0=0.02][P=1.00e-100]	27	+	intron	CRYAA	protein_coding		chr4	82429239	82429339	Peak_2722[gene=9987][PH=7][PH0=0.13][P=3.71e-03]	7	-	CDS||5'UTR	HNRNPDL	protein_coding
chr21	8258473	8258573	Peak_1422[gene=1409][PH=47][PH0=0.02][P=1.00e-100]	47	+	intron	CRYAA	protein_coding		chr4	107236496	107236596	Peak_2729[gene=27123][PH=4][PH0=0.00][P=3.44e-04]	4	-	intron	DKK2	protein_coding
chr21	8260430	8260530	Peak_1430[gene=1409][PH=90][PH0=0.02][P=1.00e-100]	90	+	intron	CRYAA	protein_coding		chr4	173332105	173332205	Peak_2734[gene=3148][PH=11][PH0=0.24][P=7.76e-08]	11	-	CDS	HMGB2	protein_coding
chr21	8379273	8379373	Peak_1433[gene=1409][PH=19][PH0=0.02][P=1.00e-100]	19	+	intron	CRYAA	protein_coding		chr5	10374603	10374703	Peak_2736[gene=10299][PH=5][PH0=0.01][P=8.72e-04]	5	+	intron	MARCHF6	protein_coding
chr21	8987869	8987969	Peak_1512[gene=1409][PH=6][PH0=0.02][P=2.96e-02]	6	+	downstream_10k	CRYAA	protein_coding		chr5	36984803	36984903	Peak_2741[gene=25836][PH=5][PH0=0.01][P=4.38e-05]	5	+	CDS	NIPBL	protein_coding
chr21	8988017	8988117	Peak_1513[gene=1409][PH=13][PH0=0.02][P=1.00e-100]	13	+	downstream_10k	CRYAA	protein_coding		chr5	123512254	123512354	Peak_2749[gene=1456][PH=4][PH0=0.01][P=1.40e-02]	4	+	5'UTR	CSNK1G3	protein_coding
chr21	8988260	8988360	Peak_1514[gene=1409][PH=95][PH0=0.02][P=1.00e-100]	95	+	downstream_10k	CRYAA	protein_coding		chr5	132867472	132867572	Peak_2750[gene=27089][PH=10][PH0=0.26][P=4.64e-06]	10	+	CDS	UQCRQ	protein_coding
chr21	8988534	8988634	Peak_1515[gene=1409][PH=46][PH0=0.02][P=1.00e-100]	46	+	downstream_10k	CRYAA	protein_coding		chr5	139364612	139364712	Peak_2769[gene=51247][PH=5][PH0=0.02][P=2.44e-03]	5	+	CDS	PAIP2	protein_coding
chr21	8196226	8196326	Peak_1520[gene=102724652][PH=18][PH0=0.02][P=1.00e-100]	18	+	upstream_10k	LOC102724652	lncRNA		chr5	140524153	140524253	Peak_2772[gene=404734][PH=5][PH0=0.01][P=1.20e-03]	5	+	CDS||5'UTR	ANKHD1-EIF4EBP3	protein_coding
chr21	8250589	8250689	Peak_1562[gene=102724652][PH=23][PH0=0.02][P=1.00e-100]	23	+	intron	LOC102724652	lncRNA		chr5	140524153	140524253	Peak_2772[gene=404734][PH=5][PH0=0.01][P=1.20e-03]	5	+	CDS||5'UTR	ANKHD1	protein_coding
chr21	8250692	8250792	Peak_1563[gene=102724652][PH=14][PH0=0.02][P=1.00e-100]	14	+	intron	LOC102724652	lncRNA		chr5	171387861	171387961	Peak_2784[gene=4869][PH=6][PH0=0.05][P=2.46e-03]	6	+	CDS||5'UTR	NPM1	protein_coding
chr21	8250814	8250914	Peak_1564[gene=102724652][PH=11][PH0=0.02][P=1.00e-100]	11	+	intron	LOC102724652	lncRNA		chr5	80650094	80650194	Peak_2800[gene=1719][PH=9][PH0=0.34][P=1.74e-02]	9	-	5'UTR	DHFR	protein_coding
chr21	8251846	8251946	Peak_1567[gene=102724652][PH=9][PH0=0.02][P=1.00e-100]	9	+	intron	LOC102724652	lncRNA		chr5	80651477	80651577	Peak_2805[gene=1719][PH=67][PH0=0.34][P=1.00e-100]	67	-	intron	DHFR	protein_coding
chr21	8252065	8252165	Peak_1568[gene=102724652][PH=20][PH0=0.02][P=1.00e-100]	20	+	intron	LOC102724652	lncRNA		chr5	93683160	93683260	Peak_2807[gene=83989][PH=25][PH0=0.00][P=1.00e-100]	25	-	intron	FAM172A	protein_coding
chr21	8252860	8252960	Peak_1569[gene=102724652][PH=13][PH0=0.02][P=1.00e-100]	13	+	intron	LOC102724652	lncRNA		chr5	141319251	141319351	Peak_2812[gene=6879][PH=9][PH0=0.36][P=2.47e-03]	9	-	CDS	TAF7	protein_coding
chr21	8253933	8254033	Peak_1574[gene=102724652][PH=93][PH0=0.02][P=1.00e-100]	93	+	intron	LOC102724652	lncRNA		chr5	150446776	150446876	Peak_2818[gene=6208][PH=9][PH0=0.08][P=1.60e-08]	9	-	CDS	RPS14	protein_coding
chr21	8254107	8254207	Peak_1575[gene=102724652][PH=63][PH0=0.02][P=1.00e-100]	63	+	intron	LOC102724652	lncRNA		chr5	180792361	180792461	Peak_2823[gene=4245][PH=7][PH0=0.05][P=2.79e-05]	7	-	CDS	MGAT1	protein_coding
chr21	8254303	8254403	Peak_1576[gene=102724652][PH=19][PH0=0.02][P=1.00e-100]	19	+	intron	LOC102724652	lncRNA		chr5	181191640	181191740	Peak_2825[gene=102577426][PH=19][PH0=0.84][P=1.00e-100]	19	-	intron	LINC01962	lncRNA
chr21	8254478	8254578	Peak_1577[gene=102724652][PH=72][PH0=0.02][P=1.00e-100]	72	+	intron	LOC102724652	lncRNA		chr5	181239460	181239560	Peak_2826[gene=10399][PH=9][PH0=0.43][P=4.83e-02]	9	-	CDS||3'UTR	RACK1	protein_coding
chr21	8254541	8254641	Peak_1578[gene=102724652][PH=46][PH0=0.02][P=1.00e-100]	46	+	intron	LOC102724652	lncRNA		chr5	181243270	181243370	Peak_2831[gene=10399][PH=20][PH0=0.43][P=1.00e-100]	20	-	CDS||5'UTR	RACK1	protein_coding
chr21	8255305	8255405	Peak_1580[gene=102724652][PH=65][PH0=0.02][P=1.00e-100]	65	+	intron	LOC102724652	lncRNA		chr6	44250385	44250485	Peak_2846[gene=3326][PH=12][PH0=0.32][P=8.25e-08]	12	+	CDS	HSP90AB1	protein_coding
chr21	8255489	8255589	Peak_1581[gene=102724652][PH=74][PH0=0.02][P=1.00e-100]	74	+	intron	LOC102724652	lncRNA		chr6	61574129	61574229	Peak_2849[gene=100463487][PH=31][PH0=2.52][P=1.00e-100]	31	+	5'UTR	MTRNR2L9	processed_pseudogene
chr21	8255606	8255706	Peak_1582[gene=102724652][PH=27][PH0=0.02][P=1.00e-100]	27	+	intron	LOC102724652	lncRNA		chr6	73476009	73476109	Peak_2850[gene=25821][PH=5][PH0=0.01][P=1.27e-04]	5	+	intron	MTO1	protein_coding
chr21	8258473	8258573	Peak_1588[gene=102724652][PH=47][PH0=0.02][P=1.00e-100]	47	+	intron	LOC102724652	lncRNA		chr6	133272788	133272888	Peak_2858[gene=2070][PH=6][PH0=0.01][P=3.96e-08]	6	+	intron	EYA4	protein_coding
chr21	8260430	8260530	Peak_1596[gene=102724652][PH=90][PH0=0.02][P=1.00e-100]	90	+	intron	LOC102724652	lncRNA		chr6	133272904	133273004	Peak_2859[gene=2070][PH=10][PH0=0.01][P=1.00e-100]	10	+	intron	EYA4	protein_coding
chr21	8379273	8379373	Peak_1599[gene=102724652][PH=19][PH0=0.02][P=1.00e-100]	19	+	intron	LOC102724652	lncRNA		chr6	139167030	139167130	Peak_2861[gene=51696][PH=7][PH0=0.02][P=1.36e-07]	7	+	CDS	HECA	protein_coding
chr21	8987869	8987969	Peak_1678[gene=102724652][PH=6][PH0=0.02][P=2.96e-02]	6	+	downstream_10k	LOC102724652	lncRNA		chr6	7309939	7310039	Peak_2872[gene=6745][PH=9][PH0=0.02][P=1.00e-100]	9	-	CDS	SSR1	protein_coding
chr21	8988017	8988117	Peak_1679[gene=102724652][PH=13][PH0=0.02][P=1.00e-100]	13	+	downstream_10k	LOC102724652	lncRNA		chr6	53043407	53043507	Peak_2881[gene=22858][PH=4][PH0=0.01][P=2.46e-02]	4	-	intron	CILK1	protein_coding
chr21	8988260	8988360	Peak_1680[gene=102724652][PH=95][PH0=0.02][P=1.00e-100]	95	+	downstream_10k	LOC102724652	lncRNA		chr7	2380307	2380407	Peak_2901[gene=8662][PH=9][PH0=0.05][P=1.81e-09]	9	+	3'UTR	EIF3B	protein_coding
chr21	8988534	8988634	Peak_1681[gene=102724652][PH=46][PH0=0.02][P=1.00e-100]	46	+	downstream_10k	LOC102724652	lncRNA		chr7	44801409	44801509	Peak_2910[gene=5478][PH=9][PH0=0.02][P=1.90e-09]	9	+	CDS||3'UTR	PPIA	protein_coding
chr21	8196226	8196326	Peak_1686[gene=110091777][PH=18][PH0=0.12][P=4.69e-07]	18	+	upstream_10k	LOC110091777	lncRNA		chr7	48632736	48632836	Peak_2911[gene=154664][PH=16][PH0=0.00][P=1.00e-100]	16	+	intron	ABCA13	protein_coding
chr21	8250589	8250689	Peak_1720[gene=110091777][PH=23][PH0=0.12][P=4.69e-07]	23	+	intron	LOC110091777	lncRNA		chr7	74196718	74196818	Peak_2918[gene=7458][PH=14][PH0=0.09][P=1.55e-09]	14	+	3'UTR	EIF4H	protein_coding
chr21	8250692	8250792	Peak_1721[gene=110091777][PH=14][PH0=0.12][P=4.69e-07]	14	+	intron	LOC110091777	lncRNA		chr7	100875159	100875259	Peak_2930[gene=51593][PH=8][PH0=0.09][P=6.95e-06]	8	+	5'UTR	SRRT	protein_coding
chr21	8250814	8250914	Peak_1722[gene=110091777][PH=11][PH0=0.12][P=4.69e-07]	11	+	intron	LOC110091777	lncRNA		chr7	139340697	139340797	Peak_2940[gene=154791][PH=21][PH0=0.13][P=9.31e-10]	21	+	intron	FMC1	protein_coding
chr21	8251846	8251946	Peak_1725[gene=110091777][PH=9][PH0=0.12][P=4.31e-04]	9	+	intron	LOC110091777	lncRNA		chr7	139340697	139340797	Peak_2940[gene=154791][PH=21][PH0=0.13][P=9.31e-10]	21	+	intron	LUC7L2	protein_coding
chr21	8252065	8252165	Peak_1726[gene=110091777][PH=20][PH0=0.12][P=4.69e-07]	20	+	intron	LOC110091777	lncRNA		chr7	157416347	157416447	Peak_2948[gene=10049][PH=6][PH0=0.02][P=1.57e-05]	6	+	3'UTR	DNAJB6	protein_coding
chr21	8252860	8252960	Peak_1727[gene=110091777][PH=13][PH0=0.12][P=4.69e-07]	13	+	intron	LOC110091777	lncRNA		chr7	157416347	157416447	Peak_2948[gene=10049][PH=6][PH0=0.02][P=1.57e-05]	6	+	3'UTR	DNAJB6	protein_coding
chr21	8253933	8254033	Peak_1732[gene=110091777][PH=93][PH0=0.12][P=4.69e-07]	93	+	intron	LOC110091777	lncRNA		chr7	5528390	5528490	Peak_2952[gene=60][PH=6][PH0=0.08][P=4.66e-02]	6	-	CDS||3'UTR	ACTB	protein_coding
chr21	8254107	8254207	Peak_1733[gene=110091777][PH=63][PH0=0.12][P=4.69e-07]	63	+	intron	LOC110091777	lncRNA		chr7	5529223	5529323	Peak_2954[gene=60][PH=10][PH0=0.08][P=1.00e-100]	10	-	CDS	ACTB	protein_coding
chr21	8254303	8254403	Peak_1734[gene=110091777][PH=19][PH0=0.12][P=4.69e-07]	19	+	intron	LOC110091777	lncRNA		chr7	5529542	5529642	Peak_2955[gene=60][PH=11][PH0=0.08][P=1.00e-100]	11	-	CDS	ACTB	protein_coding
chr21	8254478	8254578	Peak_1735[gene=110091777][PH=72][PH0=0.12][P=4.69e-07]	72	+	intron	LOC110091777	lncRNA		chr7	6175180	6175280	Peak_2957[gene=9265][PH=8][PH0=0.01][P=1.00e-100]	8	-	intron	CYTH3	protein_coding
chr21	8254541	8254641	Peak_1736[gene=110091777][PH=46][PH0=0.12][P=4.69e-07]	46	+	intron	LOC110091777	lncRNA		chr7	6461544	6461644	Peak_2958[gene=221955][PH=8][PH0=0.02][P=5.09e-09]	8	-	3'UTR	DAGLB	protein_coding
chr21	8255305	8255405	Peak_1738[gene=110091777][PH=65][PH0=0.12][P=4.69e-07]	65	+	intron	LOC110091777	lncRNA		chr7	6461544	6461644	Peak_2958[gene=221955][PH=8][PH0=0.02][P=5.09e-09]	8	-	3'UTR	KDELR2	protein_coding
chr21	8255489	8255589	Peak_1739[gene=110091777][PH=74][PH0=0.12][P=4.69e-07]	74	+	intron	LOC110091777	lncRNA		chr7	43645260	43645360	Peak_2963[gene=55744][PH=4][PH0=0.01][P=3.78e-02]	4	-	CDS	COA1	protein_coding
chr21	8255606	8255706	Peak_1740[gene=110091777][PH=27][PH0=0.12][P=4.69e-07]	27	+	intron	LOC110091777	lncRNA		chr7	99396106	99396206	Peak_2975[gene=11333][PH=7][PH0=0.05][P=6.53e-06]	7	-	3'UTR	PDAP1	protein_coding
chr21	8258473	8258573	Peak_1744[gene=110091777][PH=47][PH0=0.12][P=4.69e-07]	47	+	intron	LOC110091777	lncRNA		chr7	100095868	100095968	Peak_2978[gene=4176][PH=9][PH0=0.27][P=7.43e-04]	9	-	CDS	MCM7	protein_coding
chr21	8260430	8260530	Peak_1752[gene=110091777][PH=90][PH0=0.12][P=4.69e-07]	90	+	intron	LOC110091777	lncRNA		chr7	133035453	133035553	Peak_2988[gene=54927][PH=11][PH0=0.01][P=1.00e-100]	11	-	intron	CHCHD3	protein_coding
chr21	8379273	8379373	Peak_1755[gene=110091777][PH=19][PH0=0.12][P=4.69e-07]	19	+	intron	LOC110091777	lncRNA		chr7	135977168	135977268	Peak_2991[gene=136319][PH=8][PH0=0.03][P=3.44e-09]	8	-	5'UTR	MTPN	protein_coding
chr21	8988017	8988117	Peak_1822[gene=110091777][PH=13][PH0=0.12][P=4.69e-07]	13	+	downstream_10k	LOC110091777	lncRNA		chr7	135977168	135977268	Peak_2991[gene=136319][PH=8][PH0=0.03][P=3.44e-09]	8	-	5'UTR	LUZP6	protein_coding
chr21	8988260	8988360	Peak_1823[gene=110091777][PH=95][PH0=0.12][P=4.69e-07]	95	+	downstream_10k	LOC110091777	lncRNA		chr7	139562933	139563033	Peak_2993[gene=28996][PH=5][PH0=0.02][P=5.71e-03]	5	-	3'UTR	HIPK2	protein_coding
chr21	8988534	8988634	Peak_1824[gene=110091777][PH=46][PH0=0.12][P=4.69e-07]	46	+	downstream_10k	LOC110091777	lncRNA		chr8	35573359	35573459	Peak_3000[gene=137970][PH=4][PH0=0.00][P=3.11e-05]	4	+	intron	UNC5D	protein_coding
chr21	8196226	8196326	Peak_1825[gene=54065][PH=18][PH0=0.03][P=1.81e-06]	18	+	upstream_10k	SMIM11	protein_coding		chr8	68717261	68717361	Peak_3005[gene=116328][PH=5][PH0=0.00][P=1.00e-100]	5	+	intron	C8orf34	protein_coding
chr21	8250589	8250689	Peak_1863[gene=54065][PH=23][PH0=0.03][P=1.81e-06]	23	+	intron	SMIM11	protein_coding		chr8	56074393	56074493	Peak_3016[gene=6224][PH=9][PH0=0.10][P=6.41e-08]	9	-	5'UTR	RPS20	protein_coding
chr21	8250692	8250792	Peak_1864[gene=54065][PH=14][PH0=0.03][P=1.81e-06]	14	+	intron	SMIM11	protein_coding		chr8	56993462	56993562	Peak_3017[gene=54928][PH=11][PH0=0.03][P=1.00e-100]	11	-	CDS	BPNT2	protein_coding
chr21	8250814	8250914	Peak_1865[gene=54065][PH=11][PH0=0.03][P=1.81e-06]	11	+	intron	SMIM11	protein_coding		chr8	68306208	68306308	Peak_3019[gene=286189][PH=17][PH0=0.03][P=1.00e-100]	17	-	intron	C8orf34-AS1	lncRNA
chr21	8251846	8251946	Peak_1868[gene=54065][PH=9][PH0=0.03][P=1.81e-06]	9	+	intron	SMIM11	protein_coding		chr8	68306340	68306440	Peak_3020[gene=286189][PH=5][PH0=0.03][P=1.42e-02]	5	-	intron	C8orf34-AS1	lncRNA
chr21	8252065	8252165	Peak_1869[gene=54065][PH=20][PH0=0.03][P=1.81e-06]	20	+	intron	SMIM11	protein_coding		chr8	69690092	69690192	Peak_3021[gene=81796][PH=60][PH0=0.04][P=1.00e-100]	60	-	intron	SLCO5A1	protein_coding
chr21	8252860	8252960	Peak_1870[gene=54065][PH=13][PH0=0.03][P=1.81e-06]	13	+	intron	SMIM11	protein_coding		chr8	69690305	69690405	Peak_3022[gene=81796][PH=39][PH0=0.04][P=1.00e-100]	39	-	intron	SLCO5A1	protein_coding
chr21	8253933	8254033	Peak_1875[gene=54065][PH=93][PH0=0.03][P=1.81e-06]	93	+	intron	SMIM11	protein_coding		chr8	76645548	76645648	Peak_3023[gene=100192378][PH=7][PH0=0.00][P=1.00e-100]	7	-	intron	ZFHX4-AS1	lncRNA
chr21	8254107	8254207	Peak_1876[gene=54065][PH=63][PH0=0.03][P=1.81e-06]	63	+	intron	SMIM11	protein_coding		chr8	100919486	100919586	Peak_3031[gene=7534][PH=8][PH0=0.03][P=5.00e-09]	8	-	3'UTR	YWHAZ	protein_coding
chr21	8254303	8254403	Peak_1877[gene=54065][PH=19][PH0=0.03][P=1.81e-06]	19	+	intron	SMIM11	protein_coding		chr8	108292323	108292423	Peak_3035[gene=3646][PH=11][PH0=0.01][P=1.00e-100]	11	-	intron	EIF3E	protein_coding
chr21	8254478	8254578	Peak_1878[gene=54065][PH=72][PH0=0.03][P=1.81e-06]	72	+	intron	SMIM11	protein_coding		chr8	108292368	108292468	Peak_3036[gene=3646][PH=22][PH0=0.01][P=1.00e-100]	22	-	intron	EIF3E	protein_coding
chr21	8254541	8254641	Peak_1879[gene=54065][PH=46][PH0=0.03][P=1.81e-06]	46	+	intron	SMIM11	protein_coding		chr8	144791365	144791465	Peak_3044[gene=6132][PH=17][PH0=1.22][P=6.33e-07]	17	-	CDS	RPL8	protein_coding
chr21	8255305	8255405	Peak_1881[gene=54065][PH=65][PH0=0.03][P=1.81e-06]	65	+	intron	SMIM11	protein_coding		chr9	33025304	33025404	Peak_3048[gene=3301][PH=6][PH0=0.03][P=8.95e-05]	6	+	5'UTR	DNAJA1	protein_coding
chr21	8255489	8255589	Peak_1882[gene=54065][PH=74][PH0=0.03][P=1.81e-06]	74	+	intron	SMIM11	protein_coding		chr9	89311269	89311369	Peak_3051[gene=1164][PH=8][PH0=0.07][P=2.12e-07]	8	+	CDS||5'UTR	CKS2	protein_coding
chr21	8255606	8255706	Peak_1883[gene=54065][PH=27][PH0=0.03][P=1.81e-06]	27	+	intron	SMIM11	protein_coding		chr9	131430121	131430221	Peak_3069[gene=84726][PH=11][PH0=0.50][P=5.19e-03]	11	+	CDS||5'UTR	PRRC2B	protein_coding
chr21	8258473	8258573	Peak_1889[gene=54065][PH=47][PH0=0.03][P=1.81e-06]	47	+	intron	SMIM11	protein_coding		chr9	131432704	131432804	Peak_3070[gene=84726][PH=16][PH0=0.50][P=1.44e-08]	16	+	CDS	PRRC2B	protein_coding
chr21	8260430	8260530	Peak_1897[gene=54065][PH=90][PH0=0.03][P=1.81e-06]	90	+	intron	SMIM11	protein_coding		chr9	131436617	131436717	Peak_3071[gene=84726][PH=11][PH0=0.50][P=5.19e-03]	11	+	CDS	PRRC2B	protein_coding
chr21	8379273	8379373	Peak_1900[gene=54065][PH=19][PH0=0.03][P=1.81e-06]	19	+	intron	SMIM11	protein_coding		chr9	131444220	131444320	Peak_3072[gene=84726][PH=19][PH0=0.50][P=1.44e-08]	19	+	CDS	PRRC2B	protein_coding
chr21	8988017	8988117	Peak_1973[gene=54065][PH=13][PH0=0.03][P=1.81e-06]	13	+	downstream_10k	SMIM11	protein_coding		chr9	131446497	131446597	Peak_3073[gene=84726][PH=31][PH0=0.50][P=1.44e-08]	31	+	CDS	PRRC2B	protein_coding
chr21	8988260	8988360	Peak_1974[gene=54065][PH=95][PH0=0.03][P=1.81e-06]	95	+	downstream_10k	SMIM11	protein_coding		chr9	131447084	131447184	Peak_3074[gene=84726][PH=11][PH0=0.50][P=5.19e-03]	11	+	CDS	PRRC2B	protein_coding
chr21	8988534	8988634	Peak_1975[gene=54065][PH=46][PH0=0.03][P=1.81e-06]	46	+	downstream_10k	SMIM11	protein_coding		chr9	131447640	131447740	Peak_3075[gene=84726][PH=11][PH0=0.50][P=5.19e-03]	11	+	CDS	PRRC2B	protein_coding
chr21	8196226	8196326	Peak_1978[gene=102723553][PH=18][PH0=0.03][P=1.00e-100]	18	+	upstream_10k	LOC102723553	lncRNA		chr9	131455098	131455198	Peak_3077[gene=84726][PH=15][PH0=0.50][P=2.88e-08]	15	+	CDS	PRRC2B	protein_coding
chr21	8250589	8250689	Peak_2016[gene=102723553][PH=23][PH0=0.03][P=1.00e-100]	23	+	intron	LOC102723553	lncRNA		chr9	131459194	131459294	Peak_3078[gene=84726][PH=30][PH0=0.50][P=1.44e-08]	30	+	CDS	PRRC2B	protein_coding
chr21	8250692	8250792	Peak_2017[gene=102723553][PH=14][PH0=0.03][P=1.00e-100]	14	+	intron	LOC102723553	lncRNA		chr9	131470890	131470990	Peak_3080[gene=84726][PH=25][PH0=0.50][P=1.44e-08]	25	+	CDS	PRRC2B	protein_coding
chr21	8250814	8250914	Peak_2018[gene=102723553][PH=11][PH0=0.03][P=1.00e-100]	11	+	intron	LOC102723553	lncRNA		chr9	131473511	131473611	Peak_3081[gene=84726][PH=27][PH0=0.50][P=1.44e-08]	27	+	CDS	PRRC2B	protein_coding
chr21	8251846	8251946	Peak_2021[gene=102723553][PH=9][PH0=0.03][P=1.00e-100]	9	+	intron	LOC102723553	lncRNA		chr9	131474464	131474564	Peak_3083[gene=84726][PH=17][PH0=0.50][P=1.44e-08]	17	+	CDS	PRRC2B	protein_coding
chr21	8252065	8252165	Peak_2022[gene=102723553][PH=20][PH0=0.03][P=1.00e-100]	20	+	intron	LOC102723553	lncRNA		chr9	131474464	131474564	Peak_3083[gene=84726][PH=17][PH0=0.50][P=1.44e-08]	17	+	CDS	PRRC2B	protein_coding
chr21	8252860	8252960	Peak_2023[gene=102723553][PH=13][PH0=0.03][P=1.00e-100]	13	+	intron	LOC102723553	lncRNA		chr9	131475032	131475132	Peak_3085[gene=84726][PH=26][PH0=0.50][P=1.44e-08]	26	+	CDS	PRRC2B	protein_coding
chr21	8253933	8254033	Peak_2028[gene=102723553][PH=93][PH0=0.03][P=1.00e-100]	93	+	intron	LOC102723553	lncRNA		chr9	131475328	131475428	Peak_3086[gene=84726][PH=36][PH0=0.50][P=1.44e-08]	36	+	CDS	PRRC2B	protein_coding
chr21	8254107	8254207	Peak_2029[gene=102723553][PH=63][PH0=0.03][P=1.00e-100]	63	+	intron	LOC102723553	lncRNA		chr9	131475628	131475728	Peak_3087[gene=84726][PH=31][PH0=0.50][P=1.44e-08]	31	+	CDS	PRRC2B	protein_coding
chr21	8254303	8254403	Peak_2030[gene=102723553][PH=19][PH0=0.03][P=1.00e-100]	19	+	intron	LOC102723553	lncRNA		chr9	131475825	131475925	Peak_3088[gene=84726][PH=23][PH0=0.50][P=1.44e-08]	23	+	CDS	PRRC2B	protein_coding
chr21	8254478	8254578	Peak_2031[gene=102723553][PH=72][PH0=0.03][P=1.00e-100]	72	+	intron	LOC102723553	lncRNA		chr9	131476167	131476267	Peak_3090[gene=84726][PH=27][PH0=0.50][P=1.44e-08]	27	+	CDS	PRRC2B	protein_coding
chr21	8254541	8254641	Peak_2032[gene=102723553][PH=46][PH0=0.03][P=1.00e-100]	46	+	intron	LOC102723553	lncRNA		chr9	131477728	131477828	Peak_3091[gene=84726][PH=14][PH0=0.50][P=3.96e-07]	14	+	CDS	PRRC2B	protein_coding
chr21	8255305	8255405	Peak_2034[gene=102723553][PH=65][PH0=0.03][P=1.00e-100]	65	+	intron	LOC102723553	lncRNA		chr9	131477858	131477958	Peak_3092[gene=84726][PH=22][PH0=0.50][P=1.44e-08]	22	+	CDS	PRRC2B	protein_coding
chr21	8255489	8255589	Peak_2035[gene=102723553][PH=74][PH0=0.03][P=1.00e-100]	74	+	intron	LOC102723553	lncRNA		chr9	131479290	131479390	Peak_3093[gene=84726][PH=14][PH0=0.50][P=3.96e-07]	14	+	CDS	PRRC2B	protein_coding
chr21	8255606	8255706	Peak_2036[gene=102723553][PH=27][PH0=0.03][P=1.00e-100]	27	+	intron	LOC102723553	lncRNA		chr9	131481744	131481844	Peak_3094[gene=84726][PH=11][PH0=0.50][P=5.19e-03]	11	+	CDS	PRRC2B	protein_coding
chr21	8258473	8258573	Peak_2042[gene=102723553][PH=47][PH0=0.03][P=1.00e-100]	47	+	intron	LOC102723553	lncRNA		chr9	131482450	131482550	Peak_3095[gene=84726][PH=18][PH0=0.50][P=1.44e-08]	18	+	CDS	PRRC2B	protein_coding
chr21	8260430	8260530	Peak_2050[gene=102723553][PH=90][PH0=0.03][P=1.00e-100]	90	+	intron	LOC102723553	lncRNA		chr9	131483342	131483442	Peak_3097[gene=84726][PH=15][PH0=0.50][P=2.88e-08]	15	+	CDS	PRRC2B	protein_coding
chr21	8379273	8379373	Peak_2053[gene=102723553][PH=19][PH0=0.03][P=1.00e-100]	19	+	intron	LOC102723553	lncRNA		chr9	131484722	131484822	Peak_3098[gene=84726][PH=21][PH0=0.50][P=1.44e-08]	21	+	CDS	PRRC2B	protein_coding
chr21	8988017	8988117	Peak_2126[gene=102723553][PH=13][PH0=0.03][P=1.00e-100]	13	+	downstream_10k	LOC102723553	lncRNA		chr9	131484959	131485059	Peak_3099[gene=84726][PH=18][PH0=0.50][P=1.44e-08]	18	+	CDS	PRRC2B	protein_coding
chr21	8988260	8988360	Peak_2127[gene=102723553][PH=95][PH0=0.03][P=1.00e-100]	95	+	downstream_10k	LOC102723553	lncRNA		chr9	131485069	131485169	Peak_3100[gene=84726][PH=15][PH0=0.50][P=2.88e-08]	15	+	CDS	PRRC2B	protein_coding
chr21	8988534	8988634	Peak_2128[gene=102723553][PH=46][PH0=0.03][P=1.00e-100]	46	+	downstream_10k	LOC102723553	lncRNA		chr9	131487156	131487256	Peak_3101[gene=84726][PH=29][PH0=0.50][P=1.44e-08]	29	+	CDS	PRRC2B	protein_coding
chr21	8250589	8250689	Peak_2155[gene=100500862][PH=23][PH0=1.02][P=1.00e-100]	23	+	intron	MIR3648-1	miRNA		chr9	131487156	131487256	Peak_3101[gene=84726][PH=29][PH0=0.50][P=1.44e-08]	29	+	CDS	SNORD62A	snoRNA
chr21	8250692	8250792	Peak_2156[gene=100500862][PH=14][PH0=1.02][P=3.44e-02]	14	+	intron	MIR3648-1	miRNA		chr9	131487156	131487256	Peak_3101[gene=84726][PH=29][PH0=0.50][P=1.44e-08]	29	+	CDS	SNORD62B	snoRNA
chr21	8252065	8252165	Peak_2157[gene=100500862][PH=20][PH0=1.02][P=1.00e-100]	20	+	intron	MIR3648-1	miRNA		chr9	131494410	131494510	Peak_3102[gene=84726][PH=13][PH0=0.50][P=9.98e-06]	13	+	CDS	PRRC2B	protein_coding
chr21	8253933	8254033	Peak_2159[gene=100500862][PH=93][PH0=1.02][P=1.00e-100]	93	+	intron	MIR3648-1	miRNA		chr9	9726168	9726268	Peak_3114[gene=5789][PH=4][PH0=0.00][P=1.59e-05]	4	-	intron	PTPRD	protein_coding
chr21	8254107	8254207	Peak_2160[gene=100500862][PH=63][PH0=1.02][P=1.00e-100]	63	+	intron	MIR3648-1	miRNA		chr9	21971076	21971176	Peak_3118[gene=1029][PH=5][PH0=0.04][P=4.77e-02]	5	-	CDS||3'UTR	CDKN2A	protein_coding
chr21	8254303	8254403	Peak_2161[gene=100500862][PH=19][PH0=1.02][P=2.05e-12]	19	+	intron	MIR3648-1	miRNA		chr9	35100592	35100692	Peak_3120[gene=30968][PH=8][PH0=0.18][P=3.14e-04]	8	-	CDS||3'UTR	STOML2	protein_coding
chr21	8254478	8254578	Peak_2162[gene=100500862][PH=72][PH0=1.02][P=1.00e-100]	72	+	intron	MIR3648-1	miRNA		chr9	97013500	97013600	Peak_3133[gene=84278][PH=6][PH0=0.01][P=2.04e-07]	6	-	5'UTR	MFSD14C	transcribed_unprocessed_pseudogene
chr21	8254541	8254641	Peak_2163[gene=100500862][PH=46][PH0=1.02][P=1.00e-100]	46	+	intron	MIR3648-1	miRNA		chr9	112222280	112222380	Peak_3137[gene=9991][PH=6][PH0=0.01][P=6.37e-07]	6	-	3'UTR	PTBP3	protein_coding
chr21	8255305	8255405	Peak_2165[gene=100500862][PH=65][PH0=1.02][P=1.00e-100]	65	+	intron	MIR3648-1	miRNA		chr9	113408814	113408914	Peak_3139[gene=54107][PH=8][PH0=0.23][P=2.69e-03]	8	-	CDS	POLE3	protein_coding
chr21	8255489	8255589	Peak_2166[gene=100500862][PH=74][PH0=1.02][P=1.00e-100]	74	+	intron	MIR3648-1	miRNA		chr9	124861482	124861582	Peak_3143[gene=11224][PH=9][PH0=0.35][P=2.93e-03]	9	-	CDS	RPL35	protein_coding
chr21	8255606	8255706	Peak_2167[gene=100500862][PH=27][PH0=1.02][P=1.00e-100]	27	+	intron	MIR3648-1	miRNA		chrX	55007208	55007308	Peak_3165[gene=27301][PH=9][PH0=0.08][P=2.19e-08]	9	+	CDS	APEX2	protein_coding
chr21	8258473	8258573	Peak_2170[gene=100500862][PH=47][PH0=1.02][P=1.00e-100]	47	+	intron	MIR3648-1	miRNA		chrX	65685865	65685965	Peak_3166[gene=4478][PH=15][PH0=0.01][P=1.00e-100]	15	+	intron	MSN	protein_coding
chr21	8260430	8260530	Peak_2178[gene=100500862][PH=90][PH0=1.02][P=1.00e-100]	90	+	intron	MIR3648-1	miRNA		chrX	103586696	103586796	Peak_3173[gene=79921][PH=6][PH0=0.04][P=1.36e-04]	6	+	CDS	TCEAL4	protein_coding
chr21	8379273	8379373	Peak_2181[gene=100500862][PH=19][PH0=1.02][P=2.05e-12]	19	+	intron	MIR3648-1	miRNA		chrX	119236411	119236511	Peak_3174[gene=10857][PH=10][PH0=0.12][P=7.78e-09]	10	+	CDS	PGRMC1	protein_coding
chr21	8250589	8250689	Peak_2259[gene=103504731][PH=23][PH0=1.02][P=1.00e-100]	23	+	intron	MIR3648-2	miRNA		chrX	53412963	53413063	Peak_3192[gene=8243][PH=8][PH0=0.06][P=7.38e-07]	8	-	CDS||3'UTR	SMC1A	protein_coding
chr21	8250692	8250792	Peak_2260[gene=103504731][PH=14][PH0=1.02][P=3.44e-02]	14	+	intron	MIR3648-2	miRNA
chr21	8252065	8252165	Peak_2261[gene=103504731][PH=20][PH0=1.02][P=1.00e-100]	20	+	intron	MIR3648-2	miRNA
chr21	8253933	8254033	Peak_2263[gene=103504731][PH=93][PH0=1.02][P=1.00e-100]	93	+	intron	MIR3648-2	miRNA
chr21	8254107	8254207	Peak_2264[gene=103504731][PH=63][PH0=1.02][P=1.00e-100]	63	+	intron	MIR3648-2	miRNA
chr21	8254303	8254403	Peak_2265[gene=103504731][PH=19][PH0=1.02][P=2.05e-12]	19	+	intron	MIR3648-2	miRNA
chr21	8254478	8254578	Peak_2266[gene=103504731][PH=72][PH0=1.02][P=1.00e-100]	72	+	intron	MIR3648-2	miRNA
chr21	8254541	8254641	Peak_2267[gene=103504731][PH=46][PH0=1.02][P=1.00e-100]	46	+	intron	MIR3648-2	miRNA
chr21	8255305	8255405	Peak_2269[gene=103504731][PH=65][PH0=1.02][P=1.00e-100]	65	+	intron	MIR3648-2	miRNA
chr21	8255489	8255589	Peak_2270[gene=103504731][PH=74][PH0=1.02][P=1.00e-100]	74	+	intron	MIR3648-2	miRNA
chr21	8255606	8255706	Peak_2271[gene=103504731][PH=27][PH0=1.02][P=1.00e-100]	27	+	intron	MIR3648-2	miRNA
chr21	8258473	8258573	Peak_2274[gene=103504731][PH=47][PH0=1.02][P=1.00e-100]	47	+	intron	MIR3648-2	miRNA
chr21	8260430	8260530	Peak_2282[gene=103504731][PH=90][PH0=1.02][P=1.00e-100]	90	+	intron	MIR3648-2	miRNA
chr21	8379273	8379373	Peak_2285[gene=103504731][PH=19][PH0=1.02][P=2.05e-12]	19	+	intron	MIR3648-2	miRNA
chr21	14084960	14085060	Peak_2368[gene=102724560][PH=20][PH0=0.00][P=1.00e-100]	20	-	upstream_10k	LOC102724560	lncRNA
chr21	14085017	14085117	Peak_2369[gene=102724560][PH=5][PH0=0.00][P=2.05e-12]	5	-	upstream_10k	LOC102724560	lncRNA
chr21	14966437	14966537	Peak_2372[gene=102724560][PH=4][PH0=0.00][P=6.01e-03]	4	-	CDS	LOC102724560	lncRNA
chr21	17454744	17454844	Peak_2373[gene=102724560][PH=4][PH0=0.00][P=6.01e-03]	4	-	deep_intergenic	LOC102724560	lncRNA
chr21	17454795	17454895	Peak_2374[gene=102724560][PH=7][PH0=0.00][P=1.00e-100]	7	-	deep_intergenic	LOC102724560	lncRNA
chr21	14084960	14085060	Peak_2390[gene=875][PH=20][PH0=0.00][P=1.00e-100]	20	-	upstream_10k	CBS	protein_coding
chr21	14085017	14085117	Peak_2391[gene=875][PH=5][PH0=0.00][P=2.05e-12]	5	-	upstream_10k	CBS	protein_coding
chr21	14966437	14966537	Peak_2394[gene=875][PH=4][PH0=0.00][P=6.01e-03]	4	-	CDS	CBS	protein_coding
chr21	17454744	17454844	Peak_2395[gene=875][PH=4][PH0=0.00][P=6.01e-03]	4	-	deep_intergenic	CBS	protein_coding
chr21	17454795	17454895	Peak_2396[gene=875][PH=7][PH0=0.00][P=1.00e-100]	7	-	deep_intergenic	CBS	protein_coding
chr21	14084960	14085060	Peak_2412[gene=102724594][PH=20][PH0=0.00][P=1.00e-100]	20	-	upstream_10k	LOC102724594	lncRNA
chr21	14085017	14085117	Peak_2413[gene=102724594][PH=5][PH0=0.00][P=2.05e-12]	5	-	upstream_10k	LOC102724594	lncRNA
chr21	14966437	14966537	Peak_2416[gene=102724594][PH=4][PH0=0.00][P=5.88e-03]	4	-	CDS	LOC102724594	lncRNA
chr21	17454744	17454844	Peak_2417[gene=102724594][PH=4][PH0=0.00][P=5.88e-03]	4	-	deep_intergenic	LOC102724594	lncRNA
chr21	17454795	17454895	Peak_2418[gene=102724594][PH=7][PH0=0.00][P=1.00e-100]	7	-	deep_intergenic	LOC102724594	lncRNA
chr21	14084960	14085060	Peak_2434[gene=7307][PH=20][PH0=0.00][P=1.00e-100]	20	-	upstream_10k	U2AF1	protein_coding
chr21	14085017	14085117	Peak_2435[gene=7307][PH=5][PH0=0.00][P=2.05e-12]	5	-	upstream_10k	U2AF1	protein_coding
chr21	14966437	14966537	Peak_2438[gene=7307][PH=4][PH0=0.00][P=5.88e-03]	4	-	CDS	U2AF1	protein_coding
chr21	17454744	17454844	Peak_2439[gene=7307][PH=4][PH0=0.00][P=5.88e-03]	4	-	deep_intergenic	U2AF1	protein_coding
chr21	17454795	17454895	Peak_2440[gene=7307][PH=7][PH0=0.00][P=1.00e-100]	7	-	deep_intergenic	U2AF1	protein_coding
chr21	14084960	14085060	Peak_2456[gene=106481742][PH=20][PH0=0.00][P=1.00e-100]	20	-	upstream_10k	FRGCA	lncRNA
chr21	14085017	14085117	Peak_2457[gene=106481742][PH=5][PH0=0.00][P=2.05e-12]	5	-	upstream_10k	FRGCA	lncRNA
chr21	14966437	14966537	Peak_2460[gene=106481742][PH=4][PH0=0.00][P=5.70e-03]	4	-	CDS	FRGCA	lncRNA
chr21	17454744	17454844	Peak_2461[gene=106481742][PH=4][PH0=0.00][P=5.70e-03]	4	-	deep_intergenic	FRGCA	lncRNA
chr21	17454795	17454895	Peak_2462[gene=106481742][PH=7][PH0=0.00][P=1.00e-100]	7	-	deep_intergenic	FRGCA	lncRNA
chr21	14084960	14085060	Peak_2478[gene=106780825][PH=20][PH0=0.00][P=1.00e-100]	20	-	upstream_10k	LOC106780825	lncRNA
chr21	14085017	14085117	Peak_2479[gene=106780825][PH=5][PH0=0.00][P=2.05e-12]	5	-	upstream_10k	LOC106780825	lncRNA
chr21	14966437	14966537	Peak_2482[gene=106780825][PH=4][PH0=0.00][P=5.70e-03]	4	-	CDS	LOC106780825	lncRNA
chr21	17454744	17454844	Peak_2483[gene=106780825][PH=4][PH0=0.00][P=5.70e-03]	4	-	deep_intergenic	LOC106780825	lncRNA
chr21	17454795	17454895	Peak_2484[gene=106780825][PH=7][PH0=0.00][P=1.00e-100]	7	-	deep_intergenic	LOC106780825	lncRNA
chr21	14084960	14085060	Peak_2500[gene=101928147][PH=20][PH0=0.00][P=1.81e-06]	20	-	upstream_10k	C21orf140	protein_coding
chr21	14085017	14085117	Peak_2501[gene=101928147][PH=5][PH0=0.00][P=1.81e-06]	5	-	upstream_10k	C21orf140	protein_coding
chr21	14966437	14966537	Peak_2504[gene=101928147][PH=4][PH0=0.00][P=2.34e-03]	4	-	CDS	C21orf140	protein_coding
chr21	17454744	17454844	Peak_2505[gene=101928147][PH=4][PH0=0.00][P=2.34e-03]	4	-	deep_intergenic	C21orf140	protein_coding
chr21	17454795	17454895	Peak_2506[gene=101928147][PH=7][PH0=0.00][P=1.81e-06]	7	-	deep_intergenic	C21orf140	protein_coding
chr21	14966437	14966537	Peak_2518[gene=8204][PH=4][PH0=0.00][P=5.90e-04]	4	-	CDS	NRIP1	protein_coding
chr21	31701808	31701908	Peak_2519[gene=57466][PH=5][PH0=0.02][P=1.12e-02]	5	-	CDS	SCAF4	protein_coding
chr21	36058817	36058917	Peak_2526[gene=54093][PH=4][PH0=0.01][P=3.54e-02]	4	-	CDS||5'UTR	SETD4	protein_coding
chr22	20585176	20585276	Peak_2529[gene=51586][PH=6][PH0=0.02][P=6.23e-06]	6	+	CDS||3'UTR	MED15	protein_coding
chr22	20917668	20917768	Peak_2530[gene=1399][PH=7][PH0=0.06][P=1.36e-04]	7	+	5'UTR	CRKL	protein_coding
chr22	21450303	21450403	Peak_2531[gene=23119][PH=7][PH0=0.06][P=9.42e-05]	7	+	3'UTR	HIC2	protein_coding
chr22	24119622	24119722	Peak_2532[gene=23523][PH=7][PH0=0.01][P=1.14e-08]	7	+	CDS	CABIN1	lncRNA
chr22	24178127	24178227	Peak_2534[gene=23523][PH=6][PH0=0.01][P=5.51e-06]	6	+	CDS||3'UTR	CABIN1	lncRNA
chr22	31205046	31205146	Peak_2537[gene=91445][PH=5][PH0=0.01][P=2.44e-04]	5	+	3'UTR	RNF185	protein_coding
chr22	35406555	35406655	Peak_2538[gene=4174][PH=6][PH0=0.05][P=2.48e-03]	6	+	CDS||5'UTR	MCM5	protein_coding
chr22	41621991	41622091	Peak_2542[gene=2547][PH=7][PH0=0.04][P=7.26e-06]	7	+	CDS||5'UTR	XRCC6	protein_coding
chr22	41636548	41636648	Peak_2543[gene=2547][PH=6][PH0=0.04][P=1.05e-03]	6	+	CDS	XRCC6	protein_coding
chr22	19037851	19037951	Peak_2550[gene=9993][PH=5][PH0=0.03][P=3.42e-02]	5	-	3'UTR	DGCR2	protein_coding
chr22	28795310	28795410	Peak_2553[gene=7494][PH=6][PH0=0.07][P=4.92e-03]	6	-	CDS||3'UTR	XBP1	protein_coding
chr22	29730991	29731091	Peak_2556[gene=55954][PH=4][PH0=0.01][P=2.59e-02]	4	-	3'UTR	ZMAT5	protein_coding
chr22	32895098	32895198	Peak_2557[gene=8224][PH=6][PH0=0.00][P=1.00e-100]	6	-	intron	SYN3	protein_coding
chr22	36489159	36489259	Peak_2560[gene=80020][PH=6][PH0=0.06][P=6.20e-03]	6	-	3'UTR	FOXRED2	protein_coding
chr22	38291022	38291122	Peak_2563[gene=102800317][PH=8][PH0=0.04][P=1.68e-07]	8	-	3'UTR	TPTEP2-CSNK1E	protein_coding
chr22	38298793	38298893	Peak_2564[gene=102800317][PH=8][PH0=0.04][P=1.68e-07]	8	-	CDS	TPTEP2-CSNK1E	protein_coding
chr22	38291022	38291122	Peak_2566[gene=1454][PH=8][PH0=0.14][P=5.25e-04]	8	-	3'UTR	CSNK1E	protein_coding
chr22	38298793	38298893	Peak_2567[gene=1454][PH=8][PH0=0.14][P=5.25e-04]	8	-	CDS	CSNK1E	protein_coding
chr22	38485265	38485365	Peak_2568[gene=10521][PH=7][PH0=0.15][P=3.03e-02]	7	-	3'UTR	DDX17	protein_coding
chr22	38865810	38865910	Peak_2570[gene=23466][PH=8][PH0=0.25][P=1.34e-02]	8	-	3'UTR	CBX6	protein_coding
chr22	39319016	39319116	Peak_2574[gene=26807][PH=39][PH0=12.62][P=2.29e-03]	39	-	CDS	SNORD43	snoRNA
chr22	43167504	43167604	Peak_2578[gene=23170][PH=9][PH0=0.05][P=1.39e-09]	9	-	3'UTR	TTLL12	protein_coding
chr3	9374284	9374384	Peak_2582[gene=25917][PH=4][PH0=0.01][P=3.95e-02]	4	+	intron	THUMPD3	protein_coding
chr3	10149818	10149918	Peak_2585[gene=7428][PH=11][PH0=0.06][P=8.59e-10]	11	+	CDS||3'UTR	VHL	protein_coding
chr3	23919170	23919270	Peak_2588[gene=6138][PH=19][PH0=0.30][P=1.00e-100]	19	+	CDS||3'UTR	RPL15	protein_coding
chr3	39411699	39411799	Peak_2593[gene=3921][PH=16][PH0=0.47][P=3.97e-10]	16	+	CDS	RPSA	protein_coding
chr3	44841077	44841177	Peak_2595[gene=56992][PH=6][PH0=0.01][P=6.06e-08]	6	+	CDS||3'UTR	KIF15	protein_coding
chr3	57257271	57257371	Peak_2602[gene=26060][PH=7][PH0=0.01][P=6.20e-09]	7	+	CDS	APPL1	protein_coding
chr3	57557208	57557308	Peak_2604[gene=201626][PH=7][PH0=0.02][P=2.04e-08]	7	+	CDS	PDE12	protein_coding
chr3	57557286	57557386	Peak_2605[gene=201626][PH=6][PH0=0.02][P=7.32e-06]	6	+	CDS	PDE12	protein_coding
chr3	64892653	64892753	Peak_2610[gene=100507098][PH=4][PH0=0.00][P=3.53e-05]	4	+	intron	ADAMTS9-AS2	lncRNA
chr3	121402291	121402391	Peak_2615[gene=9515][PH=3][PH0=0.00][P=2.28e-02]	3	+	intron	STXBP5L	protein_coding
chr3	128813445	128813545	Peak_2619[gene=7879][PH=8][PH0=0.02][P=1.00e-100]	8	+	3'UTR	RAB7A	protein_coding
chr3	130579849	130579949	Peak_2621[gene=131873][PH=5][PH0=0.00][P=7.99e-09]	5	+	intron	COL6A6	protein_coding
chr3	131171136	131171236	Peak_2622[gene=79858][PH=5][PH0=0.00][P=6.59e-08]	5	+	intron	NEK11	protein_coding
chr3	141876640	141876740	Peak_2624[gene=483][PH=5][PH0=0.01][P=4.97e-04]	5	+	5'UTR	ATP1B3	protein_coding
chr3	155870721	155870821	Peak_2628[gene=8833][PH=4][PH0=0.01][P=2.20e-02]	4	+	5'UTR	GMPS	protein_coding
chr3	160947630	160947730	Peak_2630[gene=151742][PH=7][PH0=0.00][P=1.00e-100]	7	+	intron	PPM1L	protein_coding
chr3	169982757	169982857	Peak_2632[gene=7095][PH=5][PH0=0.02][P=4.83e-03]	5	+	CDS||3'UTR	SEC62	protein_coding
chr3	179779605	179779705	Peak_2633[gene=8975][PH=9][PH0=0.00][P=9.27e-09]	9	+	intron	USP13	protein_coding
chr3	184180152	184180252	Peak_2635[gene=8893][PH=5][PH0=0.01][P=2.79e-03]	5	+	CDS	EIF2B5	protein_coding
chr3	184314583	184314683	Peak_2636[gene=8893][PH=6][PH0=0.01][P=6.42e-06]	6	+	5'UTR	EIF2B5	protein_coding
chr3	9986577	9986677	Peak_2644[gene=55831][PH=4][PH0=0.01][P=1.49e-02]	4	-	CDS||5'UTR	EMC3	protein_coding
chr3	12840278	12840378	Peak_2645[gene=6161][PH=20][PH0=0.21][P=1.00e-100]	20	-	5'UTR	RPL32	protein_coding
chr3	12840278	12840378	Peak_2646[gene=619563][PH=20][PH0=4.22][P=2.45e-02]	20	-	5'UTR	SNORA7A	snoRNA
chr3	16464280	16464380	Peak_2647[gene=23180][PH=8][PH0=0.00][P=1.00e-100]	8	-	intron	RFTN1	protein_coding
chr3	31955443	31955543	Peak_2649[gene=114884][PH=4][PH0=0.00][P=2.21e-04]	4	-	intron	OSBPL10	protein_coding
chr3	33014106	33014206	Peak_2650[gene=2720][PH=5][PH0=0.01][P=1.25e-03]	5	-	CDS	GLB1	protein_coding
chr3	47781698	47781798	Peak_2653[gene=6599][PH=5][PH0=0.01][P=2.98e-04]	5	-	CDS||5'UTR	SMARCC1	protein_coding
chr3	48695284	48695384	Peak_2655[gene=51447][PH=8][PH0=0.02][P=3.55e-09]	8	-	CDS||5'UTR	IP6K2	protein_coding
chr3	50358854	50358954	Peak_2656[gene=11070][PH=10][PH0=0.20][P=8.34e-07]	10	-	CDS	TMEM115	protein_coding
chr3	101685809	101685909	Peak_2662[gene=6152][PH=8][PH0=0.13][P=4.05e-05]	8	-	CDS	RPL24	protein_coding
chr3	109055871	109055971	Peak_2663[gene=27136][PH=5][PH0=0.00][P=3.69e-07]	5	-	intron	MORC1	protein_coding
chr3	125595213	125595313	Peak_2669[gene=114885][PH=4][PH0=0.01][P=1.42e-02]	4	-	5'UTR	OSBPL11	protein_coding
chr3	129314779	129314879	Peak_2672[gene=8971][PH=15][PH0=1.25][P=7.96e-05]	15	-	3'UTR	H1-10	protein_coding
chr3	156544324	156544424	Peak_2677[gene=6747][PH=6][PH0=0.03][P=6.57e-05]	6	-	CDS	SSR3	protein_coding
chr3	182944838	182944938	Peak_2681[gene=54165][PH=5][PH0=0.01][P=9.04e-05]	5	-	3'UTR	DCUN1D1	protein_coding
chr3	194308102	194308202	Peak_2683[gene=100131551][PH=6][PH0=0.01][P=1.51e-07]	6	-	intron	LINC00887	lncRNA
chr4	7582486	7582586	Peak_2685[gene=57537][PH=24][PH0=0.00][P=1.00e-100]	24	+	intron	SORCS2	protein_coding
chr4	41600043	41600143	Peak_2692[gene=22998][PH=4][PH0=0.00][P=2.13e-05]	4	+	intron	LIMCH1	protein_coding
chr4	41955339	41955439	Peak_2693[gene=55161][PH=5][PH0=0.02][P=1.08e-03]	5	+	3'UTR	TMEM33	protein_coding
chr4	119237373	119237473	Peak_2699[gene=54532][PH=8][PH0=0.01][P=1.00e-100]	8	+	intron	USP53	protein_coding
chr4	119237465	119237565	Peak_2700[gene=54532][PH=6][PH0=0.01][P=1.49e-06]	6	+	intron	USP53	protein_coding
chr4	139301698	139301798	Peak_2702[gene=80155][PH=5][PH0=0.01][P=3.10e-05]	5	+	CDS||5'UTR	NAA15	protein_coding
chr4	159314601	159314701	Peak_2706[gene=9693][PH=4][PH0=0.00][P=5.23e-03]	4	+	CDS||5'UTR	RAPGEF2	protein_coding
chr4	17883768	17883868	Peak_2710[gene=254251][PH=4][PH0=0.00][P=6.48e-03]	4	-	CDS	LCORL	protein_coding
chr4	53637288	53637388	Peak_2713[gene=84708][PH=7][PH0=0.00][P=1.00e-100]	7	-	intron	LNX1	protein_coding
chr4	56976475	56976575	Peak_2714[gene=84273][PH=5][PH0=0.04][P=3.36e-02]	5	-	CDS	NOA1	protein_coding
chr4	70839663	70839763	Peak_2717[gene=2926][PH=8][PH0=0.03][P=4.91e-09]	8	-	CDS	GRSF1	protein_coding
chr4	82373562	82373662	Peak_2721[gene=3184][PH=6][PH0=0.04][P=4.20e-04]	6	-	CDS	HNRNPD	protein_coding
chr4	82429239	82429339	Peak_2722[gene=9987][PH=7][PH0=0.13][P=3.71e-03]	7	-	CDS||5'UTR	HNRNPDL	protein_coding
chr4	107236496	107236596	Peak_2729[gene=27123][PH=4][PH0=0.00][P=3.44e-04]	4	-	intron	DKK2	protein_coding
chr4	173332105	173332205	Peak_2734[gene=3148][PH=11][PH0=0.24][P=7.76e-08]	11	-	CDS	HMGB2	protein_coding
chr5	10374603	10374703	Peak_2736[gene=10299][PH=5][PH0=0.01][P=8.72e-04]	5	+	intron	MARCHF6	protein_coding
chr5	36984803	36984903	Peak_2741[gene=25836][PH=5][PH0=0.01][P=4.38e-05]	5	+	CDS	NIPBL	protein_coding
chr5	96598786	96598886	Peak_2746[gene=101929710][PH=4][PH0=0.00][P=2.82e-06]	4	+	intron	LOC101929710	unknown
chr5	96598786	96598886	Peak_2747[gene=831][PH=4][PH0=0.00][P=2.85e-03]	4	+	intron	CAST	protein_coding
chr5	123512254	123512354	Peak_2749[gene=1456][PH=4][PH0=0.01][P=1.40e-02]	4	+	5'UTR	CSNK1G3	protein_coding
chr5	132867472	132867572	Peak_2750[gene=27089][PH=10][PH0=0.26][P=4.64e-06]	10	+	CDS	UQCRQ	protein_coding
chr5	134777536	134777636	Peak_2752[gene=9879][PH=4][PH0=0.01][P=1.49e-02]	4	+	CDS	DDX46	protein_coding
chr5	134846035	134846135	Peak_2753[gene=9879][PH=4][PH0=0.01][P=1.49e-02]	4	+	5'UTR	DDX46	protein_coding
chr5	139364612	139364712	Peak_2769[gene=51247][PH=5][PH0=0.02][P=2.44e-03]	5	+	CDS	PAIP2	protein_coding
chr5	140524153	140524253	Peak_2772[gene=404734][PH=5][PH0=0.01][P=1.20e-03]	5	+	CDS||5'UTR	ANKHD1-EIF4EBP3	protein_coding
chr5	140524153	140524253	Peak_2774[gene=54882][PH=5][PH0=0.01][P=1.45e-03]	5	+	CDS||5'UTR	ANKHD1	protein_coding
chr5	140567784	140567884	Peak_2775[gene=113829][PH=11][PH0=0.22][P=3.67e-08]	11	+	CDS	SLC35A4	protein_coding
chr5	140567834	140567934	Peak_2776[gene=113829][PH=8][PH0=0.22][P=2.44e-03]	8	+	CDS	SLC35A4	protein_coding
chr5	156694137	156694237	Peak_2781[gene=6444][PH=3][PH0=0.00][P=4.25e-02]	3	+	intron	SGCD	protein_coding
chr5	164718912	164719012	Peak_2783[gene=102546299][PH=3][PH0=0.00][P=3.00e-02]	3	+	intron	LOC102546299	unknown
chr5	171387861	171387961	Peak_2784[gene=4869][PH=6][PH0=0.05][P=2.46e-03]	6	+	CDS||5'UTR	NPM1	protein_coding
chr5	174513623	174513723	Peak_2786[gene=101928176][PH=4][PH0=0.00][P=7.27e-04]	4	+	intron	LINC01411	lncRNA
chr5	179774726	179774826	Peak_2792[gene=9794][PH=6][PH0=0.02][P=5.55e-05]	6	+	CDS	MAML1	protein_coding
chr5	80650094	80650194	Peak_2800[gene=1719][PH=9][PH0=0.34][P=1.74e-02]	9	-	5'UTR	DHFR	protein_coding
chr5	80651477	80651577	Peak_2805[gene=1719][PH=67][PH0=0.34][P=1.00e-100]	67	-	intron	DHFR	protein_coding
chr5	93683160	93683260	Peak_2807[gene=83989][PH=25][PH0=0.00][P=1.00e-100]	25	-	intron	FAM172A	protein_coding
chr5	94569430	94569530	Peak_2808[gene=285600][PH=25][PH0=0.00][P=1.00e-100]	25	-	intron	KIAA0825	protein_coding
chr5	141319251	141319351	Peak_2812[gene=6879][PH=9][PH0=0.36][P=2.47e-03]	9	-	CDS	TAF7	protein_coding
chr5	143280731	143280831	Peak_2815[gene=2908][PH=4][PH0=0.00][P=5.00e-03]	4	-	3'UTR	NR3C1	protein_coding
chr5	150446776	150446876	Peak_2818[gene=6208][PH=9][PH0=0.08][P=1.60e-08]	9	-	CDS	RPS14	protein_coding
chr5	180792361	180792461	Peak_2823[gene=4245][PH=7][PH0=0.05][P=2.79e-05]	7	-	CDS	MGAT1	protein_coding
chr5	181191640	181191740	Peak_2825[gene=102577426][PH=19][PH0=0.84][P=1.00e-100]	19	-	intron	LINC01962	lncRNA
chr5	181239460	181239560	Peak_2826[gene=10399][PH=9][PH0=0.43][P=4.83e-02]	9	-	CDS||3'UTR	RACK1	protein_coding
chr5	181243270	181243370	Peak_2831[gene=10399][PH=20][PH0=0.43][P=1.00e-100]	20	-	CDS||5'UTR	RACK1	protein_coding
chr6	11565645	11565745	Peak_2837[gene=100113407][PH=5][PH0=0.01][P=2.40e-05]	5	+	CDS	TMEM170B	protein_coding
chr6	37912542	37912642	Peak_2844[gene=60685][PH=4][PH0=0.01][P=2.18e-02]	4	+	intron	ZFAND3	protein_coding
chr6	38152774	38152874	Peak_2845[gene=60685][PH=4][PH0=0.01][P=2.18e-02]	4	+	3'UTR	ZFAND3	protein_coding
chr6	44250385	44250485	Peak_2846[gene=3326][PH=12][PH0=0.32][P=8.25e-08]	12	+	CDS	HSP90AB1	protein_coding
chr6	61574129	61574229	Peak_2849[gene=100463487][PH=31][PH0=2.52][P=1.00e-100]	31	+	5'UTR	MTRNR2L9	processed_pseudogene
chr6	73476009	73476109	Peak_2850[gene=25821][PH=5][PH0=0.01][P=1.27e-04]	5	+	intron	MTO1	protein_coding
chr6	116571512	116571612	Peak_2853[gene=51389][PH=6][PH0=0.02][P=7.14e-06]	6	+	CDS||5'UTR	RWDD1	protein_coding
chr6	117675691	117675791	Peak_2854[gene=116150][PH=6][PH0=0.02][P=4.04e-05]	6	+	CDS	NUS1	protein_coding
chr6	117999082	117999182	Peak_2855[gene=222553][PH=4][PH0=0.00][P=1.19e-02]	4	+	intron	SLC35F1	protein_coding
chr6	133272788	133272888	Peak_2858[gene=2070][PH=6][PH0=0.01][P=3.96e-08]	6	+	intron	EYA4	protein_coding
chr6	133272904	133273004	Peak_2859[gene=2070][PH=10][PH0=0.01][P=1.00e-100]	10	+	intron	EYA4	protein_coding
chr6	139167030	139167130	Peak_2861[gene=51696][PH=7][PH0=0.02][P=1.36e-07]	7	+	CDS	HECA	protein_coding
chr6	151099513	151099613	Peak_2863[gene=25902][PH=4][PH0=0.00][P=3.90e-03]	4	+	intron	MTHFD1L	protein_coding
chr6	160024615	160024715	Peak_2869[gene=3482][PH=5][PH0=0.01][P=1.42e-03]	5	+	CDS	IGF2R	protein_coding
chr6	160084093	160084193	Peak_2870[gene=3482][PH=5][PH0=0.01][P=1.42e-03]	5	+	CDS	IGF2R	protein_coding
chr6	7309939	7310039	Peak_2872[gene=6745][PH=9][PH0=0.02][P=1.00e-100]	9	-	CDS	SSR1	protein_coding
chr6	7882541	7882641	Peak_2874[gene=100526836][PH=4][PH0=0.01][P=2.28e-02]	4	-	3'UTR	BLOC1S5-TXNDC5	protein_coding
chr6	26031747	26031847	Peak_2876[gene=8358][PH=16][PH0=2.36][P=1.57e-02]	16	-	CDS	H3C2	protein_coding
chr6	53043407	53043507	Peak_2881[gene=22858][PH=4][PH0=0.01][P=2.46e-02]	4	-	intron	CILK1	protein_coding
chr6	53544831	53544931	Peak_2882[gene=2729][PH=4][PH0=0.01][P=1.12e-02]	4	-	5'UTR	GCLC	protein_coding
chr6	53544831	53544931	Peak_2883[gene=101927136][PH=4][PH0=0.00][P=9.85e-04]	4	-	5'UTR	LOC101927136	unknown
chr6	87701789	87701889	Peak_2889[gene=55122][PH=8][PH0=0.06][P=4.13e-07]	8	-	5'UTR	AKIRIN2	protein_coding
chr6	110101686	110101786	Peak_2891[gene=8936][PH=4][PH0=0.01][P=2.58e-02]	4	-	CDS	WASF1	protein_coding
chr6	119349037	119349137	Peak_2893[gene=4121][PH=5][PH0=0.01][P=3.72e-05]	5	-	CDS||5'UTR	MAN1A1	protein_coding
chr6	136261247	136261347	Peak_2895[gene=9774][PH=6][PH0=0.03][P=4.57e-05]	6	-	CDS||3'UTR	BCLAF1	protein_coding
chr6	159692733	159692833	Peak_2898[gene=6648][PH=6][PH0=0.01][P=3.80e-07]	6	-	CDS||5'UTR	SOD2	protein_coding
chr7	2380307	2380407	Peak_2901[gene=8662][PH=9][PH0=0.05][P=1.81e-09]	9	+	3'UTR	EIF3B	protein_coding
chr7	44801409	44801509	Peak_2910[gene=5478][PH=9][PH0=0.02][P=1.90e-09]	9	+	CDS||3'UTR	PPIA	protein_coding
chr7	48632736	48632836	Peak_2911[gene=154664][PH=16][PH0=0.00][P=1.00e-100]	16	+	intron	ABCA13	protein_coding
chr7	66152290	66152390	Peak_2916[gene=27297][PH=4][PH0=0.01][P=4.99e-02]	4	+	CDS||3'UTR	CRCP	protein_coding
chr7	74196718	74196818	Peak_2918[gene=7458][PH=14][PH0=0.09][P=1.55e-09]	14	+	3'UTR	EIF4H	protein_coding
chr7	74657769	74657869	Peak_2919[gene=2969][PH=5][PH0=0.01][P=1.35e-04]	5	+	5'UTR	GTF2I	protein_coding
chr7	98953160	98953260	Peak_2927[gene=8295][PH=5][PH0=0.02][P=6.06e-03]	5	+	CDS	TRRAP	protein_coding
chr7	100875159	100875259	Peak_2930[gene=51593][PH=8][PH0=0.09][P=6.95e-06]	8	+	5'UTR	SRRT	protein_coding
chr7	139340697	139340797	Peak_2940[gene=154791][PH=21][PH0=0.13][P=9.31e-10]	21	+	intron	FMC1	protein_coding
chr7	139340697	139340797	Peak_2941[gene=51631][PH=21][PH0=0.03][P=1.00e-100]	21	+	intron	LUC7L2	protein_coding
chr7	157416347	157416447	Peak_2948[gene=10049][PH=6][PH0=0.02][P=1.57e-05]	6	+	3'UTR	DNAJB6	protein_coding
chr7	5528390	5528490	Peak_2952[gene=60][PH=6][PH0=0.08][P=4.66e-02]	6	-	CDS||3'UTR	ACTB	protein_coding
chr7	5529223	5529323	Peak_2954[gene=60][PH=10][PH0=0.08][P=1.00e-100]	10	-	CDS	ACTB	protein_coding
chr7	5529542	5529642	Peak_2955[gene=60][PH=11][PH0=0.08][P=1.00e-100]	11	-	CDS	ACTB	protein_coding
chr7	6175180	6175280	Peak_2957[gene=9265][PH=8][PH0=0.01][P=1.00e-100]	8	-	intron	CYTH3	protein_coding
chr7	6461544	6461644	Peak_2958[gene=221955][PH=8][PH0=0.02][P=5.09e-09]	8	-	3'UTR	DAGLB	protein_coding
chr7	6461544	6461644	Peak_2959[gene=11014][PH=8][PH0=0.02][P=2.60e-09]	8	-	3'UTR	KDELR2	protein_coding
chr7	43645260	43645360	Peak_2963[gene=55744][PH=4][PH0=0.01][P=3.78e-02]	4	-	CDS	COA1	protein_coding
chr7	44384922	44385022	Peak_2964[gene=23386][PH=5][PH0=0.01][P=2.43e-04]	5	-	3'UTR	NUDCD3	protein_coding
chr7	99396106	99396206	Peak_2975[gene=11333][PH=7][PH0=0.05][P=6.53e-06]	7	-	3'UTR	PDAP1	protein_coding
chr7	100095868	100095968	Peak_2978[gene=4176][PH=9][PH0=0.27][P=7.43e-04]	9	-	CDS	MCM7	protein_coding
chr7	133035453	133035553	Peak_2988[gene=54927][PH=11][PH0=0.01][P=1.00e-100]	11	-	intron	CHCHD3	protein_coding
chr7	135977168	135977268	Peak_2991[gene=136319][PH=8][PH0=0.03][P=3.44e-09]	8	-	5'UTR	MTPN	protein_coding
chr7	135977168	135977268	Peak_2992[gene=767558][PH=8][PH0=0.03][P=3.44e-09]	8	-	5'UTR	LUZP6	protein_coding
chr7	139562933	139563033	Peak_2993[gene=28996][PH=5][PH0=0.02][P=5.71e-03]	5	-	3'UTR	HIPK2	protein_coding
chr8	11759086	11759186	Peak_2998[gene=2626][PH=5][PH0=0.01][P=4.40e-04]	5	+	3'UTR	GATA4	protein_coding
chr8	35573359	35573459	Peak_3000[gene=137970][PH=4][PH0=0.00][P=3.11e-05]	4	+	intron	UNC5D	protein_coding
chr8	43103620	43103720	Peak_3003[gene=84197][PH=7][PH0=0.02][P=6.49e-08]	7	+	CDS	POMK	protein_coding
chr8	68717261	68717361	Peak_3005[gene=116328][PH=5][PH0=0.00][P=1.00e-100]	5	+	intron	C8orf34	protein_coding
chr8	56074393	56074493	Peak_3016[gene=6224][PH=9][PH0=0.10][P=6.41e-08]	9	-	5'UTR	RPS20	protein_coding
chr8	56993462	56993562	Peak_3017[gene=54928][PH=11][PH0=0.03][P=1.00e-100]	11	-	CDS	BPNT2	protein_coding
chr8	68306208	68306308	Peak_3019[gene=286189][PH=17][PH0=0.03][P=1.00e-100]	17	-	intron	C8orf34-AS1	lncRNA
chr8	68306340	68306440	Peak_3020[gene=286189][PH=5][PH0=0.03][P=1.42e-02]	5	-	intron	C8orf34-AS1	lncRNA
chr8	69690092	69690192	Peak_3021[gene=81796][PH=60][PH0=0.04][P=1.00e-100]	60	-	intron	SLCO5A1	protein_coding
chr8	69690305	69690405	Peak_3022[gene=81796][PH=39][PH0=0.04][P=1.00e-100]	39	-	intron	SLCO5A1	protein_coding
chr8	76645548	76645648	Peak_3023[gene=100192378][PH=7][PH0=0.00][P=1.00e-100]	7	-	intron	ZFHX4-AS1	lncRNA
chr8	98579653	98579753	Peak_3030[gene=6788][PH=4][PH0=0.00][P=4.88e-04]	4	-	CDS||3'UTR	STK3	protein_coding
chr8	100919486	100919586	Peak_3031[gene=7534][PH=8][PH0=0.03][P=5.00e-09]	8	-	3'UTR	YWHAZ	protein_coding
chr8	108292323	108292423	Peak_3035[gene=3646][PH=11][PH0=0.01][P=1.00e-100]	11	-	intron	EIF3E	protein_coding
chr8	108292368	108292468	Peak_3036[gene=3646][PH=22][PH0=0.01][P=1.00e-100]	22	-	intron	EIF3E	protein_coding
chr8	144791365	144791465	Peak_3044[gene=6132][PH=17][PH0=1.22][P=6.33e-07]	17	-	CDS	RPL8	protein_coding
chr9	5093213	5093313	Peak_3046[gene=3717][PH=7][PH0=0.00][P=1.00e-100]	7	+	intron	JAK2	protein_coding
chr9	33025304	33025404	Peak_3048[gene=3301][PH=6][PH0=0.03][P=8.95e-05]	6	+	5'UTR	DNAJA1	protein_coding
chr9	89311269	89311369	Peak_3051[gene=1164][PH=8][PH0=0.07][P=2.12e-07]	8	+	CDS||5'UTR	CKS2	protein_coding
chr9	99222266	99222366	Peak_3058[gene=10952][PH=5][PH0=0.04][P=2.79e-02]	5	+	CDS||5'UTR	SEC61B	protein_coding
chr9	100473581	100473681	Peak_3059[gene=100526694][PH=5][PH0=0.00][P=7.58e-06]	5	+	CDS	MSANTD3-TMEFF1	protein_coding
chr9	100473581	100473681	Peak_3060[gene=8577][PH=5][PH0=0.00][P=5.53e-06]	5	+	CDS	TMEFF1	protein_coding
chr9	130631520	130631620	Peak_3068[gene=8939][PH=5][PH0=0.03][P=2.48e-02]	5	+	CDS	FUBP3	protein_coding
chr9	131430121	131430221	Peak_3069[gene=84726][PH=11][PH0=0.50][P=5.19e-03]	11	+	CDS||5'UTR	PRRC2B	protein_coding
chr9	131432704	131432804	Peak_3070[gene=84726][PH=16][PH0=0.50][P=1.44e-08]	16	+	CDS	PRRC2B	protein_coding
chr9	131436617	131436717	Peak_3071[gene=84726][PH=11][PH0=0.50][P=5.19e-03]	11	+	CDS	PRRC2B	protein_coding
chr9	131444220	131444320	Peak_3072[gene=84726][PH=19][PH0=0.50][P=1.44e-08]	19	+	CDS	PRRC2B	protein_coding
chr9	131446497	131446597	Peak_3073[gene=84726][PH=31][PH0=0.50][P=1.44e-08]	31	+	CDS	PRRC2B	protein_coding
chr9	131447084	131447184	Peak_3074[gene=84726][PH=11][PH0=0.50][P=5.19e-03]	11	+	CDS	PRRC2B	protein_coding
chr9	131447640	131447740	Peak_3075[gene=84726][PH=11][PH0=0.50][P=5.19e-03]	11	+	CDS	PRRC2B	protein_coding
chr9	131447723	131447823	Peak_3076[gene=84726][PH=18][PH0=0.50][P=1.44e-08]	18	+	CDS	PRRC2B	protein_coding
chr9	131455098	131455198	Peak_3077[gene=84726][PH=15][PH0=0.50][P=2.88e-08]	15	+	CDS	PRRC2B	protein_coding
chr9	131459194	131459294	Peak_3078[gene=84726][PH=30][PH0=0.50][P=1.44e-08]	30	+	CDS	PRRC2B	protein_coding
chr9	131470890	131470990	Peak_3080[gene=84726][PH=25][PH0=0.50][P=1.44e-08]	25	+	CDS	PRRC2B	protein_coding
chr9	131473511	131473611	Peak_3081[gene=84726][PH=27][PH0=0.50][P=1.44e-08]	27	+	CDS	PRRC2B	protein_coding
chr9	131474464	131474564	Peak_3083[gene=84726][PH=17][PH0=0.50][P=1.44e-08]	17	+	CDS	PRRC2B	protein_coding
chr9	131474540	131474640	Peak_3084[gene=84726][PH=12][PH0=0.50][P=2.38e-04]	12	+	CDS	PRRC2B	protein_coding
chr9	131475032	131475132	Peak_3085[gene=84726][PH=26][PH0=0.50][P=1.44e-08]	26	+	CDS	PRRC2B	protein_coding
chr9	131475328	131475428	Peak_3086[gene=84726][PH=36][PH0=0.50][P=1.44e-08]	36	+	CDS	PRRC2B	protein_coding
chr9	131475628	131475728	Peak_3087[gene=84726][PH=31][PH0=0.50][P=1.44e-08]	31	+	CDS	PRRC2B	protein_coding
chr9	131475825	131475925	Peak_3088[gene=84726][PH=23][PH0=0.50][P=1.44e-08]	23	+	CDS	PRRC2B	protein_coding
chr9	131476167	131476267	Peak_3090[gene=84726][PH=27][PH0=0.50][P=1.44e-08]	27	+	CDS	PRRC2B	protein_coding
chr9	131477728	131477828	Peak_3091[gene=84726][PH=14][PH0=0.50][P=3.96e-07]	14	+	CDS	PRRC2B	protein_coding
chr9	131477858	131477958	Peak_3092[gene=84726][PH=22][PH0=0.50][P=1.44e-08]	22	+	CDS	PRRC2B	protein_coding
chr9	131479290	131479390	Peak_3093[gene=84726][PH=14][PH0=0.50][P=3.96e-07]	14	+	CDS	PRRC2B	protein_coding
chr9	131481744	131481844	Peak_3094[gene=84726][PH=11][PH0=0.50][P=5.19e-03]	11	+	CDS	PRRC2B	protein_coding
chr9	131482450	131482550	Peak_3095[gene=84726][PH=18][PH0=0.50][P=1.44e-08]	18	+	CDS	PRRC2B	protein_coding
chr9	131483342	131483442	Peak_3097[gene=84726][PH=15][PH0=0.50][P=2.88e-08]	15	+	CDS	PRRC2B	protein_coding
chr9	131484722	131484822	Peak_3098[gene=84726][PH=21][PH0=0.50][P=1.44e-08]	21	+	CDS	PRRC2B	protein_coding
chr9	131484959	131485059	Peak_3099[gene=84726][PH=18][PH0=0.50][P=1.44e-08]	18	+	CDS	PRRC2B	protein_coding
chr9	131485069	131485169	Peak_3100[gene=84726][PH=15][PH0=0.50][P=2.88e-08]	15	+	CDS	PRRC2B	protein_coding
chr9	131487156	131487256	Peak_3101[gene=84726][PH=29][PH0=0.50][P=1.44e-08]	29	+	CDS	PRRC2B	protein_coding
chr9	131494410	131494510	Peak_3102[gene=84726][PH=13][PH0=0.50][P=9.98e-06]	13	+	CDS	PRRC2B	protein_coding
chr9	131487156	131487256	Peak_3104[gene=26786][PH=29][PH0=0.70][P=1.00e-100]	29	+	CDS	SNORD62A	snoRNA
chr9	131487156	131487256	Peak_3105[gene=692093][PH=29][PH0=0.70][P=1.00e-100]	29	+	CDS	SNORD62B	snoRNA
chr9	9726168	9726268	Peak_3114[gene=5789][PH=4][PH0=0.00][P=1.59e-05]	4	-	intron	PTPRD	protein_coding
chr9	19378422	19378522	Peak_3117[gene=6194][PH=9][PH0=0.39][P=9.60e-03]	9	-	CDS	RPS6	protein_coding
chr9	21971076	21971176	Peak_3118[gene=1029][PH=5][PH0=0.04][P=4.77e-02]	5	-	CDS||3'UTR	CDKN2A	protein_coding
chr9	35100592	35100692	Peak_3120[gene=30968][PH=8][PH0=0.18][P=3.14e-04]	8	-	CDS||3'UTR	STOML2	protein_coding
chr9	37592381	37592481	Peak_3123[gene=6461][PH=4][PH0=0.01][P=3.92e-02]	4	-	CDS	SHB	protein_coding
chr9	38068121	38068221	Peak_3124[gene=6461][PH=4][PH0=0.01][P=3.92e-02]	4	-	CDS	SHB	protein_coding
chr9	72364906	72365006	Peak_3126[gene=7763][PH=6][PH0=0.05][P=1.05e-03]	6	-	5'UTR	ZFAND5	protein_coding
chr9	74952654	74952754	Peak_3127[gene=55071][PH=10][PH0=0.11][P=3.83e-09]	10	-	5'UTR	C9orf40	protein_coding
chr9	83663951	83664051	Peak_3128[gene=29979][PH=5][PH0=0.02][P=5.96e-03]	5	-	CDS	UBQLN1	protein_coding
chr9	97013500	97013600	Peak_3133[gene=84278][PH=6][PH0=0.01][P=2.04e-07]	6	-	5'UTR	MFSD14C	transcribed_unprocessed_pseudogene
chr9	112222280	112222380	Peak_3137[gene=9991][PH=6][PH0=0.01][P=6.37e-07]	6	-	3'UTR	PTBP3	protein_coding
chr9	113408814	113408914	Peak_3139[gene=54107][PH=8][PH0=0.23][P=2.69e-03]	8	-	CDS	POLE3	protein_coding
chr9	124861482	124861582	Peak_3143[gene=11224][PH=9][PH0=0.35][P=2.93e-03]	9	-	CDS	RPL35	protein_coding
chr9	128634667	128634767	Peak_3146[gene=89891][PH=5][PH0=0.02][P=1.15e-03]	5	-	CDS	DYNC2I2	protein_coding
chr9	131578532	131578632	Peak_3147[gene=2889][PH=5][PH0=0.01][P=4.04e-04]	5	-	3'UTR	RAPGEF1	protein_coding
chrX	38666110	38666210	Peak_3159[gene=7102][PH=5][PH0=0.00][P=9.09e-08]	5	+	CDS||3'UTR	TSPAN7	protein_coding
chrX	55007208	55007308	Peak_3165[gene=27301][PH=9][PH0=0.08][P=2.19e-08]	9	+	CDS	APEX2	protein_coding
chrX	65685865	65685965	Peak_3166[gene=4478][PH=15][PH0=0.01][P=1.00e-100]	15	+	intron	MSN	protein_coding
chrX	103586696	103586796	Peak_3173[gene=79921][PH=6][PH0=0.04][P=1.36e-04]	6	+	CDS	TCEAL4	protein_coding
chrX	119236411	119236511	Peak_3174[gene=10857][PH=10][PH0=0.12][P=7.78e-09]	10	+	CDS	PGRMC1	protein_coding
chrX	119871890	119871990	Peak_3176[gene=4694][PH=5][PH0=0.05][P=4.86e-02]	5	+	CDS||5'UTR	NDUFA1	protein_coding
chrX	154775019	154775119	Peak_3182[gene=1736][PH=6][PH0=0.07][P=1.02e-02]	6	+	3'UTR	DKC1	protein_coding
chrX	154775072	154775172	Peak_3183[gene=1736][PH=7][PH0=0.07][P=1.24e-04]	7	+	3'UTR	DKC1	protein_coding
chrX	31989055	31989155	Peak_3186[gene=1756][PH=4][PH0=0.00][P=1.92e-05]	4	-	intron	DMD	protein_coding
chrX	53196839	53196939	Peak_3191[gene=8242][PH=7][PH0=0.05][P=2.26e-05]	7	-	CDS	KDM5C	protein_coding
chrX	53412963	53413063	Peak_3192[gene=8243][PH=8][PH0=0.06][P=7.38e-07]	8	-	CDS||3'UTR	SMC1A	protein_coding
chrX	71061041	71061141	Peak_3194[gene=29934][PH=7][PH0=0.03][P=3.06e-07]	7	-	CDS||3'UTR	SNX12	protein_coding
chrX	107716985	107717085	Peak_3202[gene=1831][PH=6][PH0=0.01][P=2.22e-07]	6	-	5'UTR	TSC22D3	protein_coding

## Sheet: Supplemental Table 3
Supplemental Table 3. Translation efficiency (TE) changes of all RNAs upon PRRC2B Knockdown (KD)
	TE_KD	TE_ctrl	log2FoldChange	padj
7SK	0	-0.052248	2.42849	1
A1BG	-0.0984121	-0.322179	0.907826	0.657356
A1CF	-0.0528062	-0.0174219	-1.58566	1
A2M	-0.0707392	-0.034679	0.247619	1
A2ML1	-0.00839691	-0.0172482	2.09946	1
A2MP1	-0.0202891	-0.0105581	0.0734421	1
A3GALT2	-0.022385	-0.139113	2.0895	1
A4GALT	0.388578	0.454454	-0.237302	0.775435
A4GNT	0	-0.0271702	0.887268	1
AAAS	-1.29398	-0.963571	-0.426095	0.0311541
AACS	-0.894975	-1.29216	0.406221	0.103374
AACSP1	-0.00842293	0	-1.12783	1
AADACL4	0.130858	-0.0380141	4.59271	1
AADACP1	0	0.032202	-1.81478	1
AADAT	-0.00222875	-0.806119	0.844137	0.0050948
AAGAB	-0.582282	-0.671834	0.0151416	0.976643
AAK1	-2.03531	-1.33356	-1.78714	1.3e-08
AAMDC	2.74468	2.40071	0.305581	0.632519
AAMP	-0.813969	-1.03191	0.141325	0.732966
AANAT	-0.025768	-0.15888	0.584256	0.686907
AAR2	-1.39994	-0.880766	-0.732538	0.00657307
AARD	1.31293	0.991324	0.597173	0.297675
AARS1	-3.34745	-2.69822	-0.832183	0.00649106
AARS2	-3.00396	-2.87222	-0.219525	0.687428
AARSD1	-0.96962	-1.07595	-0.585414	0.704514
AARSD1P1	-0.185087	-0.318389	0.119495	0.962335
AASDH	-1.136	-1.15437	-0.109349	0.789998
AASDHPPT	-2.02809	-1.23017	-1.03602	0.00602394
AASS	-2.13907	-2.53048	-0.367138	0.372991
AATF	-0.00568483	0	-2.29664	1
AATK	-0.829339	-1.30169	1.07497	0.00983934
AB019441.29	1.45495	1.7812	0.398264	0.790295
ABAT	-1.19316	-0.564596	-0.717579	0.346559
ABBA01000934.1	-0.0272804	0	-1.03619	1
ABC13-47656900H15.1	-0.114927	0	-1.8609	1
ABC13-48845200J1.1	-0.0257621	0	-1.03619	1
ABC7-42404400C24.1	-0.66217	-0.752202	-0.699357	0.389417
ABC8-43014700C16.1	0	-0.27767	0.887268	1
ABCA1	-0.52487	-0.391667	-1.15549	0.30577
ABCA10	-0.0558645	-0.0707232	2.11474	0.425477
ABCA11P	-0.0202691	-0.257224	0.545086	0.577796
ABCA12	-0.082291	-0.0584427	2.10192	0.374843
ABCA13	0.00159527	-0.00255573	1.84903	1
ABCA17P	0.725724	-0.090682	2.34144	2.39e-05
ABCA2	-2.56224	-2.75543	-0.760605	0.0628088
ABCA3	-2.46513	-2.40818	-0.386561	0.402957
ABCA4	0.0426262	0.0112245	2.2256	0.489724
ABCA5	-1.35838	-1.16744	-1.25719	0.00681258
ABCA6	0.00663097	-0.0121263	5.61177	1
ABCA7	-1.60055	-1.98444	0.432893	0.202419
ABCA8	-0.131373	-0.0558206	-1.13281	0.595237
ABCA9	-0.0413867	-0.0109836	-1.41697	1
ABCB1	-2.17779	-0.610489	-2.03102	2.47e-10
ABCB10	-2.03189	-1.41461	-0.80286	0.0212641
ABCB10P3	-0.00716531	0	-0.758744	1
ABCB4	-0.362322	-0.119708	-1.21359	0.0268018
ABCB5	0.0440839	0.033083	0.0135019	1
ABCB6	-0.493557	-0.417013	-1.47881	0.242962
ABCB7	-1.17983	-0.357889	-1.02159	0.00787552
ABCB8	-1.17315	-1.03676	-0.261263	0.1564
ABCB9	-0.73727	-0.506844	-0.55942	0.0302608
ABCC1	-1.31583	-0.996479	-0.528173	0.601808
ABCC10	-2.00537	-1.92863	-0.12807	0.74484
ABCC11	-0.173373	-0.0830171	-0.896534	0.450346
ABCC12	0.0217423	0	2.61964	1
ABCC13	0.00289779	0	0.887314	1
ABCC2	-0.375456	-0.24679	1.14791	0.456806
ABCC3	0.0166991	0.0319631	0.026857	0.998943
ABCC4	-2.39553	-1.84056	-1.51939	2.11e-09
ABCC5	-1.77179	-1.69703	-0.25517	0.464533
ABCC6	0.0222439	0.0203829	0.853678	1
ABCC6P1	1.04525	0.654766	0.212351	0.813519
ABCC6P2	0.0577903	0.164334	-2.35573	1
ABCC8	-0.348763	-0.303461	0.136861	0.896696
ABCC9	-0.0740474	-0.0986666	-0.456333	0.760841
ABCD1	-2.04064	-1.80589	-0.0850937	0.877975
ABCD2	-0.26888	-0.0068776	-3.37196	0.0293343
ABCD3	-2.20333	-1.60921	-0.917255	0.00162073
ABCD4	0.141983	-0.555265	0.711394	0.000727194
ABCE1	-2.70735	-1.50627	-1.41973	0.000228719
ABCF1	0.0249252	-0.0441771	3.52854	0.30719
ABCF2	-1.71548	-0.823267	-1.21007	5.88e-06
ABCF2-H2BE1	0.00364049	0	-0.0744264	1
ABCF2P1	-0.063598	0	-3.08846	1
ABCF3	-1.52096	-1.17331	-0.391584	0.25359
ABCG1	-0.390777	-0.472096	-0.970334	0.2667
ABCG2	-0.518468	-0.343619	-0.38477	0.534061
ABCG4	-0.770033	-0.878386	0.0252327	0.981548
ABCG5	-0.0597769	0.326784	-3.83284	0.0542147
ABCG8	0.00209439	0.00518031	0.0193265	0.997497
ABHD1	1.01331	0.0644531	1.32252	0.00404189
ABHD10	-1.04607	-0.730387	-0.475404	0.0965939
ABHD11	0.206729	0.0635929	0.084223	0.862428
ABHD11-AS1	1.13768	0.0929054	1.79195	0.387819
ABHD12	0.525963	0.372315	0.0882191	0.819753
ABHD12B	-0.372115	-1.02267	-1.72278	0.318162
ABHD13	-0.351288	-0.0447828	-0.608069	0.0288808
ABHD14A	2.33625	1.82939	0.835111	0.00501169
ABHD14A-ACY1	-0.0100759	-0.0563941	3.44176	1
ABHD14B	-0.426805	-0.61007	0.0958394	0.789998
ABHD15	-1.86094	-1.32565	-0.664947	0.151189
ABHD17A	1.69621	0.809908	0.823371	0.00132885
ABHD17AP1	0.365846	-0.416962	1.64324	0.317296
ABHD17AP3	-0.0186085	-0.165696	1.48383	1
ABHD17AP4	0.0654806	-0.0268926	2.67634	1
ABHD17AP5	0.156658	-0.10532	3.09932	1
ABHD17AP6	0.369495	0.130144	1.33693	0.516582
ABHD17B	-2.02007	-1.74237	-0.793831	0.0974445
ABHD17C	-0.378847	-0.797264	0.406456	0.0701388
ABHD18	-1.45698	-1.08831	-0.610769	0.0785743
ABHD2	-3.07836	-2.09595	-1.67524	6.09e-06
ABHD3	-0.454119	0.0927941	-0.727044	0.00388849
ABHD4	-1.532	-0.873895	-0.976575	0.0526837
ABHD5	0.338843	0.200079	0.124935	0.795568
ABHD6	0.492643	0.345065	0.128249	0.778632
ABHD8	0.613304	0.0129797	0.581777	0.015286
ABI1	-1.53219	-1.33612	-0.27068	0.560242
ABI1P1	-0.0271066	0	-1.03619	1
ABI2	-1.48167	-1.54993	-0.223494	0.218613
ABI3	-0.120476	-0.0439546	1.27099	1
ABI3BP	-0.322469	-0.447858	-1.5703	0.1412
ABITRAM	1.00852	0.642407	0.367629	0.253475
ABL1	-3.06946	-2.53126	-1.18727	2.4e-06
ABL2	-2.53836	-2.34572	-1.6601	1.78e-07
ABLIM1	-3.15829	-1.94995	-1.87984	7.13e-06
ABLIM2	-0.251006	-0.319962	0.0947546	0.929296
ABLIM3	0.124202	0.0790219	-0.230593	0.75893
ABO	0.0524079	-0.0035352	2.80183	1
ABR	-0.205988	-0.733699	1.99016	0.178633
ABRA	0	-0.0269151	1.99148	1
ABRACL	2.93525	2.66336	0.200404	0.680421
ABRAXAS1	-0.266819	-0.203015	-0.178037	0.772468
ABRAXAS2	-1.48917	-1.16362	-0.408675	0.172462
ABT1	1.33961	1.00053	0.270466	0.216501
ABT1P1	0	-0.0313574	0.887268	1
ABTB1	0.0133839	-0.64663	1.01213	0.00116215
ABTB2	-2.2139	-1.85041	0.53712	0.276149
AC000078.5	-1.11673	-1.31028	0.0634281	0.994944
AC000081.2	0	-0.0807755	0.887268	1
AC000089.3	1.34754	1.87995	-0.438796	0.4905
AC002056.3	0.442834	0.828254	-0.673449	0.352653
AC002059.11	-0.0322372	-0.0157068	-0.95252	1
AC002075.3	-0.0337421	-0.141961	1.48198	1
AC002075.4	0.815305	0.318592	1.08483	0.616795
AC002310.10	-0.763679	-0.655423	-1.01249	0.71678
AC002310.17	-0.68692	-0.607306	-1.09116	0.732968
AC002472.16	-0.125222	-0.149162	-0.0583364	1
AC002519.6	-0.0606892	0	-2.64684	1
AC002523.1	0.103586	0	1.71463	1
AC002542.2	0	-0.122497	0.887268	1
AC002543.2	-0.0148059	-0.000143461	-0.949757	1
AC002984.2	-0.0668348	-0.104999	-0.0744731	1
AC002985.3	0.0447035	0	0.887314	1
AC003002.6	-0.0325567	-0.409058	3.64233	1
AC003005.4	0.00323656	-0.0191504	1.1611	1
AC003006.7	0	-0.0293214	0.887268	1
AC003989.3	0	-0.146324	0.887268	1
AC004019.10	-0.0943031	-0.105264	-0.144472	1
AC004057.1	4.31042	3.12491	1.16154	0.00566793
AC004076.7	-0.0547624	-0.636083	2.76163	1
AC004076.9	-0.0295078	0.201034	-2.03261	1
AC004381.8	-0.314936	-0.212613	-0.899881	1
AC004381.9	-0.0224025	0	-1.03619	1
AC004461.4	-0.462462	-0.164317	-3.24896	1
AC004870.5	-0.0259316	0	-1.03619	1
AC004951.5	-0.227185	-0.514135	0.311689	0.83713
AC004967.7	1.8812	0.782145	1.32489	0.0840324
AC004980.10	0.289274	0.0526297	3.12341	1
AC004980.7	-0.0195749	0	-2.08959	1
AC004980.9	0.0195042	0.0890296	-0.491771	1
AC004985.12	-0.0400354	-0.405887	1.91115	0.48785
AC004987.10	-0.0561369	0	-1.03619	1
AC005014.5	-0.0174206	-0.0164878	-0.188588	1
AC005019.2	0.0736104	0.31666	-2.02325	1
AC005041.11	0.14845	-0.0760911	5.27685	1
AC005077.14	-0.64965	-0.358612	-0.585656	0.812011
AC005077.5	0.15902	-0.129383	2.80777	1
AC005077.7	-0.409553	-0.0372345	-3.55119	1
AC005077.8	-0.151076	-0.29636	0.814992	1
AC005105.2	-0.0381851	0	-1.03619	1
AC005154.7	-0.448639	-0.597196	1.11039	0.681095
AC005154.8	-0.715059	-0.679805	-0.354636	1
AC005189.6	-0.185293	0	-2.08959	1
AC005237.2	-0.13356	-0.410881	1.56023	1
AC005281.1	0.239391	-0.0241156	1.77346	0.193357
AC005307.3	-0.24778	0	-1.58738	0.747946
AC005324.8	0	-0.00592041	0.887268	1
AC005336.4	-0.0244469	0	-1.03619	1
AC005336.5	-0.0606448	-0.0781184	0.159282	1
AC005488.11	-0.405831	-0.051783	-2.97296	1
AC005534.6	0	-0.089465	1.02975	1
AC005559.3	-0.129367	-0.0819757	-0.994965	1
AC005682.6	0.103511	-0.154161	1.15656	0.675154
AC005722.4	-0.0298545	0	-1.03619	1
AC005730.2	0	-0.0737405	0.887268	1
AC005740.3	-0.0557065	-0.0964221	0.586344	1
AC005740.4	-0.0677848	-0.113218	0.636127	1
AC005752.10	-0.0368981	0	-1.7205	1
AC005776.1	-0.777712	-0.503825	-1.04541	1
AC005786.3	-0.858796	-0.533883	-1.15627	1
AC005787.5	0	-0.101898	1.63974	1
AC005795.1	-0.181493	-0.0791217	-2.47506	1
AC005943.2	0.000314575	0	-0.266176	1
AC006014.8	-0.14411	-0.108864	-0.699643	1
AC006026.9	-0.0439683	-0.0534314	0.477687	1
AC006033.22	0.999542	0.248165	0.752276	0.821198
AC006042.8	-0.321353	-0.494305	-1.71736	0.494747
AC006077.4	-0.128657	0	-1.7205	1
AC006116.13	0.089608	-0.0261047	3.25858	1
AC006116.14	0	-0.134023	1.61896	1
AC006116.22	0	-0.110894	3.77895	1
AC006328.9	-0.0747565	0	-1.03619	1
AC006355.3	-0.0299695	0	-1.03619	1
AC006445.7	-0.532617	-0.69909	0.185863	1
AC006483.5	-0.0787969	0	-1.07937	1
AC006486.9	-0.0454313	0	-1.03619	1
AC006539.3	0	-0.0447976	0.887268	1
AC006946.12	-1.23789	-0.700493	-1.43022	1
AC006960.5	0	-0.152878	0.887268	1
AC006978.6	-0.964766	-1.12147	-0.234674	0.821219
AC007000.10	-0.174569	-0.234783	0.192674	1
AC007040.11	-0.512172	-0.496733	0.408143	0.813847
AC007161.5	-0.00988701	-0.0679626	1.83768	1
AC007192.4	-0.00894864	-0.00505264	-0.75879	1
AC007238.1	-0.0451197	-0.0971001	1.3548	1
AC007312.3	-0.114147	0	-1.03619	1
AC007326.12	-0.439269	-1.36504	1.87088	1
AC007326.9	-0.119293	-0.612082	2.54095	1
AC007551.2	-0.0549694	0	-1.03619	1
AC007560.1	0.225994	0.186506	0.437669	1
AC007618.3	0	-0.0333207	0.887268	1
AC007875.2	-0.0719803	-0.43154	2.48373	1
AC007881.4	-0.416819	0	-2.64684	1
AC007969.4	-0.504634	0.767042	-6.25294	1
AC008074.5	0.222624	0.167336	1.0102	1
AC008079.12	0.0270659	0.0252393	0.448789	1
AC008132.13	-0.0562722	-0.07877	0.220251	0.94282
AC008171.1	0	-0.124593	0.887268	1
AC008264.4	0	-0.127179	0.887268	1
AC008746.5	-0.364399	-0.716387	0.912427	1
AC008753.3	0.10341	0.110971	-0.0744264	1
AC008850.3	-0.0623842	0	-1.03619	1
AC009120.3	-2.10096	-1.93911	-0.489304	0.932136
AC009245.3	1.26353	1.60689	-0.444218	0.326214
AC009274.6	-0.0805376	-0.0686801	-0.0744731	1
AC009303.3	-0.443331	-0.316845	-0.781123	1
AC009362.2	0.283728	0	2.81971	1
AC009963.3	0	-0.31624	0.887268	1
AC010091.1	0.00961217	0.0371284	-1.53526	1
AC010150.1	0	-0.0505395	0.887268	1
AC010240.2	-0.0474752	-0.042563	-0.277198	1
AC010240.3	0.0662157	0	0.887314	1
AC010547.9	-0.00678676	-0.00546679	-0.0744731	1
AC010642.2	-0.0375587	-0.214358	2.2713	1
AC010878.3	-0.0275103	-0.136761	2.07402	1
AC010886.2	0	-0.109074	4.15099	1
AC011242.5	-0.101197	-0.0636654	-0.930134	1
AC011290.5	-0.838708	-1.20957	-1.2442	0.603083
AC011330.5	-0.247866	-0.125226	-0.424503	1
AC011380.8	0.0142627	0	0.752885	1
AC011933.2	0.687936	0.118648	3.81453	1
AC012513.4	-0.152043	-0.0860754	-1.1545	1
AC013268.3	0	-0.0222257	1.63974	1
AC013403.13	0.295503	0.26767	-0.925126	1
AC013410.1	-0.048912	-0.0390714	-1.12788	1
AC013410.2	-0.563173	-0.676608	0.0316488	1
AC013470.8	-0.123809	-0.254848	0.871116	1
AC013474.4	-0.16149	-0.0322112	-2.29071	1
AC016292.3	0.812745	-0.27945	1.89233	0.226021
AC016739.2	2.34811	2.31733	-0.0401914	0.940972
AC016772.4	-0.0241008	0	-1.03619	1
AC016831.6	0	-0.0150266	0.887268	1
AC016894.1	-0.0953218	0	-1.03619	1
AC018641.7	0.328806	0.0651568	1.49915	0.592225
AC018696.4	0.541139	0.338217	0.200425	1
AC018712.2	0	0.0552257	-1.03619	1
AC018755.16	2.12328	1.44475	1.96645	0.000122547
AC018804.6	0.341968	0.316079	0.124431	1
AC019181.3	-0.0908816	-0.534015	2.47647	1
AC020550.7	-0.176734	0	-1.03619	1
AC020983.5	0.055009	0	0.887314	1
AC021876.4	-0.199487	-0.253507	0.0551821	1
AC023271.1	-0.231953	-0.0670592	-0.80775	1
AC024560.3	-0.377091	-0.751598	0.402169	0.251921
AC024937.2	0.112242	-0.381436	3.96128	1
AC024937.4	-0.142159	-0.0141169	-2.93815	1
AC024937.6	-0.234381	-1.12086	1.52795	1
AC026150.6	-0.0457419	-0.0824946	0.571466	1
AC026185.1	0	-0.135264	0.887268	1
AC026271.5	0.347535	-0.0367668	0.481511	0.456108
AC026954.6	0.0476153	-0.201981	5.43166	1
AC027124.2	0.0696302	0.0138439	0.237411	1
AC027612.4	0.0135269	-0.0202307	1.84903	1
AC037459.4	0	-0.0215628	0.887268	1
AC060834.2	-0.00275551	-0.0379217	1.85068	1
AC063976.7	-0.29017	-0.164869	-1.20267	0.821757
AC068279.3	-0.0640515	-0.0539274	-1.02966	1
AC068522.4	1.41602	0.404486	2.07551	0.357211
AC068533.7	0	-0.0519741	0.887268	1
AC068657.2	0	0.374473	-1.37146	1
AC068831.17	0.0768609	-0.0409835	0.400105	1
AC068831.18	-1.85258	-2.20242	-3.98349	0.0155142
AC069213.4	0	-0.30272	2.72169	1
AC069257.6	-0.849014	-1.42761	0.810873	1
AC069282.6	-2.24276	-1.76925	-4.59158	0.00949082
AC069368.3	0.0236475	0	0.887314	1
AC072052.7	-0.903901	-1.01225	-0.0163605	1
AC072061.2	-0.142401	0	-3.02587	1
AC073063.10	-0.283785	-0.26166	-0.648563	1
AC073072.7	0.588043	0.191922	1.94731	1
AC073150.6	-0.180666	-0.328316	0.680954	1
AC073464.7	-1.44973	-1.41975	-0.311707	0.95962
AC074117.13	-0.649358	-0.444844	-0.907223	1
AC074141.3	-0.155618	-0.531233	2.5667	0.391614
AC074338.5	0.658555	0	2.81958	1
AC078899.1	-0.934641	-0.664059	-0.917723	0.862428
AC079250.1	0.960558	2.20065	-1.79714	0.0191529
AC079448.1	0	-0.133207	1.63974	1
AC079741.2	0	-0.629417	3.6538	1
AC079780.3	-0.964536	0.0899726	-4.52318	1
AC079781.5	-3.37371	-4.20833	0.61339	0.910631
AC079781.7	-0.520321	-0.263186	-1.92456	1
AC079781.8	0	-0.200869	2.09489	1
AC079922.2	0.484851	0.725562	-0.996842	0.672805
AC083855.5	0	-0.0975062	0.887268	1
AC083899.3	-0.443091	-0.267475	-0.600008	0.42664
AC084121.18	0.374807	0	2.40412	1
AC084121.19	0.00565754	0	-0.0744264	1
AC087163.2	-0.630935	-0.514039	-0.647922	1
AC087499.5	0.0311437	0.048014	-1.19109	1
AC087650.1	0	0.0683537	-1.03619	1
AC090018.1	-0.427895	0	-3.66886	1
AC090286.2	-0.176868	-0.244985	1.07846	1
AC090505.5	0.0350659	0	1.81765	1
AC090602.2	0.225636	0	1.76697	1
AC090954.5	-0.232012	-0.252218	0.282517	1
AC090955.5	0	-0.193986	0.887268	1
AC090960.1	0	-0.0784631	0.887268	1
AC091492.2	0.0325164	-0.116158	0.986257	1
AC092573.2	0.33077	0.321195	0.109821	0.978619
AC092835.2	-1.09157	-0.630723	-0.142659	0.906642
AC093107.7	-0.181642	0	-3.02089	1
AC093142.2	0	-0.133444	0.887268	1
AC093162.5	-1.6318	-1.35882	-0.696498	0.900212
AC093166.2	-0.149981	0	-1.8609	1
AC093166.4	-0.092915	-0.0792191	-0.0744731	1
AC093323.3	1.22965	0.545343	0.647287	0.000623918
AC093698.4	0.0279707	0	0.887314	1
AC094019.4	-0.655044	-1.16895	0.81296	1
AC096921.2	0	-0.12458	0.887268	1
AC097359.2	0	-0.121652	1.48198	1
AC097374.2	-0.0110108	-0.00605777	-1.01352	1
AC097533.1	-0.0711154	-0.104771	1.09729	1
AC098614.2	0.421251	0.16046	0.428178	0.530534
AC099535.4	-0.229553	0	-2.70692	1
AC103563.7	0.0927011	0	0.887314	1
AC104058.1	-0.147596	-0.237647	0.448833	1
AC104297.1	-0.0469648	0.0850296	-0.721032	0.810533
AC104306.1	0	-0.0650209	0.887268	1
AC104532.2	0.000756404	0	-0.0744264	1
AC104843.3	0.0389621	0.242601	-0.474757	0.870763
AC105339.1	-0.0646301	-0.197023	1.9863	1
AC107983.4	2.03659	1.24896	1.31825	0.564608
AC108039.1	-0.0374065	0	-1.03619	1
AC108448.2	-0.0775481	0	-1.99137	1
AC108463.2	-1.38389	-0.8123	0.718166	0.749188
AC109631.1	-0.0367615	-0.0927536	1.02975	1
AC112220.2	-0.0796734	0	-1.03619	1
AC112229.1	-0.0655257	-0.0701561	-0.175584	1
AC115617.2	-0.155098	-0.504949	1.02003	0.496059
AC116050.1	0	-0.0138037	0.887268	1
AC117490.2	-1.56042	0	-3.56392	1
AC119403.1	-0.111367	0	-2.29664	1
AC125238.2	-0.0211268	0	-1.03619	1
AC125634.1	0	-0.133169	3.40134	1
AC130709.1	-0.0484559	-0.115987	0.992749	1
AC132008.1	-0.276713	-0.463059	0.596163	1
AC136289.1	-0.0737962	-0.00343558	-1.80668	1
AC138649.1	0.435169	-1.73252	3.63227	0.00515823
AC138969.4	-0.0372605	-0.137926	1.63304	1
AC139085.2	0.168596	0	0.887314	1
AC139103.1	-0.190874	-0.137231	-0.847168	1
AC140076.1	0	-0.0703512	0.887268	1
AC141586.5	-0.448975	-0.727692	0.438592	0.35568
AC144530.1	1.86812	2.10261	-0.362006	0.529085
AC144568.4	0	-0.715372	2.78287	1
AC159540.14	-0.0295078	0	-1.03619	1
AC226119.4	0	-0.0458205	0.887268	1
ACAA1	-0.268489	-0.533029	0.220557	0.462274
ACAA2	0.425013	0.408627	-0.0654452	0.811324
ACACA	0.00922462	-0.226283	1.11885	0.157928
ACACB	-1.54487	-1.32141	-0.643453	0.050732
ACAD10	-1.80896	-1.48863	-1.00179	0.0001229
ACAD11	-0.517495	-1.7647	2.89421	1.73e-07
ACAD8	-0.86083	-1.41552	0.645846	0.0365565
ACAD9	-1.35811	-1.30199	-0.358685	0.180922
ACADL	-0.606415	-0.564468	-0.235728	0.673984
ACADM	-0.915773	-0.909439	-0.251423	0.446321
ACADS	-0.790544	-0.992501	0.08846	0.904829
ACADSB	-2.75424	-2.23347	-0.618757	0.161904
ACADVL	-1.67348	-2.24327	0.499491	0.096209
ACAN	-0.767829	-0.0593715	0.59696	0.686529
ACAP1	0.0519552	-0.502776	1.65681	0.00227394
ACAP2	-2.09653	-2.01915	-1.19227	0.00144794
ACAP3	-1.69077	-2.34577	1.05626	0.000702978
ACAT1	-0.950192	-0.79082	-0.264134	0.131834
ACAT2	-0.336127	-0.184146	-0.235352	0.458193
ACBD3	-3.50618	-2.41017	-1.50485	1.19e-05
ACBD4	-0.615474	-1.02883	0.503714	0.0694036
ACBD5	-1.77381	-1.31736	-0.322348	0.242728
ACBD6	0.255893	-0.239738	0.467404	0.0576731
ACBD7	-1.77847	-0.727089	-1.57613	0.000350945
ACCS	-1.45622	-1.78803	0.667618	0.130333
ACCSL	-0.07903	-0.0577165	-1.23558	1
ACD	0.0273489	-0.646837	0.671037	0.0130073
ACE	-0.471582	-0.912385	0.846724	0.140529
ACE2	-0.0649163	-0.165586	-0.65524	0.755203
ACER1	-0.00521776	0	-0.455219	1
ACER2	-1.26301	-0.627524	-1.63627	0.0915976
ACER3	-1.03598	-0.680138	-1.02153	0.00376625
ACHE	-0.175086	-0.714869	0.854476	0.164957
ACIN1	-3.05387	-2.82636	-0.32897	0.434079
ACKR2	-0.0330625	-0.0161079	-0.160988	0.948968
ACKR3	0.0560556	-0.0359613	3.33251	1
ACKR4	-0.654599	-0.934224	-0.517953	0.749313
ACKR4P1	-0.0556333	0	-2.04113	1
ACLY	-4.0648	-3.40506	-0.775812	0.000114073
ACMSD	-0.344141	-0.430075	0.0506033	0.99701
ACO1	-2.83813	-2.26713	-0.966308	4.68e-05
ACO2	-1.03387	-1.47915	0.479952	0.00666317
ACOD1	-0.0281137	-0.0226783	-0.417282	1
ACOT1	0.514392	0.205728	0.569441	0.565812
ACOT11	-0.160081	-0.447101	1.44458	0.0273454
ACOT13	1.39581	1.19494	0.17838	0.631869
ACOT2	0.32817	-0.119169	0.399797	0.247544
ACOT4	-0.0391628	-0.0505546	0.159282	1
ACOT6	-0.112178	0.0804514	-4.37449	1
ACOT7	-0.322157	0.064231	-0.48392	0.14733
ACOT8	1.87234	1.52639	0.304183	0.176967
ACOT9	-0.407831	-0.151323	-0.375616	0.147311
ACOX1	-2.41495	-1.42692	-1.51638	7.8e-06
ACOX2	0.0717899	-0.0157515	0.830184	0.618409
ACOX3	-0.647864	-0.76637	0.163951	0.703677
ACOXL	0.146165	-0.286217	1.19961	0.0109081
ACP1	2.43406	1.70553	0.663132	6.7e-05
ACP2	-0.76653	-0.148348	-0.748469	0.00401889
ACP3	-0.250406	0.121622	-1.50239	0.222178
ACP4	-0.58149	-0.58826	-2.42038	0.32256
ACP5	-0.260288	-0.675402	4.1858	0.0216079
ACP6	-0.414322	-0.815184	0.352937	0.193204
ACR	-0.175415	-0.173811	-0.722803	0.814397
ACRBP	-0.0940022	-0.183624	1.50299	1
ACRP1	0.0429734	0	0.887314	1
ACRV1	-0.137489	-0.389535	0.167053	0.972599
ACSBG1	0.143825	-0.0933996	2.61668	0.0329061
ACSBG2	-0.233656	-0.221032	-2.53475	0.333327
ACSF2	-0.976136	-0.72106	-0.481757	0.319711
ACSF3	-0.705136	-0.972436	0.5852	0.0188556
ACSL1	-2.04567	-1.79516	-0.452214	0.0876087
ACSL3	-2.20846	-1.61311	-1.04072	4.24e-08
ACSL4	-2.7288	-2.381	-1.2516	0.000830546
ACSL5	-2.20883e-05	-0.150617	4.09928	0.0526334
ACSL6	-0.349955	-0.167622	-2.22564	0.00238915
ACSM2A	0.011103	0	2.29686	1
ACSM2B	0.00764028	0	1.44238	1
ACSM3	-0.264046	-0.180889	-0.827701	0.207072
ACSM5	0.0305699	0	2.73848	1
ACSM6	-0.00819841	-0.017279	-0.0744731	1
ACSS1	-1.9647	-1.95226	-0.286051	0.490648
ACSS2	-0.939483	-0.876653	-0.146519	0.652969
ACSS3	-0.668545	-0.639741	-0.371965	0.361388
ACTA1	-0.180335	-0.288445	0.698271	0.704937
ACTA2	0.0919517	0.249019	-0.379524	0.54472
ACTB	-2.31189	-0.915966	-1.48915	0.0623824
ACTBL2	0.161627	-0.00928509	2.90572	1
ACTBP11	-0.046941	-0.0654343	0.238576	1
ACTBP14	-0.0524413	-0.022482	-1.02966	1
ACTBP15	0.0601427	0	1.81765	1
ACTBP2	-0.247674	0.0453923	-4.52747	1
ACTBP4	-0.0793111	-0.0453989	-0.905982	1
ACTBP7	-0.106417	0	-1.58864	1
ACTC1	0.0163741	0.0935512	-1.34665	0.582517
ACTG1	-0.664445	0.423144	-1.17244	0.00533584
ACTG1P1	-0.236211	-0.0528667	-2.0254	0.313316
ACTG1P10	-1.04193	-1.10627	2.52076	0.260428
ACTG1P12	-0.150241	-0.0616718	-1.66584	1
ACTG1P14	-0.370614	-0.0433262	-3.34827	1
ACTG1P15	-0.0215489	-0.0642606	0.598492	1
ACTG1P17	-0.292365	-0.35353	0.00425182	1
ACTG1P20	-1.05949	-0.769883	-0.633313	0.794756
ACTG1P24	-0.526109	-0.32678	-1.92009	0.413158
ACTG1P25	0.261663	0.122053	0.135066	0.894681
ACTG1P3	-0.475448	-0.507822	-0.146678	1
ACTG1P9	-0.152113	0.0197274	-5.55092	1
ACTG2	-0.00207427	0.0948733	-1.75348	0.583961
ACTL10	-0.542506	-0.544194	0.604883	0.795287
ACTL6A	-0.876846	-0.708621	-0.262335	0.442968
ACTL6B	-0.00990009	0.0372266	-0.787538	0.844733
ACTL7A	0	-0.0647224	2.46465	1
ACTL7B	-0.0164028	0	-1.03619	1
ACTL8	-0.517648	-0.0133194	-3.63603	1
ACTN1	-2.70291	-1.91243	-1.08243	1.97e-05
ACTN2	-0.931659	-1.07729	0.617647	0.214164
ACTN3	-0.037706	-0.0648846	1.79861	1
ACTN4	-4.10606	-3.56032	-0.999601	2.87e-05
ACTR10	-0.198828	-0.145611	-0.139857	0.714618
ACTR1A	-1.57984	-0.980765	-0.689243	0.000253875
ACTR1B	0.210916	-0.537624	0.695496	0.0481481
ACTR2	-4.15856	-3.08504	-1.2976	0.000256579
ACTR3	-1.85456	-1.08754	-0.982994	4.17e-06
ACTR3B	0.365615	-0.448202	0.906456	4.6e-05
ACTR3C	-0.0356357	0.137952	-1.11706	0.43447
ACTR3P2	0	-0.0194974	0.887268	1
ACTR5	-1.206	-0.965077	-0.305457	0.512109
ACTR6	-0.0632272	-0.237495	0.111599	0.763107
ACTR8	-1.81168	-1.09379	-0.996037	6.95e-07
ACTRT3	0.174316	0.801742	-1.45627	0.0454882
ACVR1	-1.0632	-0.671133	-0.902604	0.00777598
ACVR1B	-2.00627	-2.2419	0.15301	0.694524
ACVR1C	-0.427887	-0.502556	-0.266334	0.71233
ACVR2A	-1.51945	-0.898975	-1.32844	0.000357128
ACVR2B	-2.07036	-1.87828	-0.627031	0.0109496
ACVRL1	-0.248097	0.135739	-1.61491	0.0118736
ACY1	0.609571	-0.102686	1.69437	0.00162295
ACYP1	2.63296	1.18763	1.55624	1.79e-06
ACYP2	2.02407	0.979907	1.48771	1.8e-06
AD000671.6	-0.0119393	-0.0799103	1.51511	1
ADA	0.840626	0.111415	0.719035	0.0302096
ADA2	-0.0241268	-0.0891406	0.711102	1
ADAD1	0.0120097	0	0.887314	1
ADAD2	0	-0.00598965	0.887268	1
ADAL	0.120454	0.119383	-0.0908853	0.851553
ADAM10	-2.05386	-1.44656	-1.21863	1.63e-07
ADAM11	-2.02951	-2.29628	0.349891	0.430106
ADAM12	-0.052872	-0.166758	-2.05613	0.403118
ADAM15	0.0164759	-0.0930348	0.0365774	0.905475
ADAM17	-1.87241	-1.4939	-0.87388	0.000947449
ADAM19	-2.12753	-1.55586	-1.53053	0.334292
ADAM1B	-0.137158	-0.140489	-0.185535	1
ADAM20	0.0108523	-0.0344992	3.31848	1
ADAM20P1	-0.0587314	-0.0891901	-1.26653	1
ADAM21	-0.238362	-0.156283	0.65825	0.712856
ADAM21P1	-0.0476191	0	-2.95476	1
ADAM22	-1.49454	-1.45973	-0.492383	0.144786
ADAM23	-1.20166	-1.25733	0.00843316	0.988343
ADAM28	-0.004788	0	-1.43401	1
ADAM32	-0.00837081	0.00337447	-2.55069	1
ADAM7	0.0144487	0	1.81765	1
ADAM8	-0.619802	-0.621143	0.00492141	0.999976
ADAM9	-2.24175	-1.87622	-0.566685	0.0768514
ADAMTS1	-2.7434	-2.73074	-0.0661214	0.934842
ADAMTS10	-0.515858	-0.573698	-0.0124186	0.989122
ADAMTS12	-0.024556	-0.0101819	0.389634	1
ADAMTS13	-2.29574	-3.2736	0.554842	0.264718
ADAMTS14	-0.190421	-0.209855	2.14513	0.395888
ADAMTS15	-1.71447	-1.29348	0.794061	0.299078
ADAMTS16	-0.0660463	-0.0527178	0.807597	0.706111
ADAMTS17	-0.918201	-1.43927	0.623939	0.319936
ADAMTS18	-0.194155	-0.366757	0.014478	0.99732
ADAMTS19	-0.915772	-1.15449	0.0297845	0.965651
ADAMTS2	-0.772456	-0.319907	-0.648363	0.115881
ADAMTS20	-0.771481	-0.655982	0.924054	0.369021
ADAMTS3	-2.11063	-1.61232	-1.16402	0.00100927
ADAMTS4	-0.12506	-0.127261	1.41995	0.532842
ADAMTS5	-0.845621	0.0087379	-3.34597	0.00433904
ADAMTS6	-0.576778	-0.518361	-0.620252	0.523745
ADAMTS7	-1.87744	-1.13693	-1.40635	0.0126596
ADAMTS7P1	-0.0125184	0	-2.08959	1
ADAMTS7P3	-0.0167634	0.0102821	-0.661908	1
ADAMTS7P4	0.0168167	0.00699455	1.44238	1
ADAMTS8	-0.210098	-0.264262	0.289369	0.856964
ADAMTS9	-1.48134	-1.35984	-1.47989	0.000720034
ADAMTSL1	0.020944	0.057271	-0.926603	0.482163
ADAMTSL3	-0.311361	-0.231581	0.284232	0.843672
ADAMTSL4	-1.29268	-0.64286	-0.00484666	1
ADAMTSL5	-0.101787	-0.0820611	-0.0322827	0.973532
ADAP1	-0.234466	-0.451958	0.186431	0.71365
ADAP2	0.107639	0.0252711	0.012643	0.98447
ADAR	-4.39235	-3.21719	-1.95719	8.37e-07
ADARB1	-1.2453	-1.56592	0.585808	0.071356
ADARB2	-0.00578876	0	-2.08959	1
ADAT1	-2.4426	-1.36966	-1.34034	0.000181307
ADAT2	-1.08109	-1.45274	0.262065	0.311321
ADAT3	0.500603	-0.221509	0.714833	0.0376954
ADCK1	-0.622582	-0.736585	0.176103	0.689715
ADCK2	0.2198	-0.136989	0.295136	0.27118
ADCK5	-0.819801	-1.03481	0.262748	0.642791
ADCY1	-1.29253	-1.80022	0.407671	0.207598
ADCY10	-0.0329117	-0.0115144	-0.368466	0.85926
ADCY10P1	-0.65472	-0.867448	-0.232371	0.881711
ADCY2	0.00352831	0	1.81788	1
ADCY3	-2.14568	-2.30587	0.133819	0.781603
ADCY4	-0.00738481	-0.0152426	0.750224	1
ADCY5	-0.882247	-0.596377	-0.775406	0.381522
ADCY6	-2.59688	-2.90973	0.242596	0.576974
ADCY7	-0.823678	-0.827372	0.209247	0.630668
ADCY9	-3.05471	-2.14344	-1.354	5.28e-09
ADCYAP1	-0.00594041	0	-1.03619	1
ADCYAP1R1	-1.41815	-0.654014	-2.41566	0.00526579
ADD1	-3.11519	-2.80853	-0.425073	0.0238872
ADD2	-2.14405	-2.01035	-0.466003	0.0394647
ADD3	-2.45564	-2.37832	-0.287533	0.351437
ADGB	0.0117899	0.0125917	0.00930457	1
ADGRA1	0.191949	-0.060499	6.42886	0.0124009
ADGRA2	-2.00615	-2.13214	-0.000938587	1
ADGRA3	-1.33291	-1.19068	-0.0883234	0.8042
ADGRB1	-0.864432	-0.644856	1.20587	0.00725805
ADGRB2	-0.912875	-1.35463	0.151161	0.746235
ADGRB3	-1.19423	-1.0353	-1.11289	0.0640611
ADGRD1	-0.0304229	-0.0196236	-0.816908	0.768511
ADGRD2	0.0528234	-0.103614	1.81545	0.254365
ADGRE1	0.0946015	0.0172955	0.776288	0.805749
ADGRE2	-0.394221	-0.0113256	-2.33877	0.299675
ADGRE5	-1.16402	-0.999589	-0.270664	0.469843
ADGRF2	-0.00434306	0	-0.823837	1
ADGRF3	-0.0566952	0.0458591	-1.51922	0.340697
ADGRF4	0.0418458	0.00237029	0.157428	0.998943
ADGRF5	-0.0127253	0.0079358	-3.08783	1
ADGRF5P1	0.060423	-0.0445971	0.975161	1
ADGRG1	0.0470945	0.00332141	0.662529	0.810939
ADGRG2	-0.436316	-0.227785	-1.04646	0.142256
ADGRG3	0.306573	0.0427279	0.709613	0.795025
ADGRG4	0	-0.00483446	0.887268	1
ADGRG5	0	-0.00212424	0.657213	1
ADGRG6	-2.15113	-1.53254	-1.72781	5.64e-07
ADGRL1	-2.74409	-2.7184	-0.393009	0.14818
ADGRL2	-2.09973	-1.69438	-1.29909	1.91e-12
ADGRL3	-1.93481	-1.30037	-1.26687	2.57e-05
ADGRL4	-0.0105328	0	-2.08959	1
ADGRV1	-0.681857	-0.786205	0.517155	0.123328
ADH1A	-0.0129758	-0.0116188	-0.0744731	1
ADH1B	0.000126687	0	-0.0744264	1
ADH4	-0.0124396	-0.0100241	-0.0744731	1
ADH5	-0.651381	-0.285913	-0.468764	0.0325159
ADH5P3	0	-0.0450691	1.63974	1
ADH5P4	-0.0273485	0	-1.03619	1
ADH6	-0.0346218	-0.0979412	1.63421	0.337074
ADHFE1	-0.214017	-0.150017	-2.95373	0.217113
ADI1	1.58779	0.926403	0.562852	0.11047
ADIG	-0.0863647	0	-2.68011	1
ADIPOR1	0.991235	0.678221	0.233742	0.163111
ADIPOR2	-1.79878	-1.38527	-0.539243	0.00444579
ADK	0.182967	0.465987	-0.388974	0.180123
ADM	-0.0978085	-1.15838	1.18589	0.00263883
ADM2	-0.47713	-0.324907	-0.333687	0.838458
ADM5	-0.515397	-1.34945	0.994859	0.371441
ADNP	-3.08735	-2.19882	-1.24684	1.74e-06
ADNP2	-2.58641	-1.8857	-1.25501	7.81e-09
ADO	-1.27974	-1.49308	0.159319	0.667658
ADORA1	-0.486267	-0.378682	-0.457486	0.501129
ADORA2A	-0.256082	-0.428516	3.25715	0.136333
ADORA2B	1.42841	0.930833	0.440562	0.0584159
ADORA3	0.0826304	0.0446256	1.14095	1
ADPGK	-0.786399	-0.90449	0.0382648	0.911796
ADPRH	-0.00662537	-0.278301	1.74676	0.947215
ADPRHL1	0.486896	0.19342	0.713788	0.0697631
ADPRM	1.42111	1.57002	-0.260512	0.599085
ADPRS	0.0380114	-0.354051	0.33938	0.197123
ADRA1A	-0.0102223	0	-2.29664	1
ADRA1B	0.0970159	0.308221	-0.750439	0.492231
ADRA1D	-0.0805406	0	-2.65697	1
ADRA2A	-0.1085	-0.00288099	-4.57941	1
ADRA2B	-0.0238538	-0.119788	3.25548	0.202318
ADRA2C	0.177704	-0.418465	0.562001	0.0882412
ADRB1	-0.301711	-0.391003	1.01435	0.28898
ADRB2	0.253283	-0.254986	0.809864	0.356314
ADRM1	-0.283225	-0.115666	-0.246583	0.303438
ADSL	-1.28194	-0.944049	-0.536938	0.227957
ADSS1	0.398558	0.223788	0.178484	0.729757
ADSS2	-1.58432	-1.25167	-0.47464	0.125634
ADTRP	-0.00734878	-0.0065789	-0.0744731	1
AE000658.30	-0.716956	0	-3.68599	1
AEBP1	-0.170982	-0.00389984	-3.05937	0.180017
AEBP2	-2.12612	-1.83303	-0.809442	0.0446193
AEN	-1.5228	-1.1803	-0.434889	0.208107
AF001550.9	0.133897	0	0.887314	1
AF003529.2	0	0.222197	-2.97809	1
AF011889.5	-0.260282	-0.407826	-1.47812	0.319436
AF131215.1	-0.231421	-0.22005	-0.418038	1
AF196972.4	-0.0228603	0	-1.03619	1
AF224669.3	-0.409646	-0.0551446	-2.97296	1
AF228730.14	0.144237	-0.0275921	1.6299	0.612753
AF228730.15	1.02877	0.531125	-0.134697	0.955602
AF228730.16	-0.008798	-0.393744	2.40884	1
AFAP1	-1.22711	-0.826284	-1.65819	0.00549283
AFAP1L1	-1.16592	-1.35782	0.454434	0.178225
AFAP1L2	-0.794657	-0.476298	-0.278339	0.756922
AFDN	-4.10126	-3.67442	-1.17898	2.66e-06
AFF1	-3.16846	-2.44723	-1.72752	9.79e-14
AFF2	-2.06728	-1.34656	-1.36418	0.0198162
AFF3	-1.4555	-1.26022	-0.942128	0.0137286
AFF4	-3.93594	-2.71178	-2.33307	1.33e-26
AFG1L	-0.603003	-0.246021	-0.700374	0.206841
AFG3L1P	-0.809125	-1.37459	0.861174	0.00135052
AFG3L2	-2.05685	-2.1117	0.0241563	0.941453
AFG3L2P1	-0.0130314	0	-1.03619	1
AFM	0.0412648	0	2.29686	1
AFMID	0.929992	0.407024	0.511927	0.0957178
AFP	0.0949579	0.177023	-0.866325	0.894284
AFTPH	-1.87376	-1.64696	-0.555434	0.316239
AGA	-0.404689	0.461695	-1.08033	0.00267527
AGAP1	-2.09926	-2.32211	0.152511	0.74995
AGAP10P	-0.369691	-0.454347	0.00947609	1
AGAP12P	-0.132437	-0.0637015	-1.31974	0.70748
AGAP13P	-1.65816	-1.81569	0.186737	0.934524
AGAP14P	-0.606525	-0.276389	-0.84459	0.641505
AGAP2	-1.01752	-1.28282	0.192482	0.777253
AGAP3	-0.556144	-1.14299	0.548474	0.00686587
AGAP4	-1.779	-1.74713	-0.0946098	0.874322
AGAP5	-0.298171	-0.399198	-0.739231	0.758893
AGAP6	-0.975385	-1.09434	-0.0492708	0.982024
AGAP7P	-0.186634	-0.688554	2.26117	0.0882892
AGAP9	-2.43966	-2.82746	0.505214	0.364853
AGBL1	0.0149619	0.00344264	-0.610208	0.869982
AGBL2	-0.00530976	-0.00921741	0.631697	1
AGBL3	0.53865	-0.0946958	1.25399	0.00240673
AGBL4	0.0206255	0.106903	-0.831644	0.599085
AGBL5	0.947224	0.472788	0.401017	0.0449849
AGER	-0.278152	-0.480765	0.0208489	0.998943
AGFG1	-2.08081	-1.38845	-0.908778	0.0042123
AGFG2	-1.26489	-1.0528	-0.367006	0.4612
AGGF1	-0.588805	-0.941495	0.398108	0.511962
AGGF1P1	-0.127253	-0.546799	4.08786	0.0607931
AGGF1P10	-0.0236113	0	-1.8609	1
AGGF1P2	-0.186238	-0.903749	2.60022	0.11016
AGGF1P3	-0.188567	-0.86391	2.23129	0.672603
AGK	-1.06402	-1.34469	0.155071	0.8022
AGKP2	0	-0.0947688	2.72169	1
AGL	-2.41776	-1.85827	-0.802715	0.000481503
AGMAT	-0.416907	-0.465355	-0.0408442	0.977276
AGMO	0.549873	0	1.02819	0.844168
AGO1	-3.02154	-2.26259	-1.99744	8.83e-06
AGO2	-3.09516	-2.64272	-0.781574	0.0135853
AGO3	-1.40845	-1.23966	-0.147608	0.732696
AGO4	-2.12991	-2.17775	-0.109706	0.80562
AGPAT1	0.471568	0.833221	-0.535279	0.0682033
AGPAT2	2.56742	1.86	0.638276	0.0288808
AGPAT3	-1.62085	-1.62947	-0.129883	0.585664
AGPAT4	-1.41508	-1.21278	-0.607467	0.110621
AGPAT5	-0.5535	-0.57281	-0.0767986	0.782761
AGPS	-2.3355	-1.46681	-1.3815	2.01e-06
AGR2	-0.0330179	0.0240988	-3.33373	1
AGR3	-0.0250029	0	-1.03619	1
AGRN	-3.4837	-3.58765	-0.531346	0.0481602
AGRP	-0.520224	-0.171232	-1.68843	1
AGT	-0.0975162	-0.0958969	3.30298	0.10667
AGTPBP1	-1.82443	-1.55644	-0.546578	0.0159001
AGTR1	0.679379	0.256112	0.626688	0.254303
AGTRAP	2.19092	1.59514	0.493564	0.0301424
AGXT	0.0156412	0	0.55322	1
AGXT2	0.119839	-0.0122941	5.72805	1
AHCTF1	-2.58305	-2.45311	-1.45221	0.000467441
AHCTF1P1	-0.997947	-1.02698	-1.55498	0.0884049
AHCY	-0.748138	-0.0250046	-0.813631	0.262809
AHCYL1	-3.40312	-2.81715	-0.987874	9.97e-05
AHCYL2	-2.08391	-2.06129	-1.08881	0.117593
AHCYP2	-0.0623297	-0.126875	0.730078	1
AHCYP3	-0.115091	0	-3.42175	1
AHCYP7	-0.0232417	0	-1.03619	1
AHDC1	-2.11326	-1.57097	-0.0173967	0.997854
AHI1	-0.920624	-1.12514	-0.453238	0.263716
AHNAK	-3.29207	-2.84169	-0.344408	0.500806
AHNAK2	-1.58142	-1.17915	-1.25767	0.458193
AHR	-0.843659	-1.11371	-2.33703	0.00119877
AHRR	-0.408622	-0.67985	-1.25256	0.315986
AHSA1	-0.373476	-0.373475	-0.0751077	0.836221
AHSA2P	-1.95193	-2.76277	1.0546	0.00313809
AHSG	0.276159	0.123504	-1.2508	0.607895
AHSP	0.0605906	0	0.887314	1
AIDA	-0.240189	-0.0399095	-0.312682	0.277187
AIDAP1	-0.228882	0.02312	-1.26165	0.637294
AIDAP2	-0.115827	-0.0649667	-1.3467	0.558853
AIF1L	-0.345449	-0.623952	0.239195	0.194069
AIFM1	-1.78651	-1.23649	-0.801005	2.26e-05
AIFM2	-0.0696238	-0.347337	0.105482	0.930249
AIFM3	-0.0458512	-0.106242	2.4853	1
AIG1	1.43782	1.06404	0.351371	0.243258
AIG1P1	0	-0.296924	0.887268	1
AIMP1	-1.01012	-0.90327	-0.248112	0.313633
AIMP2	-0.280822	0.342368	-0.736393	0.0130073
AIP	0.605546	0.670466	-0.147352	0.660945
AIRE	-0.0657676	0	-4.4649	1
AJM1	-0.662511	-1.26931	0.715883	0.123429
AJUBA	-1.70518	-1.38718	-0.877526	0.433962
AK1	0.00450229	-0.107636	0.116568	0.897005
AK2	-0.641172	-0.685953	-0.0462916	0.898505
AK2P2	-0.0558873	0.0924676	-1.99793	1
AK3	-0.370485	-0.626201	0.182224	0.665275
AK3P3	-0.637094	-0.496965	-1.27006	0.628198
AK3P5	-0.365967	-0.264638	-0.740692	1
AK4	-1.39377	-1.91376	0.446405	0.216356
AK4P1	-1.12637	-1.11454	-0.11023	0.924984
AK4P3	-0.638964	-0.0795203	-1.0154	0.490013
AK4P4	0	-0.0736213	0.887268	1
AK5	-0.0492661	0.0197305	-0.374019	0.690447
AK7	-0.119446	-0.526426	1.1	0.0729624
AK8	-0.08638	0.149615	-0.83044	0.413401
AK9	-0.241915	-0.257535	-0.223392	0.764314
AKAP1	-2.38479	-2.3238	-0.167092	0.401803
AKAP10	-1.39841	-1.42547	-0.0118417	0.978044
AKAP11	-2.98072	-2.37906	-2.40223	7.65e-12
AKAP12	-3.81623	-2.90447	-1.05413	5.3e-05
AKAP13	-2.55654	-1.9956	-1.81546	3.11e-07
AKAP14	0.567213	0.0848321	4.54722	0.111141
AKAP17A	-0.00746229	-0.120628	3.61396	0.114676
AKAP17BP	-0.134527	0.0104847	-4.83857	1
AKAP3	-0.262871	-0.327611	0.0240697	0.987238
AKAP5	-1.61374	-0.873906	-1.65131	0.00566861
AKAP6	-0.559444	-0.433336	-1.84157	0.00329881
AKAP7	-0.323981	0.143236	-0.704043	0.138323
AKAP8	-1.72234	-1.80594	0.139684	0.672808
AKAP8L	-1.51406	-2.00978	0.599085	0.246984
AKAP8P1	-0.021397	0	-1.03619	1
AKAP9	-2.378	-1.92055	-1.49168	5.93e-06
AKIP1	1.03894	0.267874	0.756175	2.89e-05
AKIRIN1	-0.880653	-0.78662	-0.170832	0.723828
AKIRIN1P2	-0.101152	0	-2.04113	1
AKIRIN2	-1.28082	-1.2675	-0.101835	0.775364
AKNA	-0.383041	-0.731231	-0.0165188	0.985969
AKNAD1	0.113115	0.0487228	2.81624	0.369776
AKR1A1	0.862627	0.456731	0.35422	0.212497
AKR1B1	0.311448	0.0767008	0.160849	0.633635
AKR1B10	0.146821	0.0429806	1.97911	1
AKR1B15	0	-0.0371413	2.80519	1
AKR1B1P1	-0.14188	0	-3.30703	1
AKR1B1P3	-0.0486264	0	-1.03619	1
AKR1B1P7	-0.0318377	0	-1.03619	1
AKR1C1	-0.0514345	0.102517	-1.88448	0.0792824
AKR1C2	0.0358746	0.0226156	-0.410145	0.875223
AKR1C3	-0.000659084	0.0734826	-4.19263	1
AKR1C4	0.0469497	-0.0128344	3.25858	1
AKR1D1	0.0988003	0.00141715	3.58819	1
AKR7A2	0.349091	0.370897	-0.104845	0.831031
AKR7A2P1	-0.674418	-1.16221	0.778277	0.888012
AKR7A2P2	-0.115571	-0.0268868	-2.06414	1
AKR7A3	-0.752671	-0.901628	0.748543	0.493331
AKR7L	-0.547121	-0.502956	3.43782	0.0626157
AKT1	-0.294484	-0.788671	0.474238	0.00857849
AKT1S1	0.0489991	-0.0943192	0.0690028	0.844237
AKT2	-1.81901	-2.0861	0.0809964	0.838458
AKT3	-0.075011	-0.399568	2.21632	0.057892
AKTIP	0.382235	0.11384	0.242268	0.295026
AL021546.6	0.0616185	0.296272	-2.31005	1
AL022345.10	-0.24071	-0.37482	0.390039	1
AL022345.11	-0.306833	0	-1.7205	1
AL022345.7	-0.597255	-0.821367	0.317815	1
AL049758.2	-0.164635	0	-2.29664	1
AL121657.4	-0.105569	-0.0457356	-1.02966	1
AL135749.6	-0.0232417	0.0218695	-2.08707	1
AL162151.3	0.719143	0.805546	-0.0175414	0.999455
AL356806.3	-0.0330747	0	-1.03619	1
AL590762.10	0	-0.418444	2.74635	1
AL590763.16	0.0602855	0.0416099	0.623749	1
AL928654.7	-0.0428879	0	-2.08959	1
ALAD	-1.11965	-1.50724	0.260242	0.474287
ALAS1	-0.249691	-0.274292	-0.054893	0.92135
ALAS2	-0.106794	-0.183792	0.54759	1
ALB	-0.0170424	-0.0666537	0.658618	1
ALCAM	-2.50193	-2.5326	-0.946644	0.0231193
ALDH16A1	-2.1226	-1.77397	-0.998903	0.000817044
ALDH18A1	-3.11075	-2.36156	-0.91154	2.98e-11
ALDH1A1	-0.241825	-0.577559	-0.441487	0.722414
ALDH1A2	-2.29353	-1.99365	-0.788597	0.0546276
ALDH1A3	-0.95545	-0.549132	0.0569272	0.946593
ALDH1B1	-2.10188	-1.78713	-0.421995	0.235007
ALDH1L1	-0.0140132	-0.069897	0.0430215	0.982617
ALDH1L2	-2.17854	-2.64446	-0.628592	0.279989
ALDH2	-1.13004	-0.553334	-0.826794	0.00379066
ALDH3A1	0.0234363	-0.00474919	0.0242835	0.993659
ALDH3A2	-1.2634	-1.1414	-0.248937	0.368268
ALDH3B1	-0.618662	-0.719975	-0.387669	0.625408
ALDH3B2	-0.0145928	0	-1.91423	1
ALDH4A1	-1.8925	-1.57701	-0.114772	0.814537
ALDH5A1	-2.7235	-2.38544	-0.887299	0.000112839
ALDH6A1	-2.72134	-1.72731	-1.9896	1.22e-10
ALDH7A1	-1.52353	-1.41927	-0.210001	0.367501
ALDH7A1P1	0.0396002	-0.0176229	2.40787	1
ALDH7A1P2	-0.0366928	0	-1.03619	1
ALDH7A1P4	0	-0.139271	0.887268	1
ALDH8A1	-1.08329	-0.719266	-0.990402	0.375435
ALDH9A1	-1.499	-1.03328	-0.586873	0.0435544
ALDOA	-0.337701	-0.48975	0.116539	0.856797
ALDOAP2	0.00184314	0	-0.0744264	1
ALDOB	0.00254701	-0.128092	4.88143	1
ALDOC	-1.19156	-2.03298	1.14465	0.00237076
ALG1	-0.530307	-0.368532	-0.237697	0.690379
ALG10	-1.34651	-0.869139	-1.15585	0.0172933
ALG10B	-1.64555	-1.45857	-0.999808	0.00121251
ALG11	-0.278221	-0.323025	-0.0371341	0.944522
ALG12	-0.772414	-1.0819	0.381374	0.254734
ALG13	0.494743	-0.671753	1.21186	4.44e-06
ALG14	2.21306	2.10978	-0.0545355	0.884211
ALG1L	0.503553	0.964336	-0.852695	0.173262
ALG1L10P	-0.0173154	-0.364371	0.504861	0.706751
ALG1L11P	-0.499869	-0.262078	-1.56912	1
ALG1L12P	0.0194877	0.0527302	-0.181706	0.951304
ALG1L13P	-0.874651	-1.53549	2.95533	0.125386
ALG1L15P	0.0753446	0.156259	-1.9701	1
ALG1L2	-0.0826348	-0.364062	0.943701	0.718223
ALG1L3P	0.12231	0.189251	-0.499794	1
ALG1L5P	0.079477	0.122149	-0.556483	1
ALG1L6P	-1.83977	-2.79409	0.632119	0.308606
ALG1L7P	-1.36628	-0.980937	-1.31118	0.595112
ALG1L8P	0.0609472	-0.287178	0.804438	0.602811
ALG2	0.294432	0.21606	0.0145616	0.964958
ALG3	0.366859	0.716281	-0.457266	0.0984759
ALG5	1.51074	1.82551	-0.325809	0.482163
ALG6	-1.10982	-0.0619765	-1.40457	1.01e-07
ALG8	-1.13103	-0.437813	-0.884735	3.11e-07
ALG9	-0.825971	-1.13759	-0.656186	0.278218
ALK	0.00831357	-0.00352133	2.72869	1
ALKAL1	2.20574	1.20366	1.08931	0.00219702
ALKAL2	1.06178	0.519704	1.03019	0.176063
ALKBH1	-0.185066	-0.04803	-0.240823	0.517217
ALKBH2	1.55999	1.03222	0.471857	0.0155257
ALKBH3	0.601765	0.993753	-0.490836	0.140443
ALKBH4	0.689544	0.307383	0.317089	0.310905
ALKBH5	-0.993595	-1.03804	-0.0366038	0.92135
ALKBH6	-0.869427	-0.952339	0.909872	0.246967
ALKBH7	2.12869	1.98434	0.0835929	0.845044
ALKBH8	-1.55054	-0.922336	-0.91656	0.00575222
ALLC	-0.0954274	-0.0567852	-0.334319	1
ALMS1	-2.38672	-1.86374	-2.71567	2.88e-16
ALMS1P1	-0.0443569	-0.0303398	-0.14749	1
ALOX12	-0.0589337	-0.898291	1.10107	0.0103364
ALOX12B	0.175694	-0.080562	2.2743	0.227576
ALOX12P1	-0.0155829	-0.0199386	0.0615118	1
ALOX12P2	-0.0807566	-0.0386908	-0.586341	1
ALOX15	-0.0511514	-0.0875062	2.76543	1
ALOX15B	0.161549	0.318315	-2.6815	0.0653308
ALOX15P1	-0.271309	-0.147528	-0.0710481	0.957765
ALOX15P2	-0.0241286	-0.0257826	-0.0481892	1
ALOX5	0.0246275	-0.00660006	3.33083	1
ALOX5AP	0.275141	0.263707	-2.02675	0.555484
ALOXE3	-0.62392	-0.514819	-0.355822	0.75252
ALOXE3P1	-0.0653471	-0.0171905	-1.96359	1
ALPG	-0.153778	-0.158783	2.34228	1
ALPI	-0.0086519	0	-1.03619	1
ALPK1	-0.849604	-0.681018	-0.48034	0.101839
ALPK2	0.0160257	0.00272089	0.12866	0.955334
ALPK3	-0.233792	-0.184388	0.652472	0.791758
ALPL	0.270877	0.0329839	0.220775	0.724981
ALPP	0.0632041	0	2.61947	1
ALS2	-1.10962	-1.0124	-0.150647	0.650111
ALS2CL	-0.588257	-0.775936	-0.58185	0.654715
ALX1	0.67328	0.594123	-0.0164513	0.976714
ALX3	-0.0857018	-0.038982	-1.39251	1
ALX4	-2.39892	-2.05624	-0.66153	0.0686091
ALYREF	-0.199381	0.618767	-0.907351	7.08e-05
AMACR	-0.265471	-0.744643	1.42043	0.0130348
AMBN	-0.0265327	0.223745	-1.2015	0.538859
AMBP	0	-0.0136548	0.887268	1
AMBRA1	-2.62939	-1.75081	-1.53503	1.87e-12
AMD1	-0.0817035	-0.257077	0.0974751	0.831031
AMD1P1	0	0.186086	-1.99433	1
AMD1P3	-0.251145	-0.432078	0.604654	1
AMDHD1	0.180389	-0.226223	1.0955	0.387924
AMDHD2	-0.601816	-0.556923	-0.038117	0.947183
AMELX	-0.0362432	0	-1.03619	1
AMER1	-2.12021	-1.84575	-1.58667	0.00221287
AMER2	-0.0621926	-0.0481565	-0.647675	0.761058
AMER3	-0.0047524	-0.00764502	0.636127	1
AMFR	-1.63497	-1.20053	-0.571375	0.0320803
AMH	-2.45585	-2.84979	-0.415102	0.555484
AMHR2	1.99103	1.32513	0.397007	0.400021
AMIGO1	-1.11124	-1.14877	-0.301921	0.679246
AMIGO2	-0.229983	-0.509436	0.552889	0.571889
AMIGO3	-0.00805815	-0.00908416	-0.0744731	1
AMMECR1	-1.85352	-1.71378	-0.713717	0.037136
AMMECR1L	-2.33649	-1.99235	-0.442851	0.20812
AMMECR1LP1	-0.12242	-0.0863302	-0.861424	1
AMN	-0.269152	-0.148763	-1.17977	0.827415
AMN1	1.12163	0.866385	0.283446	0.498218
AMOT	-5.65931	-3.97159	-2.08078	3.81e-11
AMOTL1	-3.61826	-2.81621	-1.58528	1.85e-14
AMOTL2	-1.66827	-1.66768	-0.188545	0.797739
AMPD1	0.000802784	0.0248229	-0.621209	0.827127
AMPD2	-2.21399	-2.46083	0.077402	0.905917
AMPD3	-0.47384	-0.462626	0.0397207	0.975865
AMPH	-1.21465	-1.04759	-0.535376	0.352653
AMT	-0.106578	-0.160903	-3.27875	0.205114
AMY1C	0	-0.0118483	0.887268	1
AMY2A	0	-0.0301969	0.887268	1
AMY2B	-0.32159	-0.569007	2.57541	0.0440861
AMZ1	-0.0476375	-0.032077	0.0968181	0.963837
AMZ2	1.62004	0.953907	0.598398	0.00154836
AMZ2P1	1.85631	1.17869	0.754748	0.0115162
AMZ2P2	-0.014499	0	-0.758744	1
ANAPC1	-2.46632	-2.01118	-0.61549	0.0291552
ANAPC10	1.07055	0.740899	0.436677	0.326484
ANAPC10P1	-0.10623	0.125958	-4.02239	1
ANAPC11	3.52263	2.87549	0.597163	0.050582
ANAPC13	2.01922	1.69791	0.246254	0.373766
ANAPC15	2.54015	1.51197	0.958975	7.03e-05
ANAPC16	2.30459	1.61216	0.637688	0.000235946
ANAPC1P1	-0.0640395	-0.0192016	-1.86491	1
ANAPC1P3	0.0963906	-0.0769938	1.84903	1
ANAPC1P6	0	-0.11652	2.44373	1
ANAPC2	-2.08402	-2.12336	-0.211962	0.507937
ANAPC4	-1.60324	-1.4622	-0.0704538	0.884653
ANAPC5	-0.0677677	-0.874906	0.781909	1.77e-06
ANAPC7	-1.08741	-0.979259	-0.167174	0.580326
ANG	0.810253	0.946362	-0.0680904	0.94734
ANGEL1	-3.07346	-2.80079	-0.691441	0.00854585
ANGEL2	-1.4455	-1.26998	-0.431687	0.062324
ANGPT1	-0.178698	-0.670978	-0.147866	0.912437
ANGPT2	-0.0377118	-0.0090056	-2.43211	1
ANGPT4	-0.0340263	-0.0103621	-2.54605	1
ANGPTL1	-0.118667	-0.0263575	-2.97133	1
ANGPTL2	-0.00588246	-0.00679079	0.481269	1
ANGPTL3	-0.0354606	-0.0718498	0.773124	1
ANGPTL4	-0.242836	-0.303381	0.483372	0.829775
ANGPTL5	-0.037668	0.0794354	-5.86661	1
ANGPTL6	0.746864	0.33865	1.05611	0.313506
ANGPTL7	-0.166023	-0.0547782	-1.94995	1
ANGPTL8	-0.381706	-0.530275	1.13638	1
ANK1	-1.17788	-1.04331	-0.64497	0.239775
ANK2	-1.0635	-0.925293	-0.87427	0.0194897
ANK3	-1.15893	-0.950754	-0.276954	0.440566
ANKAR	-0.36587	-0.394688	-0.650549	0.413462
ANKDD1A	-0.472444	-0.493812	0.211432	0.796713
ANKDD1B	-0.120066	-0.0504834	-0.411975	0.836856
ANKEF1	-0.237207	-0.359928	0.138603	0.74558
ANKFN1	0.0535333	-0.0125605	4.49768	0.0599676
ANKFY1	-2.97095	-2.58705	-0.614967	0.0167657
ANKH	-0.527615	-0.810801	0.27469	0.21944
ANKHD1	-0.363961	-0.532551	1.19468	0.104737
ANKHD1-EIF4EBP3	-0.363315	-0.281217	-1.63201	0.16316
ANKIB1	-2.14777	-1.58262	-0.794933	0.0110713
ANKK1	0.018991	-0.0814797	1.80707	1
ANKLE1	-0.626203	-0.753463	0.0634495	0.987285
ANKLE2	-1.51193	-1.66531	0.108811	0.694729
ANKMY1	-0.522034	-0.63809	-0.124484	0.848335
ANKMY2	-1.37735	-0.889652	-0.746267	0.0320315
ANKRA2	0.246697	-0.224487	0.46038	0.152305
ANKRD1	0.0670728	0.135968	-0.628297	0.597132
ANKRD10	-0.587136	-1.44699	0.836972	0.00018555
ANKRD11	-2.24143	-2.20957	0.0362968	0.933098
ANKRD11P2	-1.49917	-1.17379	-1.34584	0.293075
ANKRD12	-1.62269	-1.00825	-1.48321	2.34e-06
ANKRD13A	-2.13457	-1.55033	-0.842552	0.00108798
ANKRD13B	-2.20738	-2.15559	-0.315033	0.271511
ANKRD13C	-0.904219	-0.778461	-0.256937	0.294902
ANKRD13D	-0.427719	-0.611355	0.152873	0.721087
ANKRD16	-0.823696	-0.963126	0.0962058	0.854388
ANKRD17	-4.31698	-3.38899	-1.89121	3.77e-09
ANKRD18A	-1.66624	-2.0635	0.348923	0.584573
ANKRD18B	-1.90912	-1.74552	-0.223005	0.816089
ANKRD18CP	-0.670617	-0.84781	-0.224821	0.896171
ANKRD18DP	0.0270344	0	1.83126	1
ANKRD18EP	-2.09878	-1.15135	-2.72575	0.00121652
ANKRD19P	-0.940912	-1.57324	-1.99706	0.100589
ANKRD2	-0.0687201	0.0468351	-1.82364	1
ANKRD20A1	-0.104074	-0.107903	0.636104	0.809408
ANKRD20A11P	-0.218045	-0.165646	1.96471	0.369122
ANKRD20A17P	-0.119383	-0.299173	3.41717	1
ANKRD20A18P	-0.620472	-0.573588	-1.11804	1
ANKRD20A19P	0.021616	0	1.71463	1
ANKRD20A21P	0.0162423	0	1.71463	1
ANKRD20A2P	-0.011787	0	-1.8609	1
ANKRD20A3P	-0.0782175	-0.0225044	-3.52124	1
ANKRD20A4P	-0.271723	-0.470918	2.74176	0.114545
ANKRD20A5P	-0.536077	-0.859114	0.851981	0.483413
ANKRD20A7P	-0.0116205	0	-2.68011	1
ANKRD20A8P	-0.253398	-0.219491	2.56502	0.209087
ANKRD20A9P	-0.0230636	0	-2.29664	1
ANKRD22	-0.00765086	0	-1.03619	1
ANKRD23	-0.170341	-0.209937	0.0558084	0.996302
ANKRD24	-1.1352	-1.01232	0.198238	0.846901
ANKRD26	-2.24197	-1.3512	-1.46614	3.39e-06
ANKRD26P1	-0.0178752	-0.0151421	1.04117	1
ANKRD26P3	0.00686557	0	0.805232	1
ANKRD26P4	-0.0554722	-0.124582	0.874325	1
ANKRD27	-1.87608	-1.9718	-0.0254503	0.949762
ANKRD28	-2.08693	-2.27206	-0.735546	0.115208
ANKRD29	0.932815	0.593586	0.234354	0.724931
ANKRD30A	-0.00893133	0	-1.7205	1
ANKRD30B	0.00489296	0	0.887314	1
ANKRD30BP1	0	-0.011857	0.887268	1
ANKRD31	-0.346585	-0.476891	2.09012	0.05846
ANKRD33B	-1.64678	-1.56869	-0.532162	0.184968
ANKRD34A	-1.23996	-1.09875	-0.69652	0.120089
ANKRD34B	-0.934883	-0.694094	-0.399613	0.519615
ANKRD34C	-0.01252	0	-2.29664	1
ANKRD35	-0.00908415	-0.0146	0.636127	1
ANKRD36	-1.41394	-1.4626	-0.171679	0.804525
ANKRD36B	-1.01653	-0.864256	-0.668593	0.150097
ANKRD36BP2	-0.000133374	-0.0162445	1.34319	1
ANKRD36C	-1.47026	-1.32584	-0.651285	0.220064
ANKRD37	0.562432	-0.244881	1.21685	0.0166643
ANKRD39	2.65437	1.71929	0.7843	0.00550529
ANKRD40	-1.52582	-1.18863	-0.440559	0.025769
ANKRD40CL	0.0248985	-0.0134098	4.00701	1
ANKRD42	-1.20082	-0.841888	-0.499036	0.281644
ANKRD44	-0.751617	-0.673173	-0.392448	0.481786
ANKRD45	0.0154112	-0.00596936	2.40384	1
ANKRD46	-1.79851	-0.817196	-1.44176	0.0012545
ANKRD49	0.202232	0.136524	-0.0090153	0.987285
ANKRD49P1	-0.271548	-0.255461	-0.364146	1
ANKRD49P2	0	-0.0455666	0.887268	1
ANKRD49P3	-0.0937215	0	-2.29664	1
ANKRD50	-2.53484	-2.13701	-0.668146	0.0576701
ANKRD52	-4.22123	-3.45162	-1.35761	0.000507582
ANKRD53	-0.0652657	0.0158472	-0.662615	0.844353
ANKRD54	0.42244	-0.214803	0.612327	0.00566762
ANKRD55	0.0416402	0.032958	0.433819	1
ANKRD6	-0.697468	-0.782912	0.26944	0.616636
ANKRD61	-1.16736	-2.0049	1.35658	0.477824
ANKRD62	-0.0122952	0	-2.04113	1
ANKRD62P1	-0.200064	-0.0595656	-2.03051	1
ANKRD63	-1.24131	-1.25892	1.60685	0.0510974
ANKRD65	0.0484209	0.0842467	1.48863	1
ANKRD7	0.771162	1.13661	-0.318461	0.710728
ANKRD9	0.411896	-0.719397	1.17497	1.04e-06
ANKS1A	-3.12609	-2.74999	-0.670621	0.036849
ANKS1B	-0.183074	-0.205757	1.85889	0.116994
ANKS3	-0.279801	-0.89649	0.845868	0.00494391
ANKS4B	-0.00671109	0	-1.03619	1
ANKS6	-0.181169	-1.36696	1.26244	1.17e-07
ANKUB1	0.000307952	-0.0229743	3.0459	1
ANKZF1	-1.73514	-2.27931	0.421076	0.32379
ANLN	-2.7422	-2.00585	-1.06743	4.28e-05
ANO1	-0.124343	-0.0372047	-0.256344	0.934074
ANO10	-0.977452	-0.357386	-0.932993	1.13e-05
ANO2	-0.0624916	0.0267089	-1.52171	0.278562
ANO3	-0.0150445	-0.00956667	-0.966744	1
ANO4	-0.771248	-0.312348	-0.820961	0.126694
ANO5	-1.46553	-1.26954	-1.49561	5.65e-06
ANO6	-2.60212	-2.01825	-1.32832	5.37e-07
ANO7	-0.274571	-0.579199	0.521441	0.213139
ANO7L1	0.748547	0.372586	0.044888	0.982319
ANO8	-0.318806	-0.939119	0.612398	0.292702
ANO9	-0.0255483	-0.0762223	2.04724	1
ANOS1	-0.390098	-0.00575605	-1.3619	0.413401
ANP32A	-2.10697	-1.99514	-0.204603	0.538231
ANP32AP1	-0.621702	-0.75741	0.652359	0.754821
ANP32B	-0.568883	-0.556836	-0.0960734	0.728461
ANP32BP1	-0.0408389	-0.0264854	-1.07526	1
ANP32C	-0.717286	-0.542036	-0.265716	0.925093
ANP32D	-0.0496297	0	-1.91423	1
ANP32E	-3.7455	-2.72473	-1.31082	0.00121635
ANPEP	0.0186956	0.00271819	-0.0240494	0.995856
ANTKMT	2.48273	1.76424	0.669461	0.0209527
ANTXR1	-1.19973	-1.31693	0.100581	0.766677
ANTXR2	-1.57825	-1.04526	-1.09487	0.00879378
ANTXRL	-0.0191328	0	-2.04113	1
ANXA1	0.759327	0.645617	-0.197632	0.734133
ANXA10	0.0659474	0	2.73842	1
ANXA11	-0.870769	-0.732451	-0.21478	0.417122
ANXA13	0	-0.00647705	0.887268	1
ANXA2	-0.290811	0.065434	-0.483899	0.00114872
ANXA2P1	-0.174161	-0.0517536	-1.92841	1
ANXA2P2	-0.442873	0.274586	-0.934632	0.0136407
ANXA2R	0.907902	0.257541	0.965372	0.282509
ANXA3	-0.074434	0.56021	-1.05784	0.0106059
ANXA4	-0.438026	-0.458619	-0.0883809	0.808077
ANXA5	-1.25014	-0.579161	-0.770484	0.000562345
ANXA6	-2.40039	-1.16174	-1.39717	5.62e-10
ANXA7	-0.832707	-0.638149	-0.281193	0.316412
ANXA8	-0.0540812	-0.0147514	-2.2806	1
ANXA9	-1.30979	-1.91188	1.14905	0.172234
AOAH	0.10375	0.0897485	-0.244727	0.94914
AOC1	-0.0137112	0	-1.8609	1
AOC2	-1.18599	-1.06404	0.47206	0.604276
AOC3	-0.683362	-0.566464	4.40232	0.00371804
AOC4P	-0.101749	-0.047459	-1.40068	1
AOPEP	0.617585	0.321845	0.479028	0.214502
AOX1	0.02891	-0.0211102	3.29987	1
AOX2P	0.00808714	0.0100498	-0.0744264	1
AP000281.1	0.00406093	-0.152135	1.6205	1
AP000295.9	0.00766511	-0.0128015	1.78444	1
AP000343.1	0	-0.180493	2.05732	1
AP000344.4	0.0386001	0	0.887314	1
AP000347.2	-1.03164	-1.05712	-0.634236	0.751098
AP000347.4	-0.921732	-1.36511	0.542113	0.924569
AP000354.2	-0.144362	0.152169	-4.22944	1
AP000357.4	-0.0260689	0	-1.03619	1
AP000436.4	-0.117939	0.025052	-2.99586	1
AP000471.4	-0.260161	-0.12225	-1.02966	1
AP000563.2	-0.183739	-0.0321905	-2.39794	1
AP000580.1	0.0843599	-0.138529	2.6015	1
AP000593.6	-0.0794556	-0.0360983	-1.02966	1
AP000619.5	0.38282	-0.0646693	3.06182	0.298657
AP000647.3	0	-0.263536	4.14594	1
AP000721.4	-0.0904129	0	-1.8609	1
AP000859.4	-0.177997	0	-1.99137	1
AP000860.2	-0.0511049	0	-1.03619	1
AP000867.14	0.420252	0	2.81983	1
AP000889.1	-0.162402	-0.36342	1.0278	1
AP000889.2	0	-0.0521603	0.887268	1
AP000925.2	-0.0620944	-0.0841247	0.168599	1
AP000936.1	1.35239	1.29327	-0.270727	0.92366
AP002381.2	0	-0.0772347	0.887268	1
AP002884.2	0	-0.0239902	0.887268	1
AP004289.1	-0.0275328	0	-2.08959	1
AP006222.1	-0.116575	0.0169158	-1.8431	0.183868
AP006288.1	-0.0718025	0	-1.03619	1
AP1AR	-0.0201082	-0.444226	0.420681	0.0159451
AP1B1	-3.08522	-2.54972	-0.634681	3.06e-05
AP1B1P1	0	0.114196	-2.395	1
AP1G1	-3.43672	-2.46856	-1.50711	6.75e-09
AP1G2	-1.62518	-2.35759	0.879098	0.0137608
AP1M1	-1.49586	-1.20629	-0.368735	0.124195
AP1M2	0.470889	-0.0384967	2.73312	0.146955
AP1M2P1	-0.0313171	-0.0752939	1.02975	1
AP1S1	1.50085	0.75748	0.682447	0.0117317
AP1S2	-0.234024	-0.0909832	-0.239732	0.480923
AP1S3	-1.2878	-0.899121	-0.94198	0.160091
AP2A1	-2.164	-1.30324	-1.1991	4.22e-06
AP2A2	-0.784119	-0.814392	-0.243767	0.751883
AP2B1	-3.44999	-2.35473	-1.27144	2.37e-06
AP2B1P1	-0.0379269	-0.00927847	-1.95244	1
AP2M1	0.393752	0.393732	-0.0823033	0.770748
AP2S1	2.95363	2.16156	0.730015	0.000588075
AP3B1	-2.80757	-2.08684	-1.04872	0.000634495
AP3B2	-0.176342	-0.477759	1.29985	0.0956702
AP3D1	-4.07323	-3.30921	-1.01106	3.51e-07
AP3M1	-2.82108	-2.02629	-1.01429	0.00284791
AP3M2	-1.34724	-1.37231	-0.156011	0.619744
AP3S1	2.03894	1.52934	0.443917	0.0280376
AP3S2	-1.61897	-1.38139	-0.829584	0.101281
AP4B1	-0.866622	-0.944681	-0.0818911	0.896696
AP4E1	-2.18864	-1.54208	-1.4204	0.000273146
AP4M1	0.100484	-0.0366469	0.105741	0.797764
AP4S1	0.102058	0.0710115	-0.0259008	0.967181
AP5B1	-2.49338	-2.28732	-0.450949	0.220116
AP5M1	-1.16744	-0.538208	-0.999186	1.21e-05
AP5S1	-0.404786	-0.168842	-0.37779	0.393851
AP5Z1	-1.20854	-1.64713	0.63962	0.264718
APAF1	-3.2652	-2.63238	-1.63498	1.74e-06
APBA1	-0.169809	-0.130845	1.46874	0.561544
APBA2	-0.330561	-0.566354	0.357775	0.779314
APBA3	-0.602699	-0.523532	-0.179325	0.632928
APBB1	-0.492128	-0.699215	0.163848	0.57155
APBB1IP	0.331337	0.0676937	0.540534	0.848794
APBB2	-1.18327	-0.867056	-0.230995	0.638734
APBB3	-1.51049	-2.38433	0.88079	0.124532
APC	-2.89882	-1.7447	-1.68935	2.07e-05
APC2	-0.955949	-0.629316	-0.638868	0.184473
APCDD1	0.0765195	-0.0963224	0.282024	0.688003
APCDD1L	-0.0266994	-0.0298255	-0.125202	1
APEH	-0.711038	-0.604205	-0.210543	0.560433
APELA	0.112784	0.16666	-0.472655	0.888837
APEX1	-0.806583	-0.415694	-0.48015	0.0450618
APEX2	-0.839764	-0.805434	-0.109552	0.789546
APH1A	0.396748	0.278012	0.0445411	0.868971
APH1B	-0.925843	-0.37042	-0.972553	0.00324508
API5	-2.81611	-2.06188	-0.91964	2.17e-05
API5P1	-0.104741	-0.0340664	-1.78814	1
APIP	1.77118	1.44071	0.250241	0.176266
APLF	-0.116311	-0.154656	0.14516	0.853222
APLN	-0.347025	-1.10591	1.11428	0.242624
APLNR	0.0104926	-0.00709545	1.49063	1
APLP1	-0.90718	-0.372283	-0.631578	0.0153859
APLP2	-3.95568	-2.88719	-1.27586	7.56e-15
APMAP	-0.754917	-0.503718	-0.335725	0.086584
APOA1	1.08313	0.430164	2.22973	0.0582308
APOA2	0.484531	0.408079	1.47908	0.559599
APOA5	-0.0921845	-0.0753419	-0.579022	1
APOBEC2	-0.390328	-0.144832	-1.03819	0.753991
APOBEC3A	-0.38286	0.0116534	-2.96964	0.304623
APOBEC3AP1	0.20192	0	1.81788	1
APOBEC3B	-1.00289	-0.28963	-0.585021	0.168222
APOBEC3C	-2.54136	-1.59093	-1.12335	0.0135389
APOBEC3D	-0.579541	-0.312913	1.83594	0.256111
APOBEC3F	-1.07794	-0.530929	-0.794764	0.0081005
APOBEC3G	0.44806	0.354205	-0.204102	0.718646
APOBEC3H	0.877741	0.770576	0.391125	0.751094
APOBEC4	-0.0109741	0	-1.03619	1
APOBR	-0.0808211	-0.0347539	-2.65087	1
APOC1	3.84324	2.93439	0.863335	0.00162228
APOC1P1	1.58549	0.647435	0.405505	0.798495
APOC2	0	-0.0752684	2.35672	1
APOC3	0.0745377	0	1.81765	1
APOD	0.208479	0.178141	0.111986	0.959262
APOE	0.361807	0.686605	-0.315117	0.403816
APOF	0.245137	0.142484	0.946994	1
APOH	0	0.137661	-2.63566	1
APOL1	0.0107963	0.031496	-1.98255	1
APOL2	-1.4529	-1.4534	-0.114415	0.865535
APOL3	-0.00982232	0	-1.99137	1
APOL4	0.00734539	-0.0165268	2.92421	1
APOL5	0.0214676	0	0.887314	1
APOL6	-0.0121283	0	-3.09805	1
APOLD1	-0.536075	-0.719642	-0.27646	0.639859
APOM	-0.0724731	-0.0389156	-1.7184	1
APOO	1.77821	1.62339	0.07611	0.817335
APOOL	-2.58049	-1.97537	-1.06557	0.00349243
APOOP4	-0.0479053	0	-1.03619	1
APOOP5	-0.0232594	0	-1.03619	1
APP	-4.0751	-2.93188	-1.50705	6.35e-20
APPBP2	-2.13712	-1.71462	-0.861967	0.0021851
APPL1	-2.61986	-2.17205	-1.11483	0.00346203
APPL2	-1.36884	-1.24319	-0.24352	0.453013
APRT	2.9737	1.97423	0.922417	7.53e-06
APTX	0.987427	0.563778	0.415079	0.021325
AQP1	-0.0576375	-0.178438	1.07717	0.646641
AQP10	0.0867556	5.73678e-05	0.632135	0.863473
AQP11	1.12464	0.379572	0.993693	0.0336615
AQP12B	0.00938547	0	0.887314	1
AQP3	-0.445178	-0.356244	-0.0409835	0.973532
AQP4	-0.1535	-0.24689	0.0906177	0.9524
AQP5	-0.0455775	-0.0137486	-1.61658	1
AQP6	-0.250783	-0.319369	2.07375	0.107748
AQP7	-0.0932795	-0.0796238	2.21529	0.351695
AQP7P1	-0.0785597	-0.093413	-0.0457714	1
AQP7P2	0	-0.0466434	1.59787	1
AQP8	0.144078	-0.0390773	2.18707	1
AQP9	0	-0.0076073	0.887268	1
AQR	-2.48846	-1.79422	-1.08822	0.000667017
AR	-2.40179	-1.33707	-1.32545	0.00187562
ARAF	0.826389	0.255789	0.507214	0.000467441
ARAP1	-2.81111	-2.70662	-0.166846	0.612753
ARAP2	-0.903102	-0.689904	-0.784117	0.156628
ARAP3	-1.31641	-0.839598	2.47192	0.00995035
ARC	-0.129287	-0.734683	2.10858	0.0123203
ARCN1	-4.34496	-2.94452	-1.68086	0.0687221
AREG	0.609953	0.439829	1.07396	0.462048
AREL1	-2.34406	-1.57644	-1.06784	2.3e-06
ARF1	-1.17079	-0.76212	-0.491955	0.0330867
ARF1P2	0	-0.0936456	1.63974	1
ARF3	-3.79314	-2.93061	-1.2964	0.00113755
ARF4	-0.844214	-0.0378639	-0.925411	0.00013063
ARF4P1	-0.0555638	0	-1.03619	1
ARF4P2	0.00520654	-1.04754	2.99635	0.269352
ARF5	1.79404	1.57618	0.152765	0.547075
ARF6	-0.975112	-0.827578	-0.240943	0.393652
ARFGAP1	-2.95209	-2.79146	-0.304601	0.326906
ARFGAP2	-1.7872	-1.95392	0.118388	0.748814
ARFGAP3	-1.54241	-1.1936	-0.466041	0.19058
ARFGEF1	-2.61134	-2.03065	-1.28985	3.16e-07
ARFGEF2	-2.79435	-2.0718	-1.37696	0.00085892
ARFGEF3	-2.14234	-2.44057	-1.47707	0.0010987
ARFIP1	-1.76807	-1.33531	-0.583923	0.114814
ARFIP2	0.461695	0.175988	0.219427	0.540353
ARFRP1	-0.352659	-0.550667	0.197013	0.531032
ARG1	-0.290644	-0.242593	0.820317	0.818377
ARG2	-0.571038	-0.242731	-0.408025	0.259667
ARGFXP2	-0.457113	-0.784527	0.654829	0.916741
ARGLU1	-2.59085	-3.08946	-0.160872	0.608051
ARHGAP1	-2.75364	-1.68207	-1.77656	0.000168792
ARHGAP10	-1.15891	-1.01982	-0.20945	0.623758
ARHGAP11A	-0.665695	-0.408959	-1.34047	0.0178274
ARHGAP12	-2.1638	-1.3086	-1.05071	0.000468448
ARHGAP15	-0.0183761	0.0468334	-5.57309	1
ARHGAP17	-2.21441	-1.72097	-0.590631	0.0180603
ARHGAP18	-1.34767	-0.877227	-0.674202	0.232808
ARHGAP19	-2.8735	-2.63479	-1.13106	6.87e-05
ARHGAP19-SLIT1	-0.0186518	0.00574062	-0.443377	0.886884
ARHGAP20	-1.26237	-1.08042	-0.61186	0.331783
ARHGAP21	-3.50784	-2.76869	-1.15295	1.09e-06
ARHGAP22	-0.304927	-0.709657	0.510861	0.235818
ARHGAP23	-0.0448934	-0.0581055	0.96869	1
ARHGAP23P1	0	-0.0124587	0.887268	1
ARHGAP24	-0.159597	-0.132946	0.0213565	0.985979
ARHGAP25	0.100172	0.0614303	-0.375216	0.769222
ARHGAP26	-1.27334	-1.04193	-0.923915	0.0943616
ARHGAP27	-0.0304792	-0.0167512	-1.19919	1
ARHGAP27P2	-0.312938	-0.661604	0.327541	0.865945
ARHGAP28	-1.13523	-0.609056	-1.26811	0.127275
ARHGAP29	-1.5238	-1.30268	-1.44683	8.89e-05
ARHGAP30	-0.650664	-0.398789	-0.255032	0.898895
ARHGAP31	-1.39272	-1.04703	-0.974406	0.0328765
ARHGAP32	-2.22028	-2.1911	-1.04165	0.0162689
ARHGAP33	-1.7839	-1.98863	-0.576001	0.292297
ARHGAP35	-2.90564	-2.99643	-0.897796	0.0173508
ARHGAP36	-0.0453121	-0.101737	2.19586	1
ARHGAP39	-2.65233	-2.53313	-0.531885	0.302425
ARHGAP4	-0.710729	-0.974172	0.261201	0.786752
ARHGAP40	-0.299118	-0.127909	-0.848695	0.692988
ARHGAP42	-1.52416	-0.975408	-0.726315	0.220064
ARHGAP42P2	-0.0142501	0	-1.03619	1
ARHGAP42P4	-0.0311253	0	-2.70692	1
ARHGAP44	-1.56413	-1.43625	-0.38931	0.349554
ARHGAP45	-1.58319	-0.998282	-0.675103	0.0830659
ARHGAP5	-2.57436	-1.8312	-1.64173	0.18069
ARHGAP6	-0.66456	-0.025654	-0.07248	1
ARHGAP8	-1.46105	-1.95532	0.683621	0.289259
ARHGAP9	0.0211046	-0.0383279	1.99491	0.457669
ARHGDIA	-0.72685	-1.17379	0.379278	0.115492
ARHGDIB	0.126796	0.422334	-2.73225	0.144168
ARHGDIG	2.16131	1.44103	0.627826	0.0968729
ARHGEF1	-1.91508	-2.13991	-0.0740548	0.849926
ARHGEF10L	-0.9241	-0.870692	0.234555	0.789998
ARHGEF11	-2.8044	-2.51661	-1.96466	1.15e-12
ARHGEF12	-3.41365	-2.56335	-1.8509	1.8e-07
ARHGEF15	0.0264466	0	0.947921	1
ARHGEF16	-1.16492	-0.966422	-0.503794	0.584054
ARHGEF17	-1.9607	-1.69875	-0.567689	0.149488
ARHGEF18	-2.88477	-2.42869	-0.801809	0.00784512
ARHGEF19	0.273953	-0.0835264	0.603553	0.44807
ARHGEF2	-2.19587	-2.07255	-0.618599	0.00122294
ARHGEF25	0.176526	-0.775008	1.06394	0.00352104
ARHGEF26	-0.0274474	-0.0119489	-1.64032	1
ARHGEF28	-0.773416	-0.520766	-0.170034	0.826543
ARHGEF3	-1.04767	-0.994074	-0.715292	0.109643
ARHGEF33	-0.0864418	-0.146875	1.35368	0.630499
ARHGEF34P	0	-0.0702847	4.1557	1
ARHGEF35	-0.0111031	0	-1.03619	1
ARHGEF37	-0.47609	-1.273	1.29574	0.217767
ARHGEF38	-0.0857737	-0.0163039	-2.22659	0.320513
ARHGEF39	-0.337507	-0.36757	-0.0346122	0.924989
ARHGEF4	-1.55943	-1.49158	-0.511468	0.232772
ARHGEF40	-2.24211	-2.13089	-0.371433	0.44164
ARHGEF5	0.00558378	-0.0867027	4.92391	1
ARHGEF6	-2.04158	-1.69323	-1.20251	0.000180301
ARHGEF7	-1.59192	-1.98266	-0.249008	0.529844
ARHGEF9	-0.787963	-0.94507	0.0762276	0.860976
ARID1A	-3.81389	-2.85404	-1.57044	4.61e-06
ARID1B	-2.03277	-1.75578	-0.845785	0.0151304
ARID2	-2.50555	-1.87856	-1.39989	0.00225327
ARID3A	-2.84173	-2.55989	-0.0852497	0.868835
ARID3B	-2.85846	-2.28047	-0.819943	0.00995888
ARID3BP1	-0.83817	-0.668416	-0.713049	0.896696
ARID3C	0.323622	-0.604581	3.81646	0.00638532
ARID4A	-2.3858	-1.85467	-1.77368	1.82e-06
ARID4B	-2.65797	-2.19754	-1.38289	0.00118794
ARID5A	0.0910228	-0.0748495	0.124338	0.815085
ARID5B	-2.07745	-1.26622	-1.74274	1.71e-05
ARIH1	-2.19491	-1.7767	-0.950929	3.2e-05
ARIH2	-0.267509	-1.0479	0.739045	6.6e-06
ARIH2P1	0	-0.0339249	1.61896	1
ARL1	-0.265731	0.489355	-0.895761	3.19e-07
ARL10	-3.00246	-2.84678	-0.645211	0.0999316
ARL11	0.23728	0.402616	2.15816	0.145395
ARL13A	-0.477286	-0.435615	-0.416343	0.945628
ARL13B	-1.19293	-1.20026	-0.569915	0.0689482
ARL14	0.491927	0.361141	-1.07468	0.762647
ARL14EP	-0.268801	-0.18514	-0.191645	0.574769
ARL14EPL	0	-0.0135341	0.887268	1
ARL15	-1.68641	-1.22037	-0.655877	0.182938
ARL16	2.70264	2.10519	0.51881	0.0736944
ARL17A	0.0941453	0.321673	-0.645266	0.2914
ARL17B	-0.479989	-0.763408	0.421786	0.411894
ARL2	1.96847	1.22787	0.679408	5.55e-05
ARL2-SNX15	-0.0216421	0	-1.8609	1
ARL2BP	0.743688	-0.56602	1.49701	0.00753114
ARL3	1.74622	1.15472	0.533895	0.0331054
ARL4A	0.912862	0.707953	0.202522	0.6351
ARL4AP4	-0.537286	-0.393346	-0.778866	1
ARL4AP5	-0.0845487	-0.30723	1.03678	1
ARL4C	-1.42135	-1.60572	-0.0499642	0.917499
ARL4D	0.59609	0.857475	-0.373941	0.348015
ARL5A	-0.113206	-0.549007	0.439832	0.158864
ARL5AP3	0	-0.290392	2.75862	1
ARL5AP5	0.0696257	0	0.887314	1
ARL5B	-2.95221	-1.79451	-1.5079	0.00012707
ARL5C	0.0157108	-0.0353791	1.84768	1
ARL6	-0.406376	-0.227857	-0.391304	0.373542
ARL6IP1	-1.29719	-0.533091	-0.889273	0.000885086
ARL6IP1P3	-0.118621	0	-2.29664	1
ARL6IP4	-0.184205	-0.573271	3.22122	0.0795727
ARL6IP5	0.683609	1.1321	-0.52472	0.00121368
ARL6IP6	1.2939	1.07813	0.190548	0.530175
ARL8A	-0.0980266	-0.347669	0.186807	0.429958
ARL8B	-1.01472	-0.850455	-0.313256	0.434112
ARL9	0.0110986	-0.0613648	2.45253	1
ARMC1	-0.862131	-0.31169	-0.660146	0.0654533
ARMC10	1.66918	1.05341	0.587324	0.119312
ARMC10P1	0.0695181	0.0854491	-0.199551	1
ARMC12	0.500434	-0.322372	2.68449	0.0299153
ARMC2	0.134762	-0.40957	0.948859	0.0341148
ARMC3	-0.142316	-0.15518	1.57657	0.252675
ARMC5	-1.63839	-1.22783	-0.451157	0.204438
ARMC6	-0.877101	-0.729657	-0.223836	0.385965
ARMC7	-0.136768	0.0458886	-0.283746	0.521662
ARMC8	-0.484638	-0.544259	-0.0958261	0.785848
ARMC9	-0.906582	-0.894901	-0.306436	0.514812
ARMCX1	-0.0537252	-0.112026	0.852769	1
ARMCX2	-0.0342465	-1.21817	-1.61503	0.350346
ARMCX3	-1.6495	-1.66649	-0.431289	0.138748
ARMCX4	-0.385222	-0.588933	0.3177	0.552089
ARMCX5	-0.768319	-0.611953	-0.33808	0.359211
ARMCX6	1.05184	1.25367	-0.191954	0.632361
ARMCX7P	0	0.05848	-1.91351	1
ARMH1	-0.0891807	-0.347292	1.5597	0.311713
ARMH2	-0.127436	0.0390318	-3.88884	1
ARMH3	-1.97762	-1.83845	-0.143405	0.722861
ARMH4	-1.36859	-0.72931	-1.05912	0.00857393
ARMS2	0.202507	-0.238507	4.35645	1
ARMT1	-1.51225	-0.683449	-0.987245	1.12e-05
ARNT	-2.45164	-2.03935	-0.806986	6.07e-06
ARNT2	-1.74718	-1.90486	0.690168	0.0764477
ARNTL	-0.457629	-0.621088	0.398995	0.487603
ARNTL2	-0.727743	-0.800969	-0.039008	0.933836
ARPC1A	1.04979	1.16233	-0.195688	0.620902
ARPC1B	-0.298333	-0.367589	0.268738	0.758031
ARPC2	1.08959	0.753085	0.262617	0.25712
ARPC3	1.5296	1.93488	-0.495538	0.000475781
ARPC3P1	0.391379	0.489639	-0.293229	0.861563
ARPC3P2	0.111086	-0.0285691	1.76793	1
ARPC3P3	1.75222	1.85237	-0.227275	0.673642
ARPC3P4	-0.0536509	-0.267186	2.13827	1
ARPC3P5	0.256178	-0.152005	2.56239	1
ARPC4	0.108445	0.573844	-0.572647	0.117815
ARPC4-TTLL3	-0.087689	-0.113205	0.133797	1
ARPC5	0.828565	0.330716	0.460088	0.0595076
ARPC5L	1.92902	0.932489	0.965173	0.000983987
ARPIN	-1.97804	-2.26527	0.174227	0.692459
ARPIN-AP3S2	-0.0339919	-0.0330271	-0.815789	1
ARPP19	-1.48547	-1.17679	-0.422198	0.0207895
ARR3	-0.720333	-0.848794	-2.29136	0.302809
ARRB1	-0.321907	-0.0900976	-0.361068	0.220715
ARRB2	-0.155331	-0.505808	0.288561	0.208781
ARRDC1	-0.0746524	-0.795031	0.73291	0.0107322
ARRDC2	-0.307366	-0.911186	0.757824	0.0449478
ARRDC3	-1.45921	-1.53509	-0.946225	0.0474989
ARRDC4	-1.62346	-1.82947	-0.034605	0.955381
ARSA	-2.06401	-1.37587	-1.01838	0.000389444
ARSB	-0.992565	-0.85847	-0.192514	0.62797
ARSD	0.00542125	-0.0206852	3.2611	1
ARSG	-0.302244	-0.714771	0.538584	0.25311
ARSH	0.0122151	0	0.887314	1
ARSI	-0.0236607	0.0851851	-2.42679	0.492448
ARSJ	-0.668271	-0.287669	-0.724965	0.357264
ARSK	0.797891	0.0785639	0.750647	0.241332
ARSL	-0.287261	0.277566	-2.30821	9.19e-05
ART1	-0.333979	-0.159241	0.229197	1
ART3	0.0384609	-0.0157878	3.18162	1
ART4	-0.0223025	0.00047779	-2.89518	1
ART5	0.690269	0.634046	-0.0138594	0.988627
ARTN	-0.04028	-0.0609834	-0.272573	0.868729
ARV1	1.43814	1.80723	-0.447123	0.0498599
ARVCF	-2.13371	-2.48622	0.49164	0.142583
ARX	0.0620173	0.0283755	0.242174	0.927288
AS3MT	-0.156592	-0.194127	2.64264	0.28063
ASAH1	0.0492501	0.357897	-0.47734	0.00702533
ASAH2	-0.390275	-0.295696	-0.382703	0.656928
ASAH2B	-0.795459	-0.410718	-0.804815	0.165918
ASAP1	-3.20971	-2.37942	-1.69268	0.000198808
ASAP2	-1.53908	-2.26102	1.49964	0.000141821
ASAP3	-2.26788	-1.50181	-0.754247	0.0725326
ASB1	-0.229213	-1.11254	1.02431	0.00131681
ASB10	0.0470517	-0.0508075	3.1389	1
ASB11	-0.0311325	-0.0386091	-1.17999	1
ASB12	-0.367331	-0.102322	-1.44944	0.376431
ASB13	0.270747	-0.32852	0.554307	0.00837333
ASB14	-0.428367	-0.832701	-0.598688	0.774983
ASB16	-1.13895	-1.09185	-1.83731	0.29092
ASB18	-0.107118	-0.0743497	-0.789165	1
ASB3	-0.905534	-0.604488	-0.499791	0.0547414
ASB5	-0.01478	-0.00615711	0.329173	1
ASB6	-1.18469	-1.26946	-0.0192803	0.96782
ASB7	-1.68595	-1.50939	-0.429642	0.275359
ASB8	-0.821427	-0.174258	-0.853336	0.00296169
ASB9	0.145963	0.20247	0.325322	0.918883
ASB9P1	-0.428427	-0.407933	0.429201	1
ASCC1	-1.28424	-0.674289	-0.814546	0.00183629
ASCC2	-1.65568	-1.44156	-0.286124	0.147182
ASCC3	-2.78056	-1.89984	-1.24243	7.01e-05
ASCL1	0.00320941	0	-0.0744264	1
ASCL2	0.464117	0.203192	1.09863	0.69534
ASCL3	-0.3755	-0.250231	-0.974994	1
ASCL5	-0.179014	-0.142061	0.0880742	0.977959
ASF1A	0.185895	0.696682	-0.644617	0.0581069
ASF1B	-0.42113	-0.368245	-0.133582	0.729119
ASGR1	0.390113	0.231003	0.194422	0.814667
ASGR2	0.0163458	0.00532117	0.315501	1
ASH1L	-2.88103	-2.47403	-2.02499	7.16e-09
ASH2L	-1.60018	-1.36948	-0.329806	0.0884234
ASH2LP3	-0.0549329	0	-2.68011	1
ASIC1	-2.12266	-1.88952	-0.452463	0.122805
ASIC2	0.0209185	0	0.86276	1
ASIC3	-1.68138	-2.47671	1.62023	0.0203378
ASIC4	-0.187348	-0.123127	1.78204	0.427849
ASIP	-0.204997	-0.724455	2.36981	0.197895
ASL	-0.124042	-0.371557	0.255712	0.683592
ASLP1	-2.06829	-2.2927	0.0189476	1
ASMTL	-0.633205	-1.36316	1.59969	0.654961
ASNS	-0.66171	-1.64545	1.28725	0.101987
ASNSD1	0.699078	0.784744	-0.177505	0.591645
ASNSP1	0.833155	2.09213	1.03972	0.624946
ASNSP3	-0.0443466	-0.0393158	0.493039	1
ASNSP6	-0.0188176	0	-1.03619	1
ASPA	-0.0117969	0	-2.29664	1
ASPDH	-0.812975	-1.39344	0.130538	0.962335
ASPG	0.0304253	-0.0598891	5.7211	1
ASPH	-1.25011	-1.37752	0.0508982	0.837605
ASPHD1	1.03982	-0.0736191	1.3668	0.00274526
ASPHD2	-0.568689	-0.196268	-0.547842	0.271426
ASPM	-3.52286	-2.61023	-1.47056	3.76e-09
ASPN	-0.030143	-0.0294418	-0.36629	1
ASPSCR1	-0.00973575	-0.253756	0.257642	0.376727
ASRGL1	0.076865	0.0915499	-0.0976976	0.814865
ASS1	1.49723	1.3424	0.143546	0.798838
ASS1P11	0	0.0589602	-2.00725	1
ASS1P13	0	-0.0196841	0.887268	1
ASS1P14	0.0250061	0	0.887314	1
ASS1P2	-0.423555	-0.344458	-0.582314	1
ASTE1	-0.354143	-0.470741	0.0557577	0.931334
ASTL	-0.0535293	0	-2.00091	1
ASTN1	-0.167492	-0.0193011	-0.0165813	0.999141
ASTN2	0.0923737	0.226286	-0.389245	0.416023
ASXL1	-1.06281	-1.76504	0.798719	0.00803617
ASXL2	-2.66935	-2.03638	-1.33137	1.81e-06
ASXL3	-1.37038	-0.845126	-1.49205	2.14e-06
ATAD1	-1.44483	-0.694425	-0.922185	2.4e-05
ATAD2	-3.2728	-2.67185	-1.03783	1.46e-05
ATAD2B	-1.88935	-1.83265	-0.214525	0.684272
ATAD3A	-2.16529	-1.65277	-0.550702	0.00305224
ATAD3B	-1.49217	-1.50635	0.282724	0.564693
ATAD3C	-0.222198	-0.132573	-0.174641	1
ATAD5	-2.8378	-2.62709	-0.941282	0.00758713
ATCAY	-0.00547219	-0.0273376	1.99769	1
ATE1	-1.51524	-1.53012	0.0615074	0.848116
ATE1-AS1	0.293827	-0.131503	1.47568	0.318162
ATF1	0.276691	0.269681	-0.0789527	0.847976
ATF2	-1.73648	-1.64248	-0.200943	0.623128
ATF3	-0.220179	-0.506626	0.231221	0.50185
ATF4	2.24575	1.44524	0.732636	0.0576731
ATF4P1	0	-0.0228146	0.887268	1
ATF4P3	1.56536	0.542051	2.12595	0.00490463
ATF4P4	0.241189	0.137301	0.972729	0.692988
ATF5	0.11699	0.0679011	-0.0344282	0.963649
ATF6	-1.8867	-1.37477	-1.14589	0.00102699
ATF6B	-0.0387503	-0.0426922	-0.836254	1
ATF7	-0.890335	-1.05691	0.23628	0.394036
ATF7-NPFF	0.0192012	-0.0300112	1.84903	1
ATF7IP	-2.92872	-2.00268	-2.03275	1.04e-06
ATF7IP2	1.65292	0.723644	1.0693	0.00491694
ATG10	0.892	0.357095	0.641838	0.00755541
ATG101	0.412284	0.0116065	0.389639	0.484957
ATG12	0.684547	0.450764	0.184277	0.37404
ATG12P1	1.03818	0.439973	1.21896	0.570959
ATG12P2	0	-0.117002	1.61896	1
ATG13	-1.00356	-0.750164	-0.344004	0.0800149
ATG14	-2.21086	-1.76723	-1.04868	0.0747526
ATG16L1	-1.40561	-1.18238	-0.386462	0.368076
ATG16L2	0.0918426	-1.58715	2.46199	8.03e-16
ATG2A	-2.89943	-2.27878	-0.852872	0.00960247
ATG2B	-2.75721	-2.35404	-1.27268	0.000555887
ATG3	0.170388	0.583074	-0.511489	0.00471149
ATG4A	0.560671	0.665446	-0.212636	0.637991
ATG4B	-0.753624	-1.14306	0.354909	0.127462
ATG4C	0.31106	0.492815	-0.259492	0.137264
ATG4D	1.11832	0.645462	0.408391	0.101695
ATG5	1.18878	0.930071	0.158155	0.593056
ATG7	-0.808299	-0.950338	-0.235022	0.57585
ATG9A	-2.51385	-1.87953	-0.813123	0.121397
ATG9B	-0.240198	-0.175574	-0.251904	0.886884
ATIC	-1.02034	-0.65237	-0.45916	0.119673
ATL1	-0.276807	-0.197677	-0.592095	0.215981
ATL2	-1.75792	-1.51185	-0.37571	0.0498599
ATL3	-1.44905	-1.00338	-0.485023	0.0419051
ATM	-1.99734	-1.91448	-0.199411	0.532706
ATMIN	-0.730085	-0.693582	-0.0589035	0.828846
ATN1	-3.55063	-3.06019	-0.749127	0.0105217
ATOH1	-0.304665	-0.461274	-0.547336	0.6921
ATOH7	1.45229	0.64013	1.35668	0.115808
ATOH8	-0.0486013	-0.00604811	-0.28716	0.790963
ATOX1	3.5763	2.73172	0.811535	0.00463326
ATP10A	0.00157333	0.0035349	-1.04549	1
ATP10D	-1.86035	-0.65545	-1.3838	0.000337207
ATP11A	-1.87335	-2.26262	-0.842685	0.00835336
ATP11B	-2.47918	-1.58656	-1.62975	9.28e-12
ATP11C	-3.31789	-2.65497	-1.76383	2.69e-16
ATP12A	-0.154216	-0.153061	-0.0936138	0.961063
ATP13A1	-2.4881	-1.88787	-0.861797	7.66e-05
ATP13A2	-1.19065	-0.926337	-0.332961	0.26346
ATP13A3	-3.17372	-2.05542	-2.52186	3.66e-23
ATP13A4	-0.016742	-0.0164049	0.955834	1
ATP13A5	-0.00621561	-0.0528852	2.0823	1
ATP1A1	-3.29444	-3.05615	-0.381087	0.242251
ATP1A2	-0.00317559	0	-0.542071	1
ATP1A3	-0.312833	-0.311762	-1.45744	0.0403452
ATP1A4	-0.0036755	0	-1.03619	1
ATP1B1	-2.20332	-1.18504	-1.57557	8.25e-08
ATP1B1P1	-0.311454	-0.0926342	-2.96108	1
ATP1B2	-2.57151	-1.6818	-1.55001	0.000624903
ATP1B3	0.195718	0.556923	-0.442565	0.00170594
ATP1B3P1	0.259697	0.16393	-2.0946	0.511471
ATP1B4	-0.0060797	-0.00544252	-0.0744731	1
ATP23	0.161317	0.431198	0.296536	0.920302
ATP2A1	-0.459657	-0.74007	0.493564	0.314344
ATP2A2	-3.70982	-2.55998	-1.51746	6.43e-14
ATP2A3	-1.89764	-0.881722	-1.50399	0.000701967
ATP2B1	-3.00608	-2.34024	-1.23348	7.63e-09
ATP2B2	0.0248948	-0.00377528	2.42713	1
ATP2B3	-0.129312	-0.213653	-1.20095	0.469923
ATP2B4	-3.31208	-2.7584	-2.64573	3.47e-15
ATP2C1	-1.33134	-0.966591	-0.591119	0.00816315
ATP2C2	-0.187659	-0.154461	2.88437	0.151967
ATP4A	0.119274	-0.0423182	1.19749	0.476184
ATP4B	0.0427592	0.0713852	-0.702852	1
ATP5F1A	-0.470564	-0.165086	-0.397115	0.234395
ATP5F1AP1	0	-0.0195686	0.887268	1
ATP5F1AP2	-0.114324	-0.0814513	-0.798548	1
ATP5F1AP3	-0.0342019	-0.0488131	0.2034	1
ATP5F1B	-0.889975	-0.569236	-0.402108	0.00586914
ATP5F1C	0.861608	1.01217	-0.232704	0.552882
ATP5F1CP1	0.000970145	-0.0179651	0.531074	1
ATP5F1D	2.34054	2.06468	0.204838	0.357652
ATP5F1E	4.12485	3.11246	0.957291	5.34e-06
ATP5F1EP2	0.692976	0.549518	-0.130459	0.965077
ATP5IF1	3.05968	2.14677	0.85727	0.0289563
ATP5MC1	3.03593	2.51441	0.449499	0.171101
ATP5MC1P2	-0.13499	0.271609	-3.9328	1
ATP5MC1P3	-0.0552186	0	-1.03619	1
ATP5MC1P4	-0.632723	-0.0879324	-4.09793	1
ATP5MC1P5	0.412656	0.0540364	1.45968	1
ATP5MC2	2.22324	1.82677	0.322847	0.122389
ATP5MC2P4	1.85896	1.25697	0.675175	0.560884
ATP5MC3	2.27525	1.78759	0.421278	0.0929174
ATP5MDP1	2.06855	1.63914	0.243314	0.938859
ATP5ME	3.95746	2.21603	1.75545	7.62e-07
ATP5MF	3.75515	2.76094	0.93415	0.00655453
ATP5MF-PTCD1	0.144182	-0.0786359	4.18307	0.0802525
ATP5MFP1	-0.723829	-0.101353	-2.98691	1
ATP5MFP2	1.99069	1.10949	1.33423	0.403252
ATP5MFP4	-0.822762	-0.0943246	-3.40909	1
ATP5MG	2.72922	1.94846	0.746265	0.0279172
ATP5MGL	-0.205333	-0.0907284	-1.57957	1
ATP5MGP2	0	-0.0358317	-0.0744731	1
ATP5MGP3	0.0988422	0	0.887314	1
ATP5MGP8	0	-0.0805118	0.887268	1
ATP5MJ	3.33879	2.64157	0.629927	0.0144199
ATP5MK	4.09035	3.39155	0.61805	0.00206044
ATP5PB	0.685151	1.00856	-0.407959	0.186653
ATP5PBP3	0	-0.150342	2.52198	1
ATP5PBP7	0.00444069	-0.0321067	0.887286	1
ATP5PD	1.98624	1.66251	0.263892	0.24215
ATP5PDP4	-0.671856	-0.232007	-3.52285	1
ATP5PF	3.26566	2.67982	0.52414	0.0391889
ATP5PO	2.32443	2.07804	0.197238	0.416121
ATP6AP1	-1.4925	-0.829815	-0.800247	3.22e-05
ATP6AP1L	-0.952452	-1.19967	0.190459	0.802469
ATP6AP2	-1.29867	-0.653213	-0.833519	7.52e-07
ATP6V0A1	-2.92241	-1.94395	-1.50917	5.85e-08
ATP6V0A2	-1.81903	-1.81578	-1.06436	6.23e-06
ATP6V0A4	0.0614558	-0.0184861	4.60433	1
ATP6V0B	2.78703	2.39799	0.306748	0.285659
ATP6V0C	2.09556	1.66412	0.342244	0.475137
ATP6V0CP1	-0.334824	-0.421217	0.134978	1
ATP6V0CP3	0.299609	0	3.14216	1
ATP6V0CP4	-0.0646209	-0.212714	1.48198	1
ATP6V0D1	-1.2407	-0.616237	-0.758362	0.000274868
ATP6V0D2	0.0925469	0.13594	-0.265278	0.91035
ATP6V0E1	3.39684	3.14781	0.145812	0.61965
ATP6V0E1P2	0	-0.0973529	0.887268	1
ATP6V0E1P3	-0.218934	-0.0969702	-1.02966	1
ATP6V0E2	1.16903	0.836152	0.276237	0.144673
ATP6V1A	-3.00592	-2.32215	-1.3735	1.31e-08
ATP6V1B1	-0.299163	-0.306129	-0.225999	0.972135
ATP6V1B2	-1.37127	-1.3805	-0.0419922	0.937593
ATP6V1C1	-1.62295	-1.24311	-0.450424	0.287948
ATP6V1C2	-0.507449	-1.03517	0.699819	0.348837
ATP6V1D	0.172177	0.537107	-0.485265	0.0287365
ATP6V1E1	-0.0953398	0.567463	-0.768033	2.89e-06
ATP6V1E1P1	-0.054136	-0.188868	0.273091	0.934842
ATP6V1E1P3	0.00237441	0.0196904	-0.210846	1
ATP6V1E2	0.192365	-0.0293966	0.227009	0.701607
ATP6V1F	3.06318	2.30607	0.68761	0.0226472
ATP6V1FNB	-0.126175	-0.157244	-0.349707	0.927201
ATP6V1G1	2.74814	2.09846	0.5992	0.000545239
ATP6V1G1P2	0.0259286	0.10766	-1.03617	1
ATP6V1G1P3	-0.175197	0	-1.8609	1
ATP6V1G1P4	-0.394607	-0.207655	-1.39276	1
ATP6V1G1P6	0	0.296084	-2.59495	1
ATP6V1H	-1.54795	-0.712851	-1.08471	0.000222531
ATP7A	-1.89948	-1.06155	-1.77245	1.51e-08
ATP7B	-1.81052	-1.8965	-1.07179	0.000562314
ATP8A1	-2.55143	-2.02179	-1.64897	3.61e-09
ATP8A2	-0.07004	-0.090541	1.70268	0.0622898
ATP8A2P2	0	-0.061611	2.46465	1
ATP8A2P3	0	-0.0637091	2.47918	1
ATP8B1	-0.519889	-0.3326	0.231299	0.877103
ATP8B2	-1.83563	-1.66644	-0.286671	0.298723
ATP8B3	-0.614859	-0.523072	0.00739742	0.998943
ATP8B4	0.0105872	-0.0259254	1.85436	0.60758
ATP8B5P	-0.0224802	-0.0355413	0.384903	1
ATP9A	-3.49024	-2.74436	-1.99287	4.13e-10
ATP9B	-0.814767	-0.656516	-0.665575	0.112018
ATPAF1	0.0933523	-0.224922	0.255106	0.314822
ATPAF2	0.482625	0.550807	-0.160905	0.665062
ATPSCKMT	0.493935	1.13079	-0.828075	0.00435695
ATR	-1.46122	-1.35262	-1.16787	1.25e-06
ATRAID	2.32926	1.92984	0.330608	0.255479
ATRIP	-1.37371	-0.977626	-0.798399	0.0294111
ATRN	-3.05707	-2.41793	-1.28656	9.14e-08
ATRNL1	0.320984	-0.257104	1.03836	0.00278641
ATRX	-2.50743	-2.41204	-1.13641	0.00197653
ATXN1	-1.22576	-1.39452	-0.078857	0.856797
ATXN10	-1.18563	-0.570911	-0.755385	0.00786343
ATXN1L	-2.63164	-2.42682	-0.957959	0.0039965
ATXN2	-2.2485	-1.81271	-1.37228	1.27e-07
ATXN2L	-3.39296	-2.79605	-0.906985	0.0223891
ATXN3	-0.760729	-0.74714	-0.139167	0.659991
ATXN7	-1.3006	-1.56889	-1.36117	7.16e-06
ATXN7L1	-0.745038	-0.728947	0.206631	0.771228
ATXN7L2	-0.486525	-1.54911	1.53207	0.00689132
ATXN7L3	-2.05096	-1.90527	-0.240334	0.506738
ATXN7L3B	-2.21841	-1.57576	-0.96929	0.0413402
AUH	0.380304	0.078145	0.260429	0.37182
AUNIP	-0.0600086	-0.0224445	-0.116783	0.766927
AUP1	2.20797	1.84084	0.290541	0.219269
AURKA	-0.982523	-0.805574	-0.268962	0.263233
AURKAIP1	2.06316	1.52995	0.448787	0.16047
AURKAP1	-0.0818573	-0.22928	1.79741	1
AURKAP2	-0.132349	0	-1.7205	1
AURKB	-0.0733979	0.0100562	-0.163083	0.515944
AURKBP1	0.00611292	0	-0.210893	1
AURKC	0.0348887	-0.34174	1.15977	0.459383
AUTS2	-1.69054	-2.08295	-0.887396	0.00204202
AVEN	0.134271	-0.32348	0.489431	0.135685
AVIL	-0.478728	-0.235744	-1.82881	0.0631569
AVL9	-1.79	-1.82903	-0.734037	0.00914639
AVP	0.141451	-0.0393213	3.29513	1
AVPI1	1.16989	0.695055	0.397046	0.191166
AVPR1A	-0.312	-0.0835712	-2.16503	0.148998
AVPR1B	-0.0208756	-0.0474763	2.10958	1
AVPR2	-0.100037	-0.0851952	-0.547287	1
AWAT1	0.0826742	-0.0977631	3.84298	1
AXDND1	0.233892	0.0622482	1.15942	0.439594
AXIN1	-1.02034	-0.874579	-0.243065	0.302439
AXIN2	-1.27368	-1.36822	0.160211	0.832682
AXL	-0.1221	-0.114012	-0.694203	0.772209
AZGP1	-0.0410046	0	-2.32254	1
AZGP1P2	0.384995	-0.26751	5.61183	1
AZI2	0.834961	0.632318	0.191891	0.541995
AZIN1	-1.44414	-0.778616	-0.791945	0.00516729
AZIN2	0.521061	-0.0690946	1.05079	0.0120152
B2M	2.87931	2.61418	0.273288	0.525879
B3GALNT1	-0.0505476	0	-0.58548	0.906379
B3GALNT1P1	-0.146622	-0.0510856	-1.69464	1
B3GALNT2	-1.10425	-1.10109	-0.104274	0.795092
B3GALT1	-0.102973	-0.141024	0.958885	0.703677
B3GALT2	-0.00817287	-0.0610358	2.60782	1
B3GALT5	-0.0549264	-0.00333772	-3.15566	1
B3GALT6	1.12226	0.693895	0.344193	0.315227
B3GALT9	-1.02627	-0.971617	-0.330203	0.674169
B3GAT1	-0.131499	-0.0604115	1.21282	0.347629
B3GAT2	-0.447126	-0.423836	-0.0523401	0.957333
B3GAT3	1.91061	1.03683	0.809129	2.01e-07
B3GAT3P1	-0.160062	-0.494508	1.08627	1
B3GLCT	-1.44613	-1.124	-0.795978	0.00514387
B3GNT2	-0.616615	-0.107773	-0.688823	0.180514
B3GNT3	-0.137705	-0.274479	0.89204	0.474889
B3GNT4	0.641438	0.160754	0.732229	0.0595271
B3GNT5	-0.842155	-0.586264	-0.661245	0.0252696
B3GNT6	-0.0110314	-0.00936581	-0.0744731	1
B3GNT7	-0.301708	-0.419911	-0.745566	0.65976
B3GNT8	0.232302	-0.0939466	0.845068	0.579271
B3GNT9	-0.508171	-0.515513	0.472398	0.804893
B3GNTL1	0.110158	-0.17711	0.701348	0.264216
B4GALNT1	-0.195464	-0.248102	0.0188837	0.973532
B4GALNT2	-0.0161351	0	-3.31688	1
B4GALNT2P1	-0.0732811	0	-1.03619	1
B4GALNT3	-2.46378	-2.45011	-0.192562	0.733
B4GALNT4	-1.39183	-1.68086	0.177931	0.734133
B4GALT1	-2.96308	-1.81611	-1.87939	8.23e-08
B4GALT2	0.984385	0.441293	0.471551	0.164925
B4GALT3	1.69284	1.30146	0.326128	0.0452761
B4GALT4	-0.23685	-0.299663	-0.0346343	0.941128
B4GALT5	-3.00071	-1.743	-1.67952	8.87e-07
B4GALT6	-2.3201	-1.41986	-1.48628	1.31e-06
B4GALT7	1.7158	1.41592	0.190006	0.570959
B4GAT1	-1.16265	-1.21216	-0.0268758	0.93706
B9D1	0.984606	0.553674	0.414993	0.129045
B9D2	1.67503	1.3235	0.303557	0.575141
BAALC	0.600687	0.213386	0.422497	0.648701
BAAT	-0.0186382	-0.0812811	1.91198	1
BABAM1	2.02938	1.0812	0.911502	3.35e-05
BABAM2	-0.572065	-0.343938	-0.339164	0.247544
BACE1	-0.68272	-0.78205	0.131352	0.802635
BACE2	0.0389846	0.095176	-0.157669	0.687616
BACH1	-2.32017	-1.79901	-1.19819	1.95e-06
BACH2	-1.61202	-1.26155	-1.72575	0.0192863
BAD	2.37116	1.65028	0.674067	0.0488235
BAG1	1.49878	0.926478	0.52566	0.0604853
BAG2	-0.0583527	-0.189478	0.100005	0.847238
BAG3	-2.16233	-1.98836	-0.140213	0.667163
BAG4	-2.02988	-1.00544	-1.28806	2.57e-07
BAG5	-2.34185	-1.52036	-1.23685	1.23e-06
BAG6	-0.272971	-0.264719	0.0301202	0.992271
BAGE2	-0.0149451	0	-2.08959	1
BAHCC1	-2.68718	-2.66378	0.324164	0.156628
BAHD1	-2.58003	-2.58619	-0.0370591	0.936561
BAIAP2	-1.00795	-0.803597	-0.357379	0.494688
BAIAP2L1	-0.666557	-0.694982	-0.0696178	0.853222
BAIAP2L2	-1.01081	-1.38592	0.628176	0.512084
BAIAP3	-1.14871	-0.71298	-0.553363	0.422177
BAK1	0.512786	0.245337	0.19124	0.488251
BAK1P1	0.18696	-0.380918	1.53054	0.317682
BAK1P2	0	-0.0406674	0.887268	1
BAMBI	1.79029	1.25944	0.362345	0.505164
BANF1	1.81452	1.66854	0.0697769	0.901682
BANF1P1	0	-0.257123	2.05732	1
BANF1P2	-0.134353	-1.24938	4.40765	0.062555
BANF1P3	0.237224	0.491673	-0.879913	0.737658
BANF1P4	-0.200764	-0.253479	0.0745669	1
BANF2	0.0657398	0	2.29686	1
BANK1	-0.00117085	0	-0.275572	1
BANP	-0.26818	-0.513059	0.32657	0.436308
BAP1	-1.12211	-1.40595	0.194547	0.400492
BARD1	-1.88776	-1.74844	-0.993983	0.00226659
BARHL1	-0.0746552	-0.114013	0.359397	1
BARHL2	-1.41915	-1.50286	-0.723044	0.426627
BARX1	1.66587	0.760598	0.661365	0.180419
BARX2	0.131203	-0.229016	0.407772	0.333357
BASP1	-0.578288	-0.31441	-0.344704	0.448344
BASP1P1	-0.132025	-0.0715692	-1.7184	1
BATF2	-0.182873	0.0943459	-0.927533	0.383066
BATF3	2.23959	1.51683	0.799808	0.135712
BAX	1.98249	1.57533	0.331639	0.48966
BAZ1A	-3.53556	-2.28317	-1.88956	3.86e-05
BAZ1B	-4.734	-3.78649	-1.44218	2.2e-05
BAZ2A	-4.37631	-3.70148	-1.60761	9.08e-11
BAZ2B	-1.47656	-0.952906	-2.11342	3.86e-08
BBC3	0.578074	-0.100919	0.723461	0.0262697
BBIP1	1.69702	1.03152	0.643095	0.0049739
BBIP1P1	-0.185702	0	-1.74516	1
BBOF1	-0.391528	-0.0819548	-1.00818	0.117174
BBOX1	0.0417032	0.0660329	-1.34985	0.735263
BBS1	-0.434321	-0.380886	-1.12885	0.488629
BBS10	-1.42209	-1.19141	-0.51809	0.105073
BBS12	-0.435791	-0.294644	-0.342679	0.427484
BBS2	-1.0078	-1.43828	0.55965	0.129045
BBS4	-0.661797	-0.690268	-0.0523786	0.860356
BBS5	-1.20611	-1.51673	0.118969	0.841103
BBS7	-0.0873163	-0.207663	0.0459528	0.87623
BBS9	-0.390722	-0.341995	-0.0347145	0.94024
BBX	-3.162	-3.04787	-1.62785	5.73e-05
BCAM	-1.21595	-0.881283	-0.711545	0.0768964
BCAN	-0.00036608	0.117728	-2.11719	0.229908
BCAP29	0.0624115	-0.0421946	0.529099	0.691166
BCAP31	0.43765	0.330021	0.0316582	0.893495
BCAR1	-1.74489	-1.45765	-0.112767	0.747519
BCAR3	-0.730689	-0.856888	0.155418	0.774863
BCAS1	-0.0571855	-0.0637474	2.67335	0.262031
BCAS2	1.05859	1.36965	-0.403156	0.232643
BCAS2P1	-0.047694	0	-1.03619	1
BCAS2P2	0.203696	0.209256	-0.434213	0.9109
BCAS3	-1.55825	-1.20434	-0.535848	0.0384148
BCAS4	2.01583	1.49822	0.48289	0.161355
BCAT1	-2.39805	-1.79784	-0.970381	0.0182286
BCAT2	0.359599	0.325634	-0.0322859	0.942429
BCCIP	0.511038	0.710417	-0.294979	0.142256
BCDIN3D	0.576093	0.16962	0.662882	0.0576249
BCHE	-0.112148	0.149644	-0.488838	0.323517
BCKDHA	-0.0302714	0.0817975	-1.64841	0.567126
BCKDHB	-1.687	-1.37946	-0.477678	0.245045
BCKDK	0.77451	0.582458	0.112385	0.534345
BCL10	-0.716551	-0.210874	-0.777381	0.0165174
BCL11A	-0.398583	-0.48211	-0.198	0.532522
BCL11B	-0.557881	-1.05563	-4.48081	0.000101378
BCL2	-0.861785	-0.870495	-0.261053	0.639061
BCL2A1	0	0.0643897	-1.81478	1
BCL2L1	-0.483161	-0.456605	-0.113533	0.825201
BCL2L10	0.0464045	0	1.81788	1
BCL2L11	-0.625329	-1.02746	0.487707	0.194384
BCL2L12	2.00793	1.41256	0.535977	0.154074
BCL2L12P1	0.576041	-0.067562	3.59909	0.19843
BCL2L13	-0.411999	-0.713789	0.264605	0.172933
BCL2L14	-0.0352671	-0.0326219	-1.06373	1
BCL2L15	-0.0978223	-0.0302586	-1.66437	0.563222
BCL2L2	-0.975477	-1.66604	0.634351	0.0294308
BCL2L2-PABPN1	-0.176056	-0.28102	0.275083	0.855378
BCL3	-0.384616	-0.6551	0.164382	0.829975
BCL6	-1.06005	-1.27601	0.0935787	0.917536
BCL6-AS1	-0.0605884	-0.621937	5.11693	0.00784512
BCL6B	-0.88083	-1.14781	0.712063	0.0546276
BCL7A	-2.14511	-1.94922	-0.447647	0.0840456
BCL7B	1.48568	0.987712	0.447859	0.0221839
BCL7C	2.44636	1.39373	1.01414	0.00223645
BCL9	-3.31577	-2.50306	-2.44047	1.04e-20
BCL9L	-1.89621	-1.9078	-0.112556	0.899113
BCL9P1	-0.0877529	-0.0189279	-3.04675	1
BCLAF1	-3.60125	-2.12545	-1.84453	3.74e-08
BCLAF1P1	-0.00836179	0	-1.03619	1
BCLAF1P2	-0.698841	-0.368503	-1.22012	0.481241
BCLAF3	-1.06812	-0.960766	-1.07122	0.0142683
BCO1	-0.0646574	-0.0361661	0.192991	1
BCO2	-0.178965	-0.225555	0.707465	0.61965
BCOR	-3.80788	-3.45675	-0.547772	0.0136684
BCORL1	-3.52515	-2.99541	-2.05908	3.16e-07
BCR	-2.52617	-2.15527	-0.418521	0.0358649
BCRP1	1.14304	0.566937	-1.17651	0.674791
BCRP2	1.35501	1.10647	0.500977	0.321521
BCRP4	0.184677	-0.130135	4.36776	1
BCRP5	-0.417757	-0.422435	-0.261918	1
BCRP6	0.0282447	-0.248056	3.25715	1
BCRP7	0.211456	0.0572787	2.52598	1
BCRP8	-0.17077	0.168081	-2.49024	1
BCS1L	0.469343	-0.134852	0.554882	0.00392372
BCYRN1	-2.91421	-0.508302	-2.98306	1
BDH1	0	0.00139058	-0.0658171	1
BDH2	-0.0492418	-0.212278	0.139627	0.731705
BDH2P1	0.120106	-0.0648177	2.12452	1
BDKRB1	0.162522	0.0942302	0.684931	0.892775
BDKRB2	-0.0983399	-0.0796893	0.127046	0.950709
BDNF	0.00440801	0.0211335	-0.552488	0.882662
BDP1	0	-0.00198852	0.887268	1
BDP1P	-0.0304762	0	-2.08959	1
BEAN1	-0.0647909	-0.109848	0.429019	0.677785
BECN1	0.859603	0.070436	0.795061	2.29e-05
BECN2	-0.0792729	-0.0189145	-1.36361	1
BEGAIN	-0.152297	-0.311636	0.359634	0.645735
BEND2	-0.068005	0	-4.50315	1
[truncated: 23,539 more rows]

## Sheet: Supplemental Table 4
Supplemental Table 4. GO biological processes of all TE-changed genes
TE-up
	ID	Description	pvalue	p.adjust	qvalue	geneID	Count
GO:0033108	GO:0033108	mitochondrial respiratory chain complex assembly	6.6936e-13	3.23702e-09	3.2242e-09	NDUFB8/NDUFA11/SMIM20/SLC25A33/SDHAF3/UQCC2/C12orf73/NDUFB2/NDUFC1/COA8/COX19/COX14/NDUFA8/SDHAF4/BCS1L/COX17/SURF1/NDUFB7/NDUFA2/NDUFB10/COA5/NDUFA13/NDUFA1/FASTKD3/DMAC1/PET100/COA4/PET117	28
GO:0002181	GO:0002181	cytoplasmic translation	5.57971e-11	1.19132e-07	1.1866e-07	RPL41/DPH7/UNK/RPL39/RPS27/RPL35A/RPS29/RPL36/RPLP2/RPL26/RPL37A/RPL31/RPL17/RPS21/RPL30/EIF2D/DPH3/RPS25/RPL37/RPL22/RPS14/TMA7/RPLP1/RPS12/RPS19/RPLP0P6/RPL35/RPS28/RPS11/RPL38/RPL23A/RPL36A/RPS15A	33
GO:0006119	GO:0006119	oxidative phosphorylation	3.09221e-10	3.73848e-07	3.72367e-07	ISCU/NDUFB8/ATP5ME/SLC25A33/ATP5F1E/UQCC2/COQ9/UQCR10/UQCRQ/COX6A1/NDUFB2/NDUFC1/COX8A/NDUFA8/UQCRH/UQCR11/ATP5MF/DGUOK/COA6/NDUFB7/COX7C/NDUFA2/UQCRHL/NDUFB10/UQCRB/ANTKMT/NDUFA1/ATP5MG/COX6B1/ATP5PF/COX5B	31
GO:0006839	GO:0006839	mitochondrial transport	1.93678e-06	0.000550957	0.000548774	BNIP3/DYNLT1/ATP5ME/SLC25A33/ATP5F1E/ARIH2/TOMM7/SLC25A28/PDCD5/NOL3/BLOC1S2/FIS1/ROMO1/TSPO/MTERF4/BCS1L/MTX2/CPT1B/MICALL2/UBL5/ATP5MF/THEM4/SLC25A1/UCP3/SLC25A29/NDUFA13/ANTKMT/BBC3/ATP5MG/ATP5IF1/BCL2L2/TIMM8A/RHOT2/TIMM13/ATP5PF/BAD	36
GO:0007389	GO:0007389	pattern specification process	5.17928e-05	0.00894536	0.00890992	FOXD1/HES6/HES4/HOXB4/ANKS6/UNCX/SMARCD3/HOXB2/MESP1/EMX1/NOG/HOXA9/NKX2-2/DPCD/HOXD11/HOXA4/NBL1/HOXB6/SIM2/HES7/SPRY1/RFNG/STC1/MEIS3/TBX1/CTNNBIP1/C9orf116/FBXL15/DLX1/ARC/ACD/CITED1/GALNT11/HOXA7/HEY2/FUZ/TMEM107/DZIP1L/ZIC3/DNAAF2/HOXD8/SRF/HOXC5/FOXG1/MID1/SIX2/CFAP52/ODAD3	48
TE-down
	ID	Description	pvalue	p.adjust	qvalue	geneID	Count
GO:0050684	GO:0050684	regulation of mRNA processing	1.29201e-13	7.1926e-10	5.65627e-10	VIRMA/CELF1/KHDRBS1/CCNT1/REST/THRAP3/DHX9/SUPT6H/NCL/SRSF3/DYRK1A/SRPK2/NCBP1/MBNL1/CDK11B/DDX17/PAPOLA/SMU1/NUP98/NPM1/QKI/SRSF6/RNF20/HNRNPU/SF3B4/MBNL3/AHCYL1/SON/RBM3/HNRNPK/RBM25/SF1/ZFP36L1/CTR9/RBMX/SRSF7/CDC73/FXR1/RBM10/PRDX6/BARD1/MBNL2/ZC3H14/CPEB3/PTCD2/PTBP1/SRSF10/SUPT5H/SLTM/PRPF19/SAFB2/RBMXL1/CWC22/TRA2A/CELF2/NUDT21/SAFB/IWS1	58
GO:0016482	GO:0016482	cytosolic transport	6.90078e-13	1.92083e-09	1.51054e-09	VPS13A/DNAJC13/USP7/CLTC/EVI5/KIF1A/HOOK1/VPS13C/ATP9A/RDX/MYO1D/PIKFYVE/SORT1/AP1G1/KIF5B/LMTK2/PTPN23/ARL1/DOP1B/ERC1/HEATR5B/AP2A1/EZR/MSN/LAMP1/HOOK3/RGP1/TANC2/GBF1/RHOBTB3/SPAG9/TMEM87B/STX16/EEA1/ACTR2/MAPK1/SORL1/VPS35/PIP4K2A/FLNA/VPS26A/HEATR5A/PREPL/SNX6/KIF5A/CLN5/SNX12/MON2/STX5/SRSF10/DAB2/VPS54/RAB21/GCC2/DCTN1/RAB6A/WASHC2A/ANKFY1/WASHC2C/CHMP3/RAB7A/RAB14/STX6/EPS15/GAK	65
GO:0098727	GO:0098727	maintenance of cell number	1.14234e-07	1.19989e-05	9.43591e-06	BCL9/CTNNB1/ZC3H13/SMC1A/NIPBL/NOTCH2/REST/SMC3/ASPM/MED14/MED12/NCOA3/CDH2/IGF2BP1/RIF1/TET1/SKI/PCM1/BMPR1A/CNOT1/SOX4/KIT/DDX6/HOOK3/SELENON/RTF1/STAT3/HMGA2/SFRP1/WDR43/CTR9/SMC5/CDC73/LDB1/RBPJ/TBX3/SMO/YAP1/SS18/SRRT/DIS3L2/SOX9/FOXO3/PROX1/METTL14/EIF4ENIF1	46
GO:0019080	GO:0019080	viral gene expression	1.12749e-05	0.000429915	0.000338086	CANX/EP300/MGAT5/SMARCA4/EIF3A/CHD1/CCNT1/PCBP2/REST/NUCKS1/DHX9/RRP1B/EIF3B/SP1/FUT8/MAN2A1/HDAC1/PARP9/CSDE1/PSMC3/MID2/GALNT1/HMGA2/SPCS3/TFAP4/SSB/TARDBP/CCNT2/PTBP1/LEF1/RSF1/TRIM14	32
GO:0032469	GO:0032469	endoplasmic reticulum calcium ion homeostasis	0.000171374	0.00325156	0.00255703	CCDC47/APP/ATP2A2/TMCO1/CAMK2D/PML/PSEN1/TMBIM6/THADA/ITPR1/WFS1/TGM2	12
GO:0043393	GO:0043393	regulation of protein binding	0.000336247	0.00528247	0.00415414	APP/GNL3L/HIPK2/EPB41/EP300/ATP2A2/WNT5A/ROCK1/LRP1/DERL1/PTPRF/LRPAP1/TGFBR1/NMD3/GTF2F1/ADNP/ABL1/IDE/NRP1/CDC42/USP33/PSEN1/KDM1A/TMBIM6/TGFBR3/EPB41L5/SORL1/PLK1/TCF7L2/ATP2A3/STK4/HSP90AB1/PKD1/MAPRE1/TAF1/RAPGEF2/TIAM1/DAB2/BMP2/MARK2/PRKACA/ID1/PPP2CA/DISC1/NES/GOLGA2/SPON1/AMFR/TFIP11	50

## Sheet: Supplemental Table 5
Supplemental Table 5. Translation efficiency (TE) changes of all PRRC2B-bound RNAs upon PRRC2B Knockdown (KD)
	TE_KD	TE_ctrl	log2FoldChange	padj
FBXL19	-3.10533	-2.84616	-0.326916	0.183535
PRRC2C	-4.62604	-3.38857	-2.91572	1.53e-24
PHKB	-1.20333	-0.782297	-0.549783	0.00159774
NUTF2	1.96829	1.9834	-0.0980572	0.707394
SUCO	-2.20561	-1.35985	-1.47967	1.92e-16
IST1	-1.4009	-1.43347	-0.0459135	0.871394
PLCG2	-1.77104	-1.25638	-0.911717	0.0162127
RPS2	1.91657	1.62134	0.212263	0.521134
COTL1	0.495877	0.237279	0.18705	0.326608
ANKRD11	-2.24143	-2.20957	0.0362968	0.933098
RPL23A	2.5373	1.92127	0.53757	0.0258306
NSRP1	-1.1495	-0.961093	-0.298749	0.603547
ATAD5	-2.8378	-2.62709	-0.941282	0.00758713
RPL19	1.93117	1.93321	-0.0797448	0.820186
WIPF2	-2.83874	-2.23933	-1.49506	5.77e-06
IGF2BP1	-4.28296	-3.11481	-1.6143	3.29e-08
BPTF	-3.67783	-2.85778	-1.85436	1.12e-14
RPL38	3.20453	2.46446	0.668734	0.0146887
ATF3	-0.220179	-0.506626	0.231221	0.50185
C17orf99	0.0435846	0	2.06973	1
C1QBP	0.467718	0.591374	-0.202925	0.590197
KCNAB3	-0.644945	-0.670869	-1.79997	0.224745
TMEM107	1.62205	1.07898	0.587545	0.0199278
CTC1	-1.85023	-1.82809	-0.357594	0.643493
PIK3R6	-0.0234951	-0.0482365	1.25396	1
USP22	-4.50174	-3.2472	-1.65418	1.42e-06
SMARCE1	-0.5089	-0.576608	0.359177	0.645462
KRT222	0.387399	0.395099	-0.322399	0.75893
HOXB3	-1.84292	-2.20685	0.168078	0.608001
HOXB6	0.451889	-0.367137	0.78092	0.000712837
HOXB4	-0.559948	-2.0114	1.84404	1.73e-08
ACTG1	-0.664445	0.423144	-1.17244	0.00533584
ARF1	-1.17079	-0.76212	-0.491955	0.0330867
WDR45B	0.415121	-0.375009	0.737035	0.000187527
DTNA	-1.27782	-1.56704	0.41716	0.180841
GALNT1	-1.27249	-0.581004	-0.808143	0.000141517
RPL17-C18orf32	-0.0328389	0.16731	-2.7622	1
RHOU	-0.811088	-0.934929	0.0536463	0.917991
RPL17	2.73244	1.58853	1.09731	2.49e-06
RPS15	2.85993	2.50442	0.27561	0.274845
OAZ1	3.01483	2.03173	0.90745	2.54e-06
SPPL2B	-2.1279	-2.18804	-0.422983	0.416244
ILF3	-3.9631	-3.26549	-0.912258	4.12e-05
URI1	0.305443	-0.0679283	0.314224	0.189443
PDCD2L	1.40888	1.56701	-0.282816	0.240569
RYR2	-0.443826	-0.482049	0.149684	0.790307
HNRNPUL1	-2.83028	-2.2617	-0.74215	0.014427
SNRNP70	-2.75685	-2.58384	-0.298449	0.503961
RPL13A	1.86753	1.98627	-0.199098	0.659982
PPP2R1A	-1.51989	-0.772025	-0.880272	0.00360181
MBD3	-1.34377	-1.33383	-0.0881597	0.758893
LMNB2	-3.14815	-3.09661	-0.125128	0.561475
EEF2	-0.765012	-0.227695	-0.619737	0.228857
RPL18	2.27352	2.15963	0.0381723	0.917499
AGBL5	0.947224	0.472788	0.401017	0.0449849
CFAP221	-0.0225223	0.0752825	-0.490794	0.539913
ITGAV	-3.17844	-2.31742	-1.93682	1.62e-07
STMN1	0.893285	1.18593	-0.379854	0.169778
WASF2	-3.84533	-2.91179	-1.29518	0.000607002
IWS1	-2.28341	-1.50478	-0.92527	0.0451022
FTCDNL1	0.527486	0.163169	0.847655	0.191629
PID1	-0.00861091	0	-1.03619	1
NCL	-4.68823	-3.33917	-1.57029	2.67e-09
GINS1	-2.67623	-2.04477	-0.812656	0.0391885
MYH7B	-0.249624	-0.351683	1.70065	0.490849
RPN2	-1.92439	-0.766607	-1.2589	1.71e-10
UBE2C	1.62879	1.29535	0.260263	0.277504
VAPB	-1.14656	-1.13937	-0.102455	0.751094
PCNA	-0.430984	-0.294957	-0.214658	0.387819
TMX4	-1.14898	-1.02689	-0.17359	0.574769
EIF2S2	0.324939	0.898306	-0.655576	0.00210751
SFPQ	-3.33726	-2.50991	-0.953318	0.00319779
CRYAA	-0.0332722	-0.0142219	-1.12788	1
SERBP1	-2.33058	-1.5041	-0.942133	4.42e-05
HFM1	-0.027341	-0.552922	1.1338	0.0790378
TMED5	-1.3776	-0.770768	-0.8447	0.000232619
H2BC18	2.37092	4.70264	-2.34577	0.204987
SV2A	-3.06276	-2.13549	-1.57512	9.03e-10
CCT3	-0.858252	-0.118472	-0.824699	0.00779677
PPP1R15B	-2.72851	-1.57551	-1.52162	3.51e-13
WDR26	-2.71007	-2.10426	-0.872977	0.000180729
CBS	-1.68254	-1.92851	-0.158373	0.803129
LBR	-3.22215	-1.8252	-1.65862	9.28e-16
KHDRBS1	-2.77934	-1.70471	-1.21601	3.31e-16
ENAH	-3.63071	-2.8859	-1.33585	1.25e-06
U2AF1	-0.397993	-0.297787	-0.402907	0.886169
NRIP1	-1.95443	-1.70244	-1.5035	0.000123025
MED15	-2.35524	-1.89168	-0.821152	0.000317915
CRKL	-4.1514	-2.99759	-1.67808	3.21e-16
XRCC6	-1.77041	-1.34024	-0.516075	0.0276567
SYN3	-0.697918	-0.277186	0.532161	0.605529
TPTEP2-CSNK1E	-0.0097217	-0.161414	3.50255	1
CSNK1E	-1.54268	-2.08237	0.45194	0.0454256
TTLL12	-3.32713	-2.97179	-0.406581	0.137179
VHL	-3.03035	-2.99095	-0.561306	0.0236929
RPL15	1.57025	1.70104	-0.209023	0.481649
PDE12	-2.59077	-2.20799	-1.19441	5.79e-05
RAB7A	-1.70921	-0.982389	-0.91068	0.0376999
COL6A6	-0.257417	-0.0902138	-1.78941	0.288806
USP13	-1.51452	-1.45412	-1.80288	1.18e-06
EIF2B5	-0.374605	-0.7325	0.362093	0.119897
EMC3	0.0979566	0.998218	-1.03576	5.85e-10
RPL32	2.61107	2.38889	0.146466	0.57883
RFTN1	-1.00967	-0.902109	-0.152025	0.81961
GLB1	-1.00687	-0.554722	-0.647938	7.69e-05
SSR3	0.11917	1.00007	-0.984489	2.79e-06
SORCS2	-0.130153	-0.0344864	-0.701994	0.58325
VIM	-0.260062	0.397157	-0.752078	0.0500128
LIMCH1	-2.1667	-1.17987	-0.682519	0.0774622
USP53	-1.2872	-1.27185	-0.0368784	0.949728
LNX1	-0.346526	-0.34629	-0.40353	0.83994
HNRNPDL	-0.899925	-1.26984	0.286506	0.0646928
DKK2	-0.0615701	-0.0536898	-3.17559	1
HMGB2	-0.645137	-0.68916	-0.0443707	0.922968
MARCHF6	-3.40117	-2.61549	-1.56169	1.89e-11
NIPBL	-3.30356	-2.5702	-1.72828	1.32e-12
CSNK1G3	-1.56273	-1.2634	-0.418387	0.0898827
UQCRQ	4.0509	3.02123	0.969426	0.000162414
PAIP2	1.53386	1.15589	0.316792	0.136187
ANKHD1-EIF4EBP3	-0.363315	-0.281217	-1.63201	0.16316
ANKHD1	-0.363961	-0.532551	1.19468	0.104737
NPM1	-0.201541	0.785948	-1.07248	4.14e-06
DHFR	-1.84507	-1.3511	-0.590774	0.0354759
FAM172A	-0.889154	-0.718962	-0.360321	0.422537
TAF7	-1.13176	-1.42682	0.187915	0.517603
RPS14	2.97897	2.24909	0.652075	0.000690845
MGAT1	-0.185656	-0.272859	0.0233656	0.946152
RACK1	1.04513	1.55259	-0.587652	0.108441
HSP90AB1	-2.5804	-1.43695	-1.227	0.000836945
MTO1	-0.535665	-0.395464	-0.228827	0.470513
GBF1	-2.97728	-2.28217	-0.74121	7.04e-05
EYA4	-1.9123	-1.83485	-0.569183	0.10276
HECA	-2.38583	-1.58937	-1.3019	0.000850736
SSR1	-1.29668	-0.115469	-1.38617	7.34e-13
CILK1	-2.35183	-1.50109	-1.48898	0.000519931
EIF3B	-2.84306	-2.2235	-0.781658	1.18e-09
BCCIP	0.511038	0.710417	-0.294979	0.142256
PPIA	1.22405	1.42437	-0.274489	0.0895365
ABCA13	0.00159527	-0.00255573	1.84903	1
EIF4H	-2.44072	-1.82525	-0.736212	0.0313296
SRRT	-3.68304	-2.8826	-0.986504	0.00525214
MACF1	-3.09194	-2.40783	-1.26861	3.74e-06
FMC1	2.38427	1.69544	1.51651	0.00956768
LUC7L2	-1.47843	-2.19531	0.722941	0.0139451
DNAJB6	-0.623856	-0.840624	0.166528	0.645383
ACTB	-2.31189	-0.915966	-1.48915	0.0623824
CYTH3	-2.11944	-2.0924	-0.468459	0.134999
DAGLB	-1.05464	-1.08669	-0.142779	0.771042
KDELR2	-0.776106	-0.265375	-0.614281	0.000943799
COA1	2.44423	2.19645	0.262092	0.393774
PDAP1	1.16635	0.399237	0.696679	0.0803714
MCM7	-2.40531	-1.93235	-0.56767	0.0134489
CHCHD3	0.459025	0.129204	0.268432	0.270378
MTPN	-2.65631	-1.2869	-1.53028	0.00180646
HIPK2	-3.67853	-2.82431	-1.83595	1.05e-15
UNC5D	0	0.00338465	-1.03619	1
C8orf34	0.000330171	-0.108841	0.321932	0.610214
CTNNA3	0.0407024	-0.00770969	0.693245	0.688653
RPS20	3.09273	2.52006	0.496199	0.0262597
BPNT2	-1.88501	-1.61384	-0.3043	0.135369
SLCO5A1	-0.698147	-0.959557	0.93159	0.0744631
YWHAZ	-2.12595	-1.30233	-0.934408	0.0153299
EIF3E	0.601741	1.21683	-0.730327	0.00266712
RPL8	1.92288	1.53093	0.312761	0.272331
DNAJA1	-1.10521	-0.599741	-0.596646	0.158889
CKS2	3.2779	2.45199	0.759149	0.000429947
PRRC2B	-3.10444	-4.0604	0.133848	0.765466
ZNF503	-2.50268	-2.2954	-0.262471	0.397833
PTPRD	-1.90711	-1.69704	-1.0805	0.0132824
CDKN2A	2.62903	1.7354	0.838313	0.000562869
STOML2	1.82948	1.27483	0.483959	0.0990174
PTBP3	-2.70314	-1.92777	-1.87614	6.35e-06
POLE3	-0.401342	-0.238969	-0.255433	0.473221
RPL35	2.88296	2.13635	0.67128	0.00814924
APEX2	-0.839764	-0.805434	-0.109552	0.789546
MSN	-4.32974	-3.28296	-1.47014	5.87e-06
TCEAL4	-0.283119	-0.180523	-0.187499	0.62778
PGRMC1	-0.00594827	0.339898	-0.425147	0.00978122
SMC1A	-4.83812	-3.63256	-1.71434	8.07e-15
SLC3A2	-0.706136	-0.45763	-0.34884	0.365438
DPF2	-1.96167	-1.75703	-0.339043	0.330415
RPS3	2.31877	2.07934	0.159331	0.704453
AAMDC	2.74468	2.40071	0.305581	0.632519
CDKN2C	1.01372	0.310746	0.645455	0.00286477
APLP2	-3.95568	-2.88719	-1.27586	7.56e-15
MTRNR2L8	-0.660985	0.100604	-3.52269	0.0245981
WDR74	0.337356	0.239082	0.0298343	0.943939
SF1	-3.01696	-2.35852	-0.790125	0.000200005
SRSF11	-2.62079	-2.76153	-0.0552938	0.871054
DCUN1D5	1.44343	1.18841	0.186918	0.453427
ALG9	-0.825971	-1.13759	-0.656186	0.278218
HSPA8	-1.27068	-0.979065	-0.377273	0.0416902
CCND2	-2.50987	-1.61299	-2.00203	3.34e-07
C12orf57	3.41526	2.48462	0.915718	1.43e-05
PDE3A	-0.53029	-0.278703	-1.17188	0.101497
TUBA1C	-0.395035	-0.449784	-0.018224	0.967914
TMBIM6	-2.35197	-1.37895	-1.08955	0.000178316
COPZ1	-0.230677	-0.0202595	-0.295827	0.363409
RAB5B	-2.52767	-1.95455	-0.769767	0.0391885
MDM2	-3.26398	-1.52978	-2.16556	4.19e-09
CCT2	-1.86015	-1.1931	-0.766138	0.00079719
PLEKHM2	-1.3776	-1.20705	-0.202832	0.315691
TMPO	-3.79405	-2.60428	-1.69474	3.89e-06
HSP90B1	-3.60146	-2.38036	-1.53195	5.85e-17
PEBP1	-0.0269307	0.011956	-0.120057	0.75893
TMED2	-0.07137	0.278405	-0.43892	0.210657
DR1	-0.0977226	-0.216652	0.0442248	0.8847
RPLP0	1.9339	1.22251	0.628145	0.0655616
ELF1	-2.41651	-1.63005	-1.57022	0.00372518
SLC38A6	0.442264	0.611398	-0.381178	0.294197
FAM72D	-0.943001	-0.820767	-0.515176	0.284622
ARMH4	-1.36859	-0.72931	-1.05912	0.00857393
FOXN3	-2.15599	-1.81673	-0.734298	0.0033263
EFCAB11	0.0963256	-0.056411	0.201821	0.664284
HSP90AA1	-3.4854	-2.40146	-1.18795	0.00703112
NUSAP1	-0.343107	-0.32638	2.09245	0.239742
RPLP1	2.50386	1.76614	0.659605	0.00110217
PKM	-2.52611	-2.34095	-0.271879	0.0358276
SELENOS	1.663	1.49697	0.084213	0.783942
TBC1D24	-1.65206	-1.25344	-1.80899	2.8e-09
ATP6V0C	2.09556	1.66412	0.342244	0.475137
AMDHD2	-0.601816	-0.556923	-0.038117	0.947183
FCGR2A	0.323199	0.430217	0.466091	0.780818

## Sheet: Supplemental Table 6
Supplemental Table 6. GO biological processes of all TE-changed bound mRNAs
TE-up
	ID	Description	pvalue	p.adjust	qvalue	geneID	Count
GO:0002181	GO:0002181	cytoplasmic translation	1.23409e-14	4.10951e-12	2.5721e-12	RPS20/RPL23A/RPLP0/RPS14/RPLP1/RPL38/RPL35/RPL13A/RPL17	9
GO:0042255	GO:0042255	ribosome assembly	3.47333e-08	5.7831e-06	3.61958e-06	RPL23A/RPLP0/RPS14/RPL38	4
GO:0000079	GO:0000079	regulation of cyclin-dependent protein serine/threonine kinase activity	0.000407418	0.0219003	0.0137072	CDKN2C/CKS2/CDKN2A	3
GO:1904029	GO:1904029	regulation of cyclin-dependent protein kinase activity	0.000460367	0.0219003	0.0137072	CDKN2C/CKS2/CDKN2A	3
GO:0015985	GO:0015985	energy coupled proton transport, down electrochemical gradient	0.000735767	0.0272234	0.0170388	ATP6V0C/STOML2	2
GO:0015986	GO:0015986	ATP synthesis coupled proton transport	0.000735767	0.0272234	0.0170388	ATP6V0C/STOML2	2
TE-down
	ID	Description	pvalue	p.adjust	qvalue	geneID	Count
GO:0051131	GO:0051131	chaperone-mediated protein complex assembly	2.7042e-06	0.00376424	0.00309132	HSPA8/HSP90AB1/HSP90AA1/CCT2	4
GO:0021955	GO:0021955	central nervous system neuron axonogenesis	1.53713e-05	0.00763915	0.00627353	HSPA8/HSP90AB1/HSP90AA1/CCT2	4
GO:0019827	GO:0019827	stem cell population maintenance	2.20916e-05	0.00763915	0.00627353	NIPBL/SMC1A/IGF2BP1/CCND2/SRRT/NPM1	6
GO:0098727	GO:0098727	maintenance of cell number	2.51134e-05	0.00763915	0.00627353	NIPBL/SMC1A/IGF2BP1/CCND2/SRRT/NPM1	6
GO:0071481	GO:0071481	cellular response to X-ray	2.74395e-05	0.00763915	0.00627353	CCND2/NIPBL/NUCKS1	3
GO:0043484	GO:0043484	regulation of RNA splicing	4.3927e-05	0.00873521	0.00717365	PTBP3/NCL/KHDRBS1/TMBIM6/NPM1/SF1	6
GO:0070199	GO:0070199	establishment of protein localization to chromosome	0.000167529	0.020464	0.0168057	NIPBL/CCT3/CCT2	3
GO:0050821	GO:0050821	protein stabilization	0.00017929	0.020464	0.0168057	ATF7IP/HSP90AB1/HSP90AA1/NPM1/CCT3/CCT2	6
GO:0006986	GO:0006986	response to unfolded protein	0.000319904	0.0266375	0.0218756	PPP1R15B/HSPA8/HSP90AB1/HSP90AA1/TMBIM6	5
GO:0030010	GO:0030010	establishment of cell polarity	0.000389666	0.0266375	0.0218756	AMOT/CRKL/HSP90AB1/HSP90AA1/GBF1	5
GO:0050657	GO:0050657	nucleic acid transport	0.000707233	0.0323519	0.0265685	IGF2BP1/IWS1/KHDRBS1/NPM1	4
GO:1901989	GO:1901989	positive regulation of cell cycle phase transition	0.00156193	0.0404323	0.0332044	PLCG2/ATAD5/NPM1/CCND2/MDM2	5

## Sheet: Supplemental Table 7
Supplemental Table 7. SANIT analysis of PRRC2B interactome
BAIT	PREY	GENE	Fold change (PRRC2B-IP/IgG-IP)	SAINT
PRRC2B	Q5JSZ5	PRRC2B	112.22	1
PRRC2B	P09104	ENO2	15.19	1
PRRC2B	O75821	EIF3G	15.05	1
PRRC2B	Q9Y678	COPG1	13.6	1
PRRC2B	Q16658	FSCN1	12.99	1
PRRC2B	P78344	EIF4G2	12.93	1
PRRC2B	P68400	CSNK2A1	12.87	1
PRRC2B	O75534	CSDE1	12.61	1
PRRC2B	P16615	ATP2A2	12.55	1
PRRC2B	Q9HCE1	MOV10	12.69	1
PRRC2B	Q15436	SEC23A	12.53	1
PRRC2B	P51114	FXR1	13.53	1
PRRC2B	P54577	YARS	12.29	1
PRRC2B	Q07065	CKAP4	12.18	1
PRRC2B	P49591	SARS	11.88	1
PRRC2B	Q16576	RBBP7	11.88	1
PRRC2B	Q9UHB9	SRP68	12.09	1
PRRC2B	Q9H3U1	UNC45A	11.51	1
PRRC2B	P26640	VARS	11.45	1
PRRC2B	O43432	EIF4G3	11.42	1
PRRC2B	P55209	NAP1L1	11.16	1
PRRC2B	P48147	PREP	11.19	1
PRRC2B	Q02543	RPL18A	11.19	1
PRRC2B	Q15021	NCAPD2	11.65	1
PRRC2B	P04844	RPN2	11.1	1
PRRC2B	P39748	FEN1	11.07	1
PRRC2B	P49915	GMPS	10.81	1
PRRC2B	O00232	PSMD12	10.78	1
PRRC2B	Q9NTJ3	SMC4	10.43	1
PRRC2B	P49419	ALDH7A1	10.49	1
PRRC2B	P09622	DLD	10.38	1
PRRC2B	O95202	LETM1	10.35	1
PRRC2B	Q15008	PSMD6	10.08	1
PRRC2B	P48444	ARCN1	10.08	1
PRRC2B	Q9UHD1	CHORDC1	10.06	1
PRRC2B	P08621	SNRNP70	10.03	1
PRRC2B	P61313	RPL15	10.14	1
PRRC2B	Q07666	KHDRBS1	10	1
PRRC2B	O60271	SPAG9	9.71	1
PRRC2B	Q13148	TARDBP	9.71	1
PRRC2B	P62244	RPS15A	9.74	1
PRRC2B	O95433	AHSA1	9.74	1
PRRC2B	Q9H4A4	RNPEP	9.74	1
PRRC2B	P12081	HARS	9.68	1
PRRC2B	P12532	CKMT1A;CKMT1B	9.76	1
PRRC2B	Q9BSJ8	ESYT1	9.65	1
PRRC2B	P17980	PSMC3	9.65	1
PRRC2B	Q14166	TTLL12	9.36	1
PRRC2B	Q16630	CPSF6	9.33	1
PRRC2B	P26583	HMGB2	9.39	1
PRRC2B	P15531	EIF3I	9.39	1
PRRC2B	Q15645	TRIP13	9.3	1
PRRC2B	Q8N1G4	LRRC47	9.3	1
PRRC2B	O60749	SNX2	8.98	1
PRRC2B	P02786	TFRC	8.95	1
PRRC2B	P11216	PYGB	9.01	1
PRRC2B	P09211	GSTP1	8.95	1
PRRC2B	P51665	PSMD7	9.01	1
PRRC2B	P15170	GSPT1	8.95	1
PRRC2B	P61011	SRP54	8.63	1
PRRC2B	Q9BZZ5	API5	8.63	1
PRRC2B	P11413	G6PD	8.61	1
PRRC2B	Q9NTK5	OLA1	8.63	1
PRRC2B	Q8WWM7	ATXN2L	25.87	0.5
PRRC2B	Q9NUU7	DDX19A	8.26	1
PRRC2B	P53041	PPP5C	8.26	1
PRRC2B	P61204	ARF3	8.26	1
PRRC2B	P51149	RAB7A	8.26	1
PRRC2B	O15371	EIF3D	4.02	0.99
PRRC2B	Q7Z417	NUFIP2	19.84	0.5
PRRC2B	O15372	EIF3H	3.62	0.99
[truncated: 618 more rows]

## Sheet: Suppleemntal Table 8
Supplemental Table 8. MIQE infomration for RT-qPCR
[truncated: 40 more rows]
